# Supplementary material for: iTRAQ-Based Quantitative Proteomic Comparison of Early- and Late-Passage Human Dermal Papilla Cell Secretome in Relation to Inducing Hair Follicle Regeneration
Source: PLoS One. 2016 Dec 1;11(12):e0167474. doi: 10.1371/journal.pone.0167474 (PMC5132394; doi:10.1371/journal.pone.0167474)
Supplement: S7 Table — The entire list of identified extracellular proteins and some important GO information were shown. (XLS) [file pone.0167474.s007.xls]

sp|A1L4H1|SRCRL_HUMAN	Soluble scavenger receptor cysteine-rich domain-containing protein SSC5D OS=Homo sapiens GN=SSC5D PE=2 SV=3|A1L4H1|SRCRL_HUMAN	GO:0005044	GO:0016020	GO:0005576
sp|A6NDG6|PGP_HUMAN	Phosphoglycolate phosphatase OS=Homo sapiens GN=PGP PE=1 SV=1|A6NDG6|PGP_HUMAN	GO:0000139	GO:0060548	GO:0016021	GO:0006855	GO:0009986	GO:0005975	GO:0072089	GO:0008559	GO:0008967	GO:0006200	GO:0046581	GO:0005524	GO:0000086	GO:0016324	GO:0042908
sp|O00151|PDLI1_HUMAN	PDZ and LIM domain protein 1 OS=Homo sapiens GN=PDLIM1 PE=1 SV=4 >tr|V9HW92|V9HW92_HUMAN Epididymis secretory protein Li 112 OS=Homo sapiens GN=HEL-S-112 PE=2 SV=1|O00151|PDLI1_HUMAN	GO:0001666	GO:0006979	GO:0008270	GO:0005856	GO:0006355	GO:0005667	GO:0003713	GO:0005737
sp|O00187|MASP2_HUMAN	Mannan-binding lectin serine protease 2 OS=Homo sapiens GN=MASP2 PE=1 SV=4|O00187|MASP2_HUMAN	GO:0004252	GO:0005509	GO:0006958	GO:0001867	GO:0005576	GO:0006508	GO:0048306
sp|O00300|TR11B_HUMAN	Tumor necrosis factor receptor superfamily member 11B OS=Homo sapiens GN=TNFRSF11B PE=1 SV=3|O00300|TR11B_HUMAN	GO:0032026	GO:0042489	GO:0043627	GO:0006915	GO:0007584	GO:0004872	GO:0005125	GO:0005615	GO:0001501	GO:0007165	GO:0042493	GO:0046685	GO:0005578	GO:0045779	GO:0030198
sp|O00391|QSOX1_HUMAN	Sulfhydryl oxidase 1 OS=Homo sapiens GN=QSOX1 PE=1 SV=3|O00391|QSOX1_HUMAN	GO:0006467	GO:0005615	GO:0009055	GO:0045454	GO:0006662	GO:0016971	GO:0030173	GO:0015035
sp|O00469|PLOD2_HUMAN	Procollagen-lysine,2-oxoglutarate 5-dioxygenase 2 OS=Homo sapiens GN=PLOD2 PE=1 SV=2|O00469|PLOD2_HUMAN	GO:0001666	GO:0005581	GO:0016702	GO:0006464	GO:0008475	GO:0031418	GO:0030867	GO:0032870	GO:0030198	GO:0005506
sp|O14498|ISLR_HUMAN	Immunoglobulin superfamily containing leucine-rich repeat protein OS=Homo sapiens GN=ISLR PE=1 SV=1|O14498|ISLR_HUMAN	GO:0005576	GO:0007155
sp|O14907|TX1B3_HUMAN	Tax1-binding protein 3 OS=Homo sapiens GN=TAX1BP3 PE=1 SV=2|O14907|TX1B3_HUMAN	GO:0008022	GO:0032864	GO:0060028	GO:0005737	GO:0008285	GO:0030178	GO:2000009	GO:0008013	GO:0005886	GO:0005634
sp|O14980|XPO1_HUMAN	Exportin-1 OS=Homo sapiens GN=XPO1 PE=1 SV=1|O14980|XPO1_HUMAN	GO:0042176	GO:0000122	GO:0051028	GO:0015030	GO:0030512	GO:0000236	GO:0046825	GO:0008565	GO:0034504	GO:0005730	GO:0005829	GO:0000776	GO:0019904	GO:0005635	GO:0019048	GO:0019058	GO:0042493	GO:0003723	GO:0005642	GO:0010824	GO:0016071	GO:0030529
sp|O15031|PLXB2_HUMAN	Plexin-B2 OS=Homo sapiens GN=PLXNB2 PE=1 SV=3|O15031|PLXB2_HUMAN	GO:0071526	GO:0017154	GO:0008360	GO:0005515	GO:0007405	GO:0050772	GO:0007420	GO:0001932	GO:0005622	GO:0005096	GO:0001843	GO:0005887	GO:2001222	GO:0032319
sp|O15143|ARC1B_HUMAN	Actin-related protein 2/3 complex subunit 1B OS=Homo sapiens GN=ARPC1B PE=1 SV=3 >tr|A4D275|A4D275_HUMAN Actin related protein 2/3 complex, subunit 1B, 41kDa OS=Homo sapiens GN=ARPC1B PE=2 SV=1|O15143|ARC1B_HUMAN	GO:0005737	GO:0005200	GO:0005885	GO:0030833	GO:0006928	GO:0003779
sp|O15144|ARPC2_HUMAN	Actin-related protein 2/3 complex subunit 2 OS=Homo sapiens GN=ARPC2 PE=1 SV=1 >tr|Q53R19|Q53R19_HUMAN Actin related protein 2/3 complex, subunit 2, 34kDa, isoform CRA_a OS=Homo sapiens GN=ARPC2 PE=2 SV=1|O15144|ARPC2_HUMAN	GO:0005885	GO:0031252	GO:0042995	GO:0005925	GO:0003779	GO:0006928	GO:0005200	GO:0005794	GO:0030838
sp|O15230|LAMA5_HUMAN	Laminin subunit alpha-5 OS=Homo sapiens GN=LAMA5 PE=1 SV=8|O15230|LAMA5_HUMAN	GO:0001525	GO:0005178	GO:0007010	GO:0005610	GO:0030324	GO:0060445	GO:0005198	GO:0042127	GO:0043259	GO:0034446	GO:0030334	GO:0045446	GO:0005615	GO:0007517	GO:0030155	GO:0001755	GO:0048041	GO:0001942	GO:0007229	GO:0001658	GO:0043260	GO:0008037	GO:0045995	GO:0005606	GO:0042475	GO:0042384	GO:0090002	GO:0016331	GO:0001738
sp|O15400|STX7_HUMAN	Syntaxin-7 OS=Homo sapiens GN=STX7 PE=1 SV=4|O15400|STX7_HUMAN	GO:0031901	GO:0005765	GO:0006906	GO:0016021	GO:0006892	GO:0000149	GO:0008333	GO:0032403	GO:0031902	GO:0005484	GO:0048471	GO:0006886	GO:0031201
sp|O15511|ARPC5_HUMAN	Actin-related protein 2/3 complex subunit 5 OS=Homo sapiens GN=ARPC5 PE=1 SV=3|O15511|ARPC5_HUMAN	GO:0030833	GO:0005885	GO:0003779	GO:0006928	GO:0005200	GO:0030027	GO:0005737
sp|O43175|SERA_HUMAN	D-3-phosphoglycerate dehydrogenase OS=Homo sapiens GN=PHGDH PE=1 SV=4|O43175|SERA_HUMAN	GO:0051287	GO:0004617	GO:0009055	GO:0034641	GO:0007420	GO:0005829	GO:0006564	GO:0055114
sp|O43570|CAH12_HUMAN	Carbonic anhydrase 12 OS=Homo sapiens GN=CA12 PE=1 SV=1|O43570|CAH12_HUMAN	GO:0016021	GO:0006730	GO:0008270	GO:0005886	GO:0004089	GO:0015701
sp|O43707|ACTN4_HUMAN	Alpha-actinin-4 OS=Homo sapiens GN=ACTN4 PE=1 SV=2|O43707|ACTN4_HUMAN	GO:0005178	GO:0030863	GO:0031143	GO:0030168	GO:0042981	GO:0031093	GO:0051017	GO:0051272	GO:0047485	GO:0048549	GO:0005509	GO:0015031	GO:0005576	GO:0032417	GO:0005829	GO:0001666	GO:0043234	GO:0002576	GO:0051015	GO:0001725	GO:0001882	GO:0048471	GO:0051271	GO:0042803	GO:0005634	GO:0030529
sp|O43776|SYNC_HUMAN	Asparagine--tRNA ligase, cytoplasmic OS=Homo sapiens GN=NARS PE=1 SV=1|O43776|SYNC_HUMAN	GO:0003676	GO:0004816	GO:0005524	GO:0006421	GO:0005829	GO:0005739
sp|O43854|EDIL3_HUMAN	EGF-like repeat and discoidin I-like domain-containing protein 3 OS=Homo sapiens GN=EDIL3 PE=1 SV=1|O43854|EDIL3_HUMAN	GO:0005576	GO:0010811	GO:0007275	GO:0005509	GO:0005178
sp|O60493|SNX3_HUMAN	Sorting nexin-3 OS=Homo sapiens GN=SNX3 PE=1 SV=3|O60493|SNX3_HUMAN	GO:0005769	GO:0019903	GO:0010008	GO:0032266	GO:0007154	GO:0006897	GO:0015031
sp|O60568|PLOD3_HUMAN	Procollagen-lysine,2-oxoglutarate 5-dioxygenase 3 OS=Homo sapiens GN=PLOD3 PE=1 SV=1|O60568|PLOD3_HUMAN	GO:0055114	GO:0001886	GO:0021915	GO:0060425	GO:0016702	GO:0006464	GO:0008475	GO:0031418	GO:0030867	GO:0005515	GO:0030199	GO:0033823	GO:0001701	GO:0008104	GO:0048730	GO:0042311	GO:0050211	GO:0005506	GO:0070831
sp|O60687|SRPX2_HUMAN	Sushi repeat-containing protein SRPX2 OS=Homo sapiens GN=SRPX2 PE=1 SV=1|O60687|SRPX2_HUMAN	GO:0016337	GO:0042325	GO:0005102	GO:0005576	GO:0005737	GO:0090050
sp|O60701|UGDH_HUMAN	UDP-glucose 6-dehydrogenase OS=Homo sapiens GN=UGDH PE=1 SV=1|O60701|UGDH_HUMAN	GO:0001702	GO:0003979	GO:0005829	GO:0051287	GO:0006024	GO:0055114	GO:0006805	GO:0009055	GO:0006011	GO:0006065
sp|O60869|EDF1_HUMAN	Endothelial differentiation-related factor 1 OS=Homo sapiens GN=EDF1 PE=1 SV=1|O60869|EDF1_HUMAN	GO:0019216	GO:0043388	GO:0005516	GO:0005730	GO:0043565	GO:0003700	GO:0045446	GO:0007275	GO:0004402	GO:0003713	GO:0005669	GO:0045893	GO:0005737	GO:0008168
sp|O75063|XYLK_HUMAN	Glycosaminoglycan xylosylkinase OS=Homo sapiens GN=FAM20B PE=1 SV=1 >tr|A0A024R918|A0A024R918_HUMAN Family with sequence similarity 20, member B, isoform CRA_a OS=Homo sapiens GN=FAM20B PE=4 SV=1|O75063|XYLK_HUMAN	GO:0000139	GO:0016773	GO:0016301	GO:0016310	GO:0005524	GO:0016021
sp|O75326|SEM7A_HUMAN	Semaphorin-7A OS=Homo sapiens GN=SEMA7A PE=1 SV=1|O75326|SEM7A_HUMAN	GO:0007411	GO:0005178	GO:0070374	GO:0060907	GO:0031225	GO:0007229	GO:0045773	GO:0009897	GO:0004872	GO:0050727
sp|O75368|SH3L1_HUMAN	SH3 domain-binding glutamic acid-rich-like protein OS=Homo sapiens GN=SH3BGRL PE=1 SV=1 >tr|V9HW48|V9HW48_HUMAN SH3 domain-binding glutamic acid-rich-like protein OS=Homo sapiens GN=HEL-S-115 PE=2 SV=1|O75368|SH3L1_HUMAN	GO:0005737	GO:0017124	GO:0005634	GO:0005070
sp|O75369|FLNB_HUMAN	Filamin-B OS=Homo sapiens GN=FLNB PE=1 SV=2|O75369|FLNB_HUMAN	GO:0005829	GO:0030018	GO:0007016	GO:0016021	GO:0007517	GO:0042802	GO:0019221	GO:0030036	GO:0005938	GO:0003779	GO:0030154	GO:0015629	GO:0005634	GO:0005886
sp|O75715|GPX5_HUMAN	Epididymal secretory glutathione peroxidase OS=Homo sapiens GN=GPX5 PE=1 SV=1 >tr|V9HWN8|V9HWN8_HUMAN Glutathione peroxidase OS=Homo sapiens GN=HEL-S-75p PE=2 SV=1|O75715|GPX5_HUMAN	GO:0004602	GO:0005576	GO:0055114	GO:0006629	GO:0006979
sp|O75822|EIF3J_HUMAN	Eukaryotic translation initiation factor 3 subunit J OS=Homo sapiens GN=EIF3J PE=1 SV=2 >tr|A0A024R5S5|A0A024R5S5_HUMAN Eukaryotic translation initiation factor 3 subunit J OS=Homo sapiens GN=EIF3S1 PE=3 SV=1|O75822|EIF3J_HUMAN	GO:0005852	GO:0006413	GO:0005515	GO:0003743	GO:0005829
sp|O76003|GLRX3_HUMAN	Glutaredoxin-3 OS=Homo sapiens GN=GLRX3 PE=1 SV=2|O76003|GLRX3_HUMAN	GO:0002026	GO:0005080	GO:0030018	GO:0055114	GO:0051536	GO:0046872	GO:0045454	GO:0009055	GO:0005938	GO:0010614	GO:0015035
sp|O76076|WISP2_HUMAN	WNT1-inducible-signaling pathway protein 2 OS=Homo sapiens GN=WISP2 PE=1 SV=1|O76076|WISP2_HUMAN	GO:0005615	GO:0005886	GO:0001558	GO:0007267	GO:0007165	GO:0005520
sp|O95336|6PGL_HUMAN	6-phosphogluconolactonase OS=Homo sapiens GN=PGLS PE=1 SV=2|O95336|6PGL_HUMAN	GO:0048029	GO:0005829	GO:0009051	GO:0017057
sp|O95373|IPO7_HUMAN	Importin-7 OS=Homo sapiens GN=IPO7 PE=1 SV=1|O95373|IPO7_HUMAN	GO:0008565	GO:0005083	GO:0008536	GO:0042393	GO:0006606	GO:0005643	GO:0007165	GO:0019048	GO:0005794
sp|O95747|OXSR1_HUMAN	Serine/threonine-protein kinase OSR1 OS=Homo sapiens GN=OXSR1 PE=1 SV=1 >tr|A0A024R2M7|A0A024R2M7_HUMAN Oxidative-stress responsive 1, isoform CRA_a OS=Homo sapiens GN=OXSR1 PE=4 SV=1|O95747|OXSR1_HUMAN	GO:0005737	GO:0006979	GO:0005515	GO:0006468	GO:0005524	GO:0000287	GO:0007243	GO:0004674
sp|O95782|AP2A1_HUMAN	AP-2 complex subunit alpha-1 OS=Homo sapiens GN=AP2A1 PE=1 SV=3|O95782|AP2A1_HUMAN	GO:0007411	GO:0030122	GO:0042059	GO:0048011	GO:0008022	GO:0016032	GO:0008565	GO:0016323	GO:0030130	GO:0006886	GO:0005829	GO:0019886	GO:0050690	GO:0006897	GO:0007268	GO:0006895	GO:0016324
sp|O95831|AIFM1_HUMAN	Apoptosis-inducing factor 1, mitochondrial OS=Homo sapiens GN=AIFM1 PE=1 SV=1|O95831|AIFM1_HUMAN	GO:0050660	GO:0005515	GO:0005758	GO:0044455	GO:0006919	GO:0016491	GO:0009055	GO:0032981	GO:0005743	GO:0051402	GO:0005829	GO:0045454	GO:0006309	GO:0003677	GO:0048471	GO:0070059	GO:0005634	GO:0030182
sp|O95865|DDAH2_HUMAN	N(G),N(G)-dimethylarginine dimethylaminohydrolase 2 OS=Homo sapiens GN=DDAH2 PE=1 SV=1 >tr|V9HW53|V9HW53_HUMAN Dimethylarginine dimethylaminohydrolase 2, isoform CRA_a OS=Homo sapiens GN=HEL-S-277 PE=2 SV=1|O95865|DDAH2_HUMAN	GO:0006527	GO:0005739	GO:0007263	GO:0006916	GO:0005515	GO:0000052	GO:0016597	GO:0045429	GO:0016403
sp|O95881|TXD12_HUMAN	Thioredoxin domain-containing protein 12 OS=Homo sapiens GN=TXNDC12 PE=1 SV=1|O95881|TXD12_HUMAN	GO:0045454	GO:0019153	GO:0005788
sp|O95965|ITGBL_HUMAN	Integrin beta-like protein 1 OS=Homo sapiens GN=ITGBL1 PE=2 SV=1 >tr|A0A024RDW7|A0A024RDW7_HUMAN Integrin, beta-like 1 (With EGF-like repeat domains), isoform CRA_a OS=Homo sapiens GN=ITGBL1 PE=4 SV=1|O95965|ITGBL_HUMAN	GO:0004872	GO:0007160	GO:0007229	GO:0005102	GO:0005576	GO:0008305
sp|P00338|LDHA_HUMAN	L-lactate dehydrogenase A chain OS=Homo sapiens GN=LDHA PE=1 SV=2 >tr|V9HWB9|V9HWB9_HUMAN L-lactate dehydrogenase OS=Homo sapiens GN=HEL-S-133P PE=2 SV=1|P00338|LDHA_HUMAN	GO:0031668	GO:0044262	GO:0019861	GO:0006090	GO:0004459	GO:0006096	GO:0005829	GO:0005739	GO:0000166	GO:0055114
sp|P00390|GSHR_HUMAN	Glutathione reductase, mitochondrial OS=Homo sapiens GN=GSR PE=1 SV=2 >tr|V9HW90|V9HW90_HUMAN Epididymis luminal protein 75 OS=Homo sapiens GN=HEL-75 PE=2 SV=1|P00390|GSHR_HUMAN	GO:0005829	GO:0055114	GO:0005739	GO:0045454	GO:0009055	GO:0007283	GO:0006749	GO:0004362	GO:0050660	GO:0043295	GO:0050661	GO:0042803	GO:0015949
sp|P00558|PGK1_HUMAN	Phosphoglycerate kinase 1 OS=Homo sapiens GN=PGK1 PE=1 SV=3 >tr|V9HWF4|V9HWF4_HUMAN Phosphoglycerate kinase OS=Homo sapiens GN=HEL-S-68p PE=2 SV=1|P00558|PGK1_HUMAN	GO:0006094	GO:0043531	GO:0004618	GO:0016310	GO:0044281	GO:0005524	GO:0006096	GO:0005829
sp|P00734|THRB_HUMAN	Prothrombin OS=Homo sapiens GN=F2 PE=1 SV=2|P00734|THRB_HUMAN	GO:0007597	GO:0048712	GO:0008284	GO:0043687	GO:2000379	GO:0010544	GO:0045861	GO:0005788	GO:0008083	GO:0005615	GO:0051918	GO:1900738	GO:0006953	GO:0017187	GO:0001934	GO:0050900	GO:0005886	GO:0005796	GO:0070053	GO:0030307	GO:0051281	GO:0004252	GO:0005509	GO:0008360	GO:0014068	GO:0032967
sp|P01008|ANT3_HUMAN	Antithrombin-III OS=Homo sapiens GN=SERPINC1 PE=1 SV=1 >tr|A0A024R944|A0A024R944_HUMAN Serpin peptidase inhibitor, clade C (Antithrombin), member 1, isoform CRA_a OS=Homo sapiens GN=SERPINC1 PE=3 SV=1|P01008|ANT3_HUMAN	GO:0004867	GO:0055114	GO:0007584	GO:0010951	GO:0006260	GO:0005615	GO:0002020	GO:0005971	GO:0030162	GO:0004748	GO:0008201	GO:0007596	GO:0050728	GO:0005886
sp|P01023|A2MG_HUMAN	Alpha-2-macroglobulin OS=Homo sapiens GN=A2M PE=1 SV=3|P01023|A2MG_HUMAN	GO:0030168	GO:0001869	GO:0031093	GO:0010951	GO:0051056	GO:0005615	GO:0019966	GO:0004867	GO:0005829	GO:0043120	GO:0007597	GO:0019959	GO:0002576	GO:0019899
sp|P01024|CO3_HUMAN	Complement C3 OS=Homo sapiens GN=C3 PE=1 SV=2 >tr|V9HWA9|V9HWA9_HUMAN Epididymis secretory sperm binding protein Li 62p OS=Homo sapiens GN=HEL-S-62p PE=2 SV=1|P01024|CO3_HUMAN	GO:0031715	GO:0002507	GO:0048037	GO:0008289	GO:0070374	GO:0006958	GO:0010828	GO:0051384	GO:0045766	GO:0010575	GO:0006957	GO:0007596	GO:0005615	GO:0001798	GO:0001934	GO:0006935	GO:0005886	GO:0032026	GO:0048639	GO:0032570	GO:0001970	GO:0010951	GO:0050766	GO:0010884	GO:0010866	GO:0004866	GO:0032355	GO:0045745
sp|P01031|CO5_HUMAN	Complement C5 OS=Homo sapiens GN=C5 PE=1 SV=4|P01031|CO5_HUMAN	GO:0033602	GO:0001701	GO:0090197	GO:0006958	GO:0031714	GO:0045766	GO:0010575	GO:0006957	GO:0005579	GO:0005615	GO:0006874	GO:0010700	GO:0042593	GO:0010760	GO:0008009	GO:0050921	GO:0002523	GO:0019835	GO:0007186	GO:0004866	GO:0000187	GO:0006917
sp|P01034|CYTC_HUMAN	Cystatin-C OS=Homo sapiens GN=CST3 PE=1 SV=1|P01034|CYTC_HUMAN	GO:0005604	GO:0010711	GO:0060548	GO:0010951	GO:0031982	GO:0031965	GO:0070301	GO:0005615	GO:0043067	GO:0005764	GO:0006915	GO:0042747	GO:0001540	GO:0010716	GO:0008284	GO:0007420	GO:0043025	GO:0014070	GO:0001654	GO:0001666	GO:0048678	GO:0005771	GO:0007566	GO:0042493	GO:0060009	GO:0002020	GO:0048471	GO:0009636	GO:0043206	GO:0001775	GO:0033267	GO:0005783	GO:0007431	GO:0045740	GO:0004869	GO:0060313	GO:0009743	GO:0006952	GO:0043292	GO:0010703	GO:0032355	GO:0031667	GO:0060311
sp|P02452|CO1A1_HUMAN	Collagen alpha-1(I) chain OS=Homo sapiens GN=COL1A1 PE=1 SV=5|P02452|CO1A1_HUMAN	GO:0010812	GO:0007601	GO:0043434	GO:0007411	GO:0070208	GO:0042542	GO:0001957	GO:0071230	GO:0034505	GO:0048407	GO:0015031	GO:0030199	GO:0007605	GO:0001958	GO:0005788	GO:0005615	GO:0030168	GO:0031960	GO:0032964	GO:0010718	GO:0060346	GO:0048706	GO:0050900	GO:0001649	GO:0090263	GO:0005584	GO:0043589	GO:0005201	GO:0071300	GO:0060325	GO:0042802	GO:0030335	GO:0051591	GO:0045893	GO:0071363	GO:0034504	GO:0001568	GO:0071260	GO:0060351
sp|P02458|CO2A1_HUMAN	Collagen alpha-1(II) chain OS=Homo sapiens GN=COL2A1 PE=1 SV=3|P02458|CO2A1_HUMAN	GO:0007411	GO:0007605	GO:0005788	GO:0051216	GO:0005585	GO:0048407	GO:0007601	GO:0042802	GO:0030199	GO:0060272	GO:0065007	GO:0030020
sp|P02461|CO3A1_HUMAN	Collagen alpha-1(III) chain OS=Homo sapiens GN=COL3A1 PE=1 SV=4|P02461|CO3A1_HUMAN	GO:0007411	GO:0005178	GO:0030168	GO:0007160	GO:0007179	GO:0005788	GO:0007507	GO:0005201	GO:0005615	GO:0050777	GO:0048407	GO:0007229	GO:0034097	GO:0032964	GO:0018149	GO:0030199	GO:0043588	GO:0009314	GO:0043206	GO:0005586
sp|P02462|CO4A1_HUMAN	Collagen alpha-1(IV) chain OS=Homo sapiens GN=COL4A1 PE=1 SV=3|P02462|CO4A1_HUMAN	GO:0007411	GO:0001525	GO:0007528	GO:0048407	GO:0005788	GO:0030855	GO:0071230	GO:0005201	GO:0030198	GO:0005587
sp|P02647|APOA1_HUMAN	Apolipoprotein A-I OS=Homo sapiens GN=APOA1 PE=1 SV=1 >tr|A0A024R3E3|A0A024R3E3_HUMAN Apolipoprotein A-I, isoform CRA_a OS=Homo sapiens GN=APOA1 PE=4 SV=1|P02647|APOA1_HUMAN	GO:0070508	GO:0030139	GO:0050728	GO:0001935	GO:0051347	GO:0033344	GO:0001932	GO:0034115	GO:0018206	GO:0030300	GO:0043691	GO:0008211	GO:0005543	GO:0002740	GO:0005788	GO:0050713	GO:0030168	GO:0018158	GO:0006656	GO:0034375	GO:0001540	GO:0043534	GO:0060228	GO:0042632	GO:0015485	GO:0034384	GO:0005886	GO:0034191	GO:0019915	GO:0002576	GO:0051346	GO:0042802	GO:0006695	GO:0030141	GO:0010903	GO:0010804	GO:0034380	GO:0007186	GO:0042158	GO:0050821	GO:0034361	GO:0008035	GO:0032488	GO:0060354	GO:0055091	GO:0010873	GO:0017127	GO:0019899	GO:0070653	GO:0070328	GO:0030325	GO:0034366	GO:0033700	GO:0051345
sp|P02649|APOE_HUMAN	Apolipoprotein E OS=Homo sapiens GN=APOE PE=1 SV=1|P02649|APOE_HUMAN	GO:0006641	GO:0014012	GO:0010468	GO:0050750	GO:0050728	GO:0042803	GO:0031232	GO:0034364	GO:0042627	GO:0006707	GO:0016209	GO:0007010	GO:0070326	GO:0019934	GO:0008201	GO:0010875	GO:0007263	GO:0043691	GO:0034363	GO:0005543	GO:0051651	GO:0010544	GO:0046911	GO:0042311	GO:0046907	GO:0002021	GO:0045471	GO:0034375	GO:0001540	GO:0006874	GO:0006916	GO:0007271	GO:0045541	GO:0006898	GO:0060228	GO:0042632	GO:0001937	GO:0034384	GO:0007568	GO:0048844	GO:0043537	GO:0005769	GO:0005794	GO:0000302	GO:0043407	GO:0030516	GO:0034447	GO:0034362	GO:0071813	GO:0034380	GO:0051000	GO:0034382	GO:0007186	GO:0030828	GO:0046982	GO:0030425	GO:0042158	GO:0005874	GO:0034361	GO:0032488	GO:0071363	GO:0032805	GO:0034372	GO:0010873	GO:0017127	GO:0051044	GO:0043025	GO:0005770	GO:0034374	GO:0042159	GO:0033700	GO:0048168	GO:0048156	GO:0006917
sp|P02743|SAMP_HUMAN	Serum amyloid P-component OS=Homo sapiens GN=APCS PE=1 SV=2 >tr|V9HWP0|V9HWP0_HUMAN Amyloid P component, serum OS=Homo sapiens GN=HEL-S-92n PE=2 SV=1|P02743|SAMP_HUMAN	GO:0005615	GO:0046872	GO:0006457	GO:0043234	GO:0006953	GO:0030246	GO:0031012	GO:0051082	GO:0051131
sp|P02747|C1QC_HUMAN	Complement C1q subcomponent subunit C OS=Homo sapiens GN=C1QC PE=1 SV=3 >tr|A0A024RAA7|A0A024RAA7_HUMAN Complement component 1, q subcomponent, C chain, isoform CRA_a OS=Homo sapiens GN=C1QC PE=4 SV=1|P02747|C1QC_HUMAN	GO:0005581	GO:0006958	GO:0030853	GO:0045650	GO:0045087
sp|P02776|PLF4_HUMAN	Platelet factor 4 OS=Homo sapiens GN=PF4 PE=1 SV=2|P02776|PLF4_HUMAN	GO:0016525	GO:0010628	GO:0030168	GO:0032760	GO:0043066	GO:0031093	GO:0010744	GO:0006955	GO:0005615	GO:0045918	GO:0019221	GO:0008201	GO:0008009	GO:0045653	GO:0002576	GO:0045651	GO:0045347	GO:0030595
sp|P04004|VTNC_HUMAN	Vitronectin OS=Homo sapiens GN=VTN PE=1 SV=1 >tr|D9ZGG2|D9ZGG2_HUMAN Vitronectin OS=Homo sapiens GN=VTN PE=4 SV=1|P04004|VTNC_HUMAN	GO:0005178	GO:0032092	GO:0090303	GO:0033627	GO:0010951	GO:0006955	GO:0061302	GO:0030195	GO:0005615	GO:0071062	GO:0005044	GO:0008201	GO:0048260	GO:0050731	GO:0030949	GO:0014911	GO:0031012
sp|P04075|ALDOA_HUMAN	Fructose-bisphosphate aldolase A OS=Homo sapiens GN=ALDOA PE=1 SV=2 >tr|V9HWN7|V9HWN7_HUMAN Fructose-bisphosphate aldolase OS=Homo sapiens GN=HEL-S-87p PE=2 SV=1|P04075|ALDOA_HUMAN	GO:0006094	GO:0006941	GO:0008360	GO:0030168	GO:0051289	GO:0031093	GO:0015629	GO:0006000	GO:0030388	GO:0005829	GO:0003779	GO:0006754	GO:0031674	GO:0006096	GO:0007015	GO:0042802	GO:0046716	GO:0070062	GO:0002576	GO:0015631	GO:0070061	GO:0004332
sp|P04080|CYTB_HUMAN	Cystatin-B OS=Homo sapiens GN=CSTB PE=1 SV=2 >tr|Q76LA1|Q76LA1_HUMAN CSTB protein OS=Homo sapiens GN=CSTB PE=2 SV=1|P04080|CYTB_HUMAN	GO:0005737	GO:0005730	GO:0002020	GO:0004869	GO:0010951	GO:0042981	GO:0008344
sp|P04792|HSPB1_HUMAN	Heat shock protein beta-1 OS=Homo sapiens GN=HSPB1 PE=1 SV=2 >tr|V9HW43|V9HW43_HUMAN Epididymis secretory protein Li 102 OS=Homo sapiens GN=HEL-S-102 PE=2 SV=1|P04792|HSPB1_HUMAN	GO:0001525	GO:0009615	GO:0005080	GO:0035924	GO:0042535	GO:0043130	GO:0005829	GO:0006916	GO:0009986	GO:0043534	GO:0032731	GO:0005819	GO:0008426	GO:0000502	GO:0006446	GO:0030018	GO:0035767	GO:0071901	GO:0016071	GO:0005886	GO:0005634	GO:0006986	GO:0043122
sp|P05387|RLA2_HUMAN	60S acidic ribosomal protein P2 OS=Homo sapiens GN=RPLP2 PE=1 SV=1 >tr|A0A024RCA7|A0A024RCA7_HUMAN Ribosomal protein, large, P2, isoform CRA_a OS=Homo sapiens GN=RPLP2 PE=3 SV=1|P05387|RLA2_HUMAN	GO:0006412	GO:0016071	GO:0019058	GO:0022625
sp|P05543|THBG_HUMAN	Thyroxine-binding globulin OS=Homo sapiens GN=SERPINA7 PE=1 SV=2|P05543|THBG_HUMAN	GO:0034695	GO:0005615	GO:0010951	GO:0004867	GO:0042562	GO:0042493	GO:0043434	GO:0033189	GO:0007568	GO:0009791	GO:0030162	GO:0051412
sp|P05556|ITB1_HUMAN	Integrin beta-1 OS=Homo sapiens GN=ITGB1 PE=1 SV=2|P05556|ITB1_HUMAN	GO:0043065	GO:0055007	GO:0030056	GO:0045665	GO:0005925	GO:0008277	GO:0001894	GO:0001701	GO:0008284	GO:0071479	GO:0000082	GO:0050776	GO:0007411	GO:0045807	GO:0001708	GO:0034698	GO:0004872	GO:0031594	GO:0007156	GO:0007159	GO:0005178	GO:0051726	GO:0007596	GO:0070830	GO:0045121	GO:0034667	GO:0005604	GO:0043410	GO:0006874	GO:0002020	GO:0060135	GO:0045214	GO:0010811	GO:0001968	GO:0050900	GO:0050731	GO:0042383	GO:0051393	GO:0019048	GO:0001669	GO:0032154	GO:0042277	GO:0019904	GO:0008354	GO:0014823	GO:0071305	GO:0032594	GO:0009897	GO:0045666	GO:0030183	GO:0030335	GO:0071559	GO:0001948	GO:0042470	GO:0034678	GO:0008285	GO:0019901	GO:0046982	GO:0005518	GO:0033631	GO:0010976	GO:0007229	GO:0007161	GO:0034679	GO:0006968	GO:0042493	GO:0035748	GO:0014704	GO:0002042	GO:0031345	GO:0071260	GO:0032587	GO:0043236	GO:0003779
sp|P05997|CO5A2_HUMAN	Collagen alpha-2(V) chain OS=Homo sapiens GN=COL5A2 PE=1 SV=3|P05997|CO5A2_HUMAN	GO:0048592	GO:0005588	GO:0042221	GO:0043588	GO:0030199
sp|P06727|APOA4_HUMAN	Apolipoprotein A-IV OS=Homo sapiens GN=APOA4 PE=1 SV=3|P06727|APOA4_HUMAN	GO:0042744	GO:0009986	GO:0034378	GO:0035634	GO:0042803	GO:0034364	GO:0042627	GO:0033344	GO:0046470	GO:0016209	GO:0005507	GO:0051006	GO:0034371	GO:0030300	GO:0043691	GO:0031210	GO:0007159	GO:0005788	GO:0045723	GO:0008203	GO:0034375	GO:0060228	GO:0042632	GO:0019430	GO:0010898	GO:0044240	GO:0043499	GO:0034445	GO:0034361	GO:0006982	GO:0034372	GO:0010873	GO:0017127	GO:0005813	GO:0002227	GO:0033700
sp|P06733|ENOA_HUMAN	Alpha-enolase OS=Homo sapiens GN=ENO1 PE=1 SV=2 >tr|A0A024R4F1|A0A024R4F1_HUMAN Enolase 1, (Alpha), isoform CRA_a OS=Homo sapiens GN=ENO1 PE=3 SV=1|P06733|ENOA_HUMAN	GO:0009615	GO:0031430	GO:0030308	GO:0000015	GO:0009986	GO:0003677	GO:0000122	GO:0003714	GO:0005515	GO:0000287	GO:0003700	GO:0006096	GO:0006094	GO:0044281	GO:0004634	GO:0005634	GO:0005886
sp|P07195|LDHB_HUMAN	L-lactate dehydrogenase B chain OS=Homo sapiens GN=LDHB PE=1 SV=2 >tr|Q5U077|Q5U077_HUMAN L-lactate dehydrogenase OS=Homo sapiens GN=LDHB PE=2 SV=1|P07195|LDHB_HUMAN	GO:0005829	GO:0051287	GO:0055114	GO:0005739	GO:0006090	GO:0006089	GO:0042802	GO:0044262	GO:0004459	GO:0019674	GO:0006096
sp|P07237|PDIA1_HUMAN	Protein disulfide-isomerase OS=Homo sapiens GN=P4HB PE=1 SV=3 >tr|A0A024R8S5|A0A024R8S5_HUMAN Protein disulfide-isomerase OS=Homo sapiens GN=P4HB PE=3 SV=1|P07237|PDIA1_HUMAN	GO:0006662	GO:0006629	GO:0003756	GO:0004656	GO:0005793	GO:0045454	GO:0009055	GO:0042157	GO:0009986	GO:0042470	GO:0005788	GO:0018401	GO:0046982	GO:0005576	GO:0030198	GO:0015035	GO:0005886
sp|P07339|CATD_HUMAN	Cathepsin D OS=Homo sapiens GN=CTSD PE=1 SV=1 >tr|V9HWI3|V9HWI3_HUMAN Cathepsin D (Lysosomal aspartyl peptidase), isoform CRA_a OS=Homo sapiens GN=HEL-S-130P PE=2 SV=1|P07339|CATD_HUMAN	GO:0005739	GO:0008219	GO:0043202	GO:0005615	GO:0000045	GO:0006508	GO:0042470	GO:0004190	GO:0031012	GO:0019886
sp|P07437|TBB5_HUMAN	Tubulin beta chain OS=Homo sapiens GN=TUBB PE=1 SV=2 >tr|Q5SU16|Q5SU16_HUMAN Beta 5-tubulin OS=Homo sapiens GN=TUBB PE=2 SV=1|P07437|TBB5_HUMAN	GO:0001764	GO:0042267	GO:0045298	GO:0030705	GO:0044297	GO:0005641	GO:0005525	GO:0051301	GO:0042288	GO:0006184	GO:0051225	GO:0005829	GO:0005874	GO:0051258	GO:0007067	GO:0042277	GO:0032403	GO:0003924	GO:0007018	GO:0000086	GO:0005200	GO:0030182
sp|P07585|PGS2_HUMAN	Decorin OS=Homo sapiens GN=DCN PE=1 SV=1 >tr|Q6FH10|Q6FH10_HUMAN DCN protein OS=Homo sapiens GN=DCN PE=2 SV=1|P07585|PGS2_HUMAN	GO:0042060	GO:0030207	GO:0047485	GO:0005796	GO:0005975	GO:0043202	GO:0001890	GO:0005615	GO:0009887	GO:0050840	GO:0007519	GO:0005518	GO:0007568	GO:0030208	GO:0005539	GO:0001822	GO:0019800	GO:0044281	GO:0032496	GO:0005589	GO:0009612
sp|P07686|HEXB_HUMAN	Beta-hexosaminidase subunit beta OS=Homo sapiens GN=HEXB PE=1 SV=3 >tr|A0A024RAJ6|A0A024RAJ6_HUMAN Beta-hexosaminidase OS=Homo sapiens GN=HEXB PE=3 SV=1|P07686|HEXB_HUMAN	GO:0001501	GO:0001669	GO:0030207	GO:0030246	GO:0006689	GO:0007605	GO:0007626	GO:0008360	GO:0016020	GO:0006874	GO:0007040	GO:0016231	GO:0044267	GO:0006044	GO:0008049	GO:0046982	GO:0030214	GO:0019915	GO:0043169	GO:0044281	GO:0008219	GO:0050885	GO:0048477	GO:0042340	GO:0045944	GO:0042803	GO:0042552	GO:0043202	GO:0009313	GO:0008654	GO:0043615	GO:0007341
sp|P07737|PROF1_HUMAN	Profilin-1 OS=Homo sapiens GN=PFN1 PE=1 SV=2|P07737|PROF1_HUMAN	GO:0043005	GO:0071363	GO:0005546	GO:0005102	GO:0030168	GO:0042989	GO:0015629	GO:0005737	GO:0003779	GO:0070064	GO:0051054	GO:0001843	GO:0017048	GO:0002576	GO:0050434	GO:0045944	GO:0051496	GO:0005634	GO:0045202
sp|P07814|SYEP_HUMAN	Bifunctional glutamate/proline--tRNA ligase OS=Homo sapiens GN=EPRS PE=1 SV=5|P07814|SYEP_HUMAN	GO:0005829	GO:0003723	GO:0006424	GO:0004827	GO:0006461	GO:0005524	GO:0005515	GO:0004818	GO:0006433
sp|P07858|CATB_HUMAN	Cathepsin B OS=Homo sapiens GN=CTSB PE=1 SV=3 >tr|A0A024R374|A0A024R374_HUMAN Cathepsin B, isoform CRA_a OS=Homo sapiens GN=CTSB PE=3 SV=1|P07858|CATB_HUMAN	GO:0042277	GO:0009749	GO:0030984	GO:0009897	GO:0005739	GO:0045471	GO:0005901	GO:0009611	GO:0005615	GO:0045087	GO:0006508	GO:0043434	GO:0004197	GO:0036021	GO:0042470	GO:0007519	GO:0014070	GO:0042981	GO:0070670	GO:0048471	GO:0016324	GO:0097067	GO:0042383	GO:0050790	GO:0014075	GO:0060548	GO:0006914	GO:0009612
sp|P07900|HS90A_HUMAN	Heat shock protein HSP 90-alpha OS=Homo sapiens GN=HSP90AA1 PE=1 SV=5 >tr|K9JA46|K9JA46_HUMAN Epididymis luminal secretory protein 52 OS=Homo sapiens GN=EL52 PE=2 SV=1|P07900|HS90A_HUMAN	GO:0007411	GO:0051131	GO:0042470	GO:0030911	GO:0005829	GO:0045040	GO:0030235	GO:0045429	GO:0050999	GO:0007165	GO:0051082	GO:0042026	GO:0016887	GO:0042803	GO:0006200	GO:0005886	GO:0005524	GO:0000086	GO:0006986
sp|P07954|FUMH_HUMAN	Fumarate hydratase, mitochondrial OS=Homo sapiens GN=FH PE=1 SV=3|P07954|FUMH_HUMAN	GO:0045239	GO:0005759	GO:0048873	GO:0006106	GO:0006108	GO:0006099	GO:0004333
sp|P07996|TSP1_HUMAN	Thrombospondin-1 OS=Homo sapiens GN=THBS1 PE=1 SV=2|P07996|TSP1_HUMAN	GO:0070051	GO:0016525	GO:2000462	GO:0006955	GO:0043032	GO:0043652	GO:0008201	GO:0003417	GO:0045727	GO:0009749	GO:0002581	GO:0070052	GO:2000379	GO:0045766	GO:0005178	GO:0030511	GO:0005577	GO:0032695	GO:0018149	GO:0032914	GO:0010763	GO:0051895	GO:0042535	GO:0017134	GO:0030168	GO:0051918	GO:0006916	GO:0010757	GO:0001666	GO:0034605	GO:0051592	GO:0010811	GO:0001968	GO:0010748	GO:0001937	GO:0032026	GO:0002576	GO:0010754	GO:0043537	GO:0032570	GO:0042802	GO:0040037	GO:0010751	GO:0030169	GO:0002544	GO:0009897	GO:0001786	GO:0007050	GO:0043536	GO:0043154	GO:0031093	GO:0043499	GO:0050431	GO:0002605	GO:0005509	GO:0051897	GO:0000187	GO:0042493	GO:0043394	GO:0002040	GO:0043236	GO:0010759	GO:0006917	GO:0031012
sp|P08253|MMP2_HUMAN	72 kDa type IV collagenase OS=Homo sapiens GN=MMP2 PE=1 SV=2 >tr|A0A024R6R4|A0A024R6R4_HUMAN Matrix metallopeptidase 2 (Gelatinase A, 72kDa gelatinase, 72kDa type IV collagenase), isoform CRA_a OS=Homo sapiens GN=MMP2 PE=4 SV=1|P08253|MMP2_HUMAN	GO:0001525	GO:0001957	GO:0035094	GO:0001541	GO:0001542	GO:0051602	GO:0060033	GO:0008270	GO:0022617	GO:0071347	GO:0042542	GO:0048771	GO:0004252	GO:0014823	GO:0009612	GO:0032526	GO:0007568	GO:0060325	GO:0005615	GO:0060740	GO:0007162	GO:0055093	GO:0001955	GO:0045906	GO:0004222	GO:0014012	GO:0001666	GO:0043065	GO:0060346	GO:0030574	GO:0007566	GO:0042493	GO:0005581	GO:0009314	GO:0006508	GO:0016049	GO:0071392	GO:0001968	GO:0007567	GO:0005886	GO:0005634	GO:0016477	GO:0071230	GO:0030017
sp|P08254|MMP3_HUMAN	Stromelysin-1 OS=Homo sapiens GN=MMP3 PE=1 SV=2|P08254|MMP3_HUMAN	GO:0043231	GO:0008270	GO:0005509	GO:0022617	GO:0005615	GO:0004222	GO:0006508	GO:0030334	GO:0071230	GO:0005578	GO:0030574
sp|P08572|CO4A2_HUMAN	Collagen alpha-2(IV) chain OS=Homo sapiens GN=COL4A2 PE=1 SV=4 >tr|A0A024RDW8|A0A024RDW8_HUMAN Collagen, type IV, alpha 2, isoform CRA_a OS=Homo sapiens GN=COL4A2 PE=4 SV=1|P08572|CO4A2_HUMAN	GO:0007411	GO:0016525	GO:0005788	GO:0005515	GO:0006351	GO:0005201	GO:0030198	GO:0005587
sp|P08670|VIME_HUMAN	Vimentin OS=Homo sapiens GN=VIM PE=1 SV=4 >tr|V9HWE1|V9HWE1_HUMAN Epididymis luminal protein 113 OS=Homo sapiens GN=HEL113 PE=2 SV=1|P08670|VIME_HUMAN	GO:0005829	GO:0060020	GO:0070307	GO:0014002	GO:0030424	GO:0005777	GO:0045109	GO:0006921	GO:0008022	GO:0030049	GO:0042802	GO:0031252	GO:0005212	GO:0019901	GO:0005200	GO:0019048	GO:0010977	GO:0001701	GO:0005882	GO:0005886
sp|P08758|ANXA5_HUMAN	Annexin A5 OS=Homo sapiens GN=ANXA5 PE=1 SV=2 >tr|V9HWE0|V9HWE0_HUMAN Annexin OS=Homo sapiens GN=HEL-S-7 PE=2 SV=1|P08758|ANXA5_HUMAN	GO:0050819	GO:0014704	GO:0009897	GO:0005509	GO:0005544	GO:0051260	GO:0043499	GO:0043065	GO:0006916	GO:0042995	GO:0007165	GO:0030971	GO:0042383	GO:0005737	GO:0004859	GO:0072563	GO:0007596	GO:0010033
sp|P09211|GSTP1_HUMAN	Glutathione S-transferase P OS=Homo sapiens GN=GSTP1 PE=1 SV=2 >tr|V9HWE9|V9HWE9_HUMAN Epididymis secretory protein Li 22 OS=Homo sapiens GN=HEL-S-22 PE=2 SV=1|P09211|GSTP1_HUMAN	GO:0035732	GO:0019207	GO:0007417	GO:0070026	GO:0035731	GO:0070373	GO:0035730	GO:0035726	GO:0032930	GO:0032873	GO:0043124	GO:0000302	GO:0005829	GO:0006916	GO:0008432	GO:0032691	GO:0071638	GO:0006805	GO:0002674	GO:0032720	GO:0006749	GO:0051771	GO:0010804	GO:0004364	GO:0043508	GO:0048147	GO:0071222	GO:0070664	GO:0005634	GO:0097057	GO:0060547	GO:0005739
sp|P09238|MMP10_HUMAN	Stromelysin-2 OS=Homo sapiens GN=MMP10 PE=1 SV=1|P09238|MMP10_HUMAN	GO:0030334	GO:0005615	GO:0022617	GO:0004222	GO:0005509	GO:0030574	GO:0006508	GO:0008270	GO:0005578
sp|P09382|LEG1_HUMAN	Galectin-1 OS=Homo sapiens GN=LGALS1 PE=1 SV=2|P09382|LEG1_HUMAN	GO:0004871	GO:0071333	GO:0043236	GO:0042981	GO:0033555	GO:0071407	GO:0016936	GO:0005615	GO:0045445	GO:0034120	GO:0005737	GO:0009986	GO:0001948	GO:0043123	GO:0005578	GO:0010812	GO:0048678	GO:0030395	GO:0042493	GO:0010977	GO:0042803	GO:0005634
sp|P09529|INHBB_HUMAN	Inhibin beta B chain OS=Homo sapiens GN=INHBB PE=1 SV=2|P09529|INHBB_HUMAN	GO:0046881	GO:0001541	GO:0008083	GO:0032869	GO:0042981	GO:0060279	GO:0040007	GO:0046789	GO:0005125	GO:0044320	GO:0071397	GO:0046676	GO:0005576	GO:0045444	GO:0046882	GO:0005179	GO:0048178	GO:0048471	GO:0042803	GO:0048599	GO:0006952	GO:0032924	GO:0009267
sp|P0C0L4|CO4A_HUMAN	Complement C4-A OS=Homo sapiens GN=C4A PE=1 SV=2|P0C0L4|CO4A_HUMAN	GO:0004866	GO:0006958	GO:0005615	GO:0045087	GO:0030449	GO:0005886
sp|P0C0L5|CO4B_HUMAN	Complement C4-B OS=Homo sapiens GN=C4B PE=1 SV=2|P0C0L5|CO4B_HUMAN	GO:0004866	GO:0006958	GO:0005615	GO:0045087	GO:0030449	GO:0005886
sp|P0C0S8|H2A1_HUMAN	Histone H2A type 1 OS=Homo sapiens GN=HIST1H2AG PE=1 SV=2 >tr|A4FTV9|A4FTV9_HUMAN Histone H2A OS=Homo sapiens GN=HIST1H2AK PE=2 SV=1|P0C0S8|H2A1_HUMAN	GO:0000786	GO:0003677	GO:0006334	GO:0019899	GO:0005634
sp|P0CB46|CASPG_HUMAN	Putative caspase-16 OS=Homo sapiens GN=CASP16 PE=5 SV=1|P0CB46|CASPG_HUMAN	GO:0004197	GO:0006508
sp|P0CG39|POTEJ_HUMAN	POTE ankyrin domain family member J OS=Homo sapiens GN=POTEJ PE=3 SV=1|P0CG39|POTEJ_HUMAN	GO:0005938	GO:0005524
sp|P10599|THIO_HUMAN	Thioredoxin OS=Homo sapiens GN=TXN PE=1 SV=3 >tr|H9ZYJ2|H9ZYJ2_HUMAN Thioredoxin OS=Homo sapiens GN=TXN PE=2 SV=1|P10599|THIO_HUMAN	GO:0015035	GO:0005654	GO:0000122	GO:0033158	GO:0007267	GO:0005515	GO:0006928	GO:0008283	GO:0035872	GO:0009055	GO:0005576	GO:0005829	GO:0022900	GO:0045454	GO:0015949	GO:0006662	GO:0009314	GO:0015037	GO:0043388	GO:0045087	GO:0046826	GO:0005739
sp|P10909|CLUS_HUMAN	Clusterin OS=Homo sapiens GN=CLU PE=1 SV=1|P10909|CLUS_HUMAN	GO:0061077	GO:0009615	GO:0051788	GO:0030168	GO:2000060	GO:0034366	GO:0043066	GO:0031093	GO:0032463	GO:0050821	GO:0043691	GO:0031966	GO:0005829	GO:0032436	GO:0031625	GO:0043065	GO:0006629	GO:0006958	GO:0002576	GO:0051787	GO:0048471	GO:0016887	GO:0051092	GO:0005783	GO:0042583	GO:0001836	GO:0045087	GO:0005634	GO:0031012	GO:2001244
sp|P10915|HPLN1_HUMAN	Hyaluronan and proteoglycan link protein 1 OS=Homo sapiens GN=HAPLN1 PE=2 SV=2 >tr|A0A024RAK9|A0A024RAK9_HUMAN Hyaluronan and proteoglycan link protein 1, isoform CRA_a OS=Homo sapiens GN=HAPLN1 PE=4 SV=1|P10915|HPLN1_HUMAN	GO:0005540	GO:0007155	GO:0005578	GO:0005198
sp|P11021|GRP78_HUMAN	78 kDa glucose-regulated protein OS=Homo sapiens GN=HSPA5 PE=1 SV=2 >tr|V9HWB4|V9HWB4_HUMAN Epididymis secretory sperm binding protein Li 89n OS=Homo sapiens GN=HEL-S-89n PE=2 SV=1|P11021|GRP78_HUMAN	GO:0009986	GO:0034663	GO:0051087	GO:0051082	GO:0030512	GO:0031625	GO:0021589	GO:0030496	GO:0040019	GO:0005788	GO:0006200	GO:0030168	GO:0031398	GO:0043027	GO:0030176	GO:0030433	GO:0006916	GO:0021680	GO:0006983	GO:0008180	GO:0008303	GO:0002576	GO:0048471	GO:0019904	GO:0043022	GO:0042149	GO:0005524	GO:0051787	GO:0016887	GO:0043154	GO:0042470	GO:0005793	GO:0060904	GO:0006987	GO:0030674	GO:0005509
sp|P11464|PSG1_HUMAN	Pregnancy-specific beta-1-glycoprotein 1 OS=Homo sapiens GN=PSG1 PE=2 SV=1|P11464|PSG1_HUMAN	GO:0005576	GO:0006952	GO:0007565
sp|P11717|MPRI_HUMAN	Cation-independent mannose-6-phosphate receptor OS=Homo sapiens GN=IGF2R PE=1 SV=3|P11717|MPRI_HUMAN	GO:0005765	GO:0005641	GO:0005537	GO:0001948	GO:0030139	GO:0009986	GO:0005768	GO:0005010	GO:0005520	GO:0051219	GO:0030140	GO:0005215	GO:0006898	GO:0048009	GO:0005887
sp|P12110|CO6A2_HUMAN	Collagen alpha-2(VI) chain OS=Homo sapiens GN=COL6A2 PE=1 SV=4|P12110|CO6A2_HUMAN	GO:0007411	GO:0009749	GO:0030674	GO:0016337	GO:0043234	GO:0005581	GO:0070208	GO:0030133	GO:0005615	GO:0005788	GO:0042383	GO:0005201	GO:0030198
sp|P12111|CO6A3_HUMAN	Collagen alpha-3(VI) chain OS=Homo sapiens GN=COL6A3 PE=1 SV=5 >tr|D9ZGF2|D9ZGF2_HUMAN Collagen, type VI, alpha 3 OS=Homo sapiens GN=COL6A3 PE=4 SV=1|P12111|CO6A3_HUMAN	GO:0007411	GO:0009749	GO:0004867	GO:0030133	GO:0007517	GO:0005615	GO:0007155	GO:0005788	GO:0042383	GO:0005589	GO:0030198
sp|P12814|ACTN1_HUMAN	Alpha-actinin-1 OS=Homo sapiens GN=ACTN1 PE=1 SV=2 >tr|A0A024R694|A0A024R694_HUMAN Actinin, alpha 1, isoform CRA_a OS=Homo sapiens GN=ACTN1 PE=4 SV=1|P12814|ACTN1_HUMAN	GO:0005925	GO:0005178	GO:0043462	GO:0031143	GO:0012506	GO:0043197	GO:0030168	GO:0046928	GO:0042981	GO:0031093	GO:0051017	GO:0005509	GO:0048041	GO:0005576	GO:0005829	GO:0001726	GO:0019904	GO:0005523	GO:0002576	GO:0043495	GO:0051015	GO:0001725	GO:0017166	GO:0030018	GO:0051271	GO:0005916	GO:0030864	GO:0044325	GO:0005634
sp|P13521|SCG2_HUMAN	Secretogranin-2 OS=Homo sapiens GN=SCG2 PE=1 SV=2|P13521|SCG2_HUMAN	GO:0032925	GO:0043065	GO:0048704	GO:0006954	GO:0046329	GO:0030097	GO:0006281	GO:0032092	GO:0047485	GO:0016363	GO:0003690	GO:0045669	GO:0010332	GO:0001776	GO:0007420	GO:0051974	GO:0034968	GO:0005829	GO:0030511	GO:0043280	GO:0005615	GO:0045668	GO:0043433	GO:0051781	GO:0045736	GO:0060135	GO:0009411	GO:0044212	GO:0043542	GO:0045944	GO:0050930	GO:0001937	GO:0002051	GO:0005125	GO:0000403	GO:0031062	GO:0032154	GO:0030141	GO:0006367	GO:0046621	GO:0000122	GO:0007050	GO:0003682	GO:0000400	GO:0035097	GO:0018024	GO:0001525	GO:0043565	GO:0006338	GO:0030674	GO:0000785	GO:0042056	GO:0060021	GO:0043066	GO:0048245	GO:0005730	GO:0002076	GO:0070412	GO:0009306	GO:0001938
sp|P13639|EF2_HUMAN	Elongation factor 2 OS=Homo sapiens GN=EEF2 PE=1 SV=4|P13639|EF2_HUMAN	GO:0005829	GO:0003746	GO:0006414	GO:0006184	GO:0003924	GO:0005844	GO:0005525
sp|P13645|K1C10_HUMAN	Keratin, type I cytoskeletal 10 OS=Homo sapiens GN=KRT10 PE=1 SV=6|P13645|K1C10_HUMAN	GO:0005737	GO:0030280	GO:0071277	GO:0030216	GO:0045095
sp|P13667|PDIA4_HUMAN	Protein disulfide-isomerase A4 OS=Homo sapiens GN=PDIA4 PE=1 SV=2 >tr|A0A090N8Y2|A0A090N8Y2_HUMAN Protein disulfide isomerase related protein (Calcium-binding protein, intestinal-related) OS=Homo sapiens GN=ERP70 PE=4 SV=1|P13667|PDIA4_HUMAN	GO:0005788	GO:0009055	GO:0045454	GO:0005515	GO:0042470	GO:0006662	GO:0003756	GO:0009306	GO:0015035
sp|P13797|PLST_HUMAN	Plastin-3 OS=Homo sapiens GN=PLS3 PE=1 SV=4|P13797|PLST_HUMAN	GO:0005737	GO:0003779	GO:0005509	GO:0032420
sp|P14174|MIF_HUMAN	Macrophage migration inhibitory factor OS=Homo sapiens GN=MIF PE=1 SV=4 >tr|I4AY87|I4AY87_HUMAN Macrophage migration inhibitory factor (Fragment) OS=Homo sapiens PE=2 SV=1|P14174|MIF_HUMAN	GO:0009986	GO:0006954	GO:0033138	GO:0048146	GO:0007506	GO:0007530	GO:0050918	GO:0070374	GO:0001546	GO:0043030	GO:0014070	GO:0008083	GO:0005615	GO:0005160	GO:0071157	GO:0090344	GO:0043518	GO:0050731	GO:0030890	GO:0045087	GO:0001516	GO:0005125	GO:0005737	GO:0010629	GO:0051092	GO:0004167	GO:0050715	GO:0043498	GO:0030154	GO:0007166	GO:0050178	GO:0007267	GO:0010739	GO:0010628	GO:0005179	GO:0042056	GO:0042493	GO:0043066	GO:0001655	GO:0001880	GO:0070207
sp|P14324|FPPS_HUMAN	Farnesyl pyrophosphate synthase OS=Homo sapiens GN=FDPS PE=1 SV=4|P14324|FPPS_HUMAN	GO:0004337	GO:0005829	GO:0033384	GO:0005739	GO:0005730	GO:0046872	GO:0045337	GO:0004161	GO:0019048	GO:0006695
sp|P14543|NID1_HUMAN	Nidogen-1 OS=Homo sapiens GN=NID1 PE=1 SV=3|P14543|NID1_HUMAN	GO:0007160	GO:0043237	GO:0010811	GO:0005518	GO:0005509	GO:0005605	GO:0032836	GO:0071944
sp|P14550|AK1A1_HUMAN	Alcohol dehydrogenase [NADP(+)] OS=Homo sapiens GN=AKR1A1 PE=1 SV=3 >tr|V9HWI0|V9HWI0_HUMAN Epididymis secretory protein Li 6 OS=Homo sapiens GN=HEL-S-165mP PE=2 SV=1|P14550|AK1A1_HUMAN	GO:0042840	GO:0046185	GO:0016324	GO:0009055	GO:0004032	GO:0006006	GO:0019853	GO:0047939	GO:0005829	GO:0055114
sp|P14618|KPYM_HUMAN	Pyruvate kinase PKM OS=Homo sapiens GN=PKM PE=1 SV=4 >tr|V9HWB8|V9HWB8_HUMAN Pyruvate kinase OS=Homo sapiens GN=HEL-S-30 PE=2 SV=1|P14618|KPYM_HUMAN	GO:0004743	GO:0019861	GO:0005886	GO:0005515	GO:0044281	GO:0030955	GO:0005524	GO:0000287	GO:0006096	GO:0012501	GO:0005634	GO:0005829	GO:0005739
sp|P14735|IDE_HUMAN	Insulin-degrading enzyme OS=Homo sapiens GN=IDE PE=1 SV=4|P14735|IDE_HUMAN	GO:0051603	GO:1901143	GO:0008340	GO:0051291	GO:0010815	GO:0031626	GO:0005102	GO:0008270	GO:0051289	GO:0008286	GO:0043559	GO:0031597	GO:0005615	GO:0043130	GO:0001540	GO:0009986	GO:0001948	GO:0045861	GO:0004222	GO:0050435	GO:0019048	GO:0016887	GO:0042803	GO:0010992	GO:0005886	GO:0032461	GO:0005634	GO:0005782	GO:0005524	GO:0042447	GO:0005739
sp|P15018|LIF_HUMAN	Leukemia inhibitory factor OS=Homo sapiens GN=LIF PE=1 SV=1|P15018|LIF_HUMAN	GO:0016525	GO:0008284	GO:0006955	GO:0060708	GO:0051461	GO:0008083	GO:0005615	GO:0031100	GO:0043410	GO:0060041	GO:0045835	GO:0070373	GO:0005146	GO:0072307	GO:0046888	GO:0060135	GO:0072108	GO:0045944	GO:0060707	GO:0005125	GO:0001974	GO:0046697	GO:0060463	GO:0007566	GO:0008285	GO:0010976	GO:0042517	GO:0060426	GO:0048711	GO:0033141	GO:0048286	GO:0048644	GO:0019827	GO:0060290	GO:0045651	GO:0048861	GO:0042511
sp|P15121|ALDR_HUMAN	Aldose reductase OS=Homo sapiens GN=AKR1B1 PE=1 SV=3 >tr|A0A024R7A8|A0A024R7A8_HUMAN Aldo-keto reductase family 1, member B1 (Aldose reductase), isoform CRA_a OS=Homo sapiens GN=AKR1B1 PE=4 SV=1|P15121|ALDR_HUMAN	GO:0005730	GO:0043795	GO:0044597	GO:0005615	GO:0005975	GO:0009055	GO:0044281	GO:0006950	GO:0006700	GO:0004032	GO:0005829	GO:0044598
sp|P15374|UCHL3_HUMAN	Ubiquitin carboxyl-terminal hydrolase isozyme L3 OS=Homo sapiens GN=UCHL3 PE=1 SV=1|P15374|UCHL3_HUMAN	GO:0006511	GO:0004221	GO:0008234	GO:0032869	GO:0045600	GO:0005739	GO:0042755	GO:0043130	GO:0016579	GO:0060041	GO:0007628	GO:0005634
sp|P16152|CBR1_HUMAN	Carbonyl reductase [NADPH] 1 OS=Homo sapiens GN=CBR1 PE=1 SV=3|P16152|CBR1_HUMAN	GO:0005737	GO:0016655	GO:0004090	GO:0042373	GO:0017144	GO:0047021	GO:0050221	GO:0000166	GO:0055114
sp|P16870|CBPE_HUMAN	Carboxypeptidase E OS=Homo sapiens GN=CPE PE=1 SV=1|P16870|CBPE_HUMAN	GO:0050839	GO:0045121	GO:0030658	GO:0034230	GO:0031045	GO:0043171	GO:0008270	GO:0097060	GO:0007218	GO:0004181	GO:0005615	GO:0072657	GO:0005794	GO:0050897	GO:0030425	GO:0019904	GO:0030667	GO:0009790	GO:0006464	GO:2000173	GO:0042043	GO:0030070	GO:0006508	GO:0005886	GO:0005634	GO:0043204	GO:0003214
sp|P17050|NAGAB_HUMAN	Alpha-N-acetylgalactosaminidase OS=Homo sapiens GN=NAGA PE=1 SV=2 >tr|A0A024R1Q5|A0A024R1Q5_HUMAN N-acetylgalactosaminidase, alpha-, isoform CRA_a OS=Homo sapiens GN=NAGA PE=3 SV=1|P17050|NAGAB_HUMAN	GO:0043169	GO:0008456	GO:0004557	GO:0016052	GO:0046477	GO:0005764	GO:0009311	GO:0042803	GO:0016139
sp|P18065|IBP2_HUMAN	Insulin-like growth factor-binding protein 2 OS=Homo sapiens GN=IGFBP2 PE=1 SV=2|P18065|IBP2_HUMAN	GO:0043567	GO:0031994	GO:0001558	GO:0007565	GO:0005615	GO:0031410	GO:0051384	GO:0042104	GO:0032870	GO:0007568	GO:0045927	GO:0032526	GO:0032355	GO:0042493	GO:0016324	GO:0010226	GO:0006950	GO:0031995	GO:0009612
sp|P19021|AMD_HUMAN	Peptidyl-glycine alpha-amidating monooxygenase OS=Homo sapiens GN=PAM PE=1 SV=2|P19021|AMD_HUMAN	GO:0060173	GO:0008270	GO:0004598	GO:0007507	GO:0030141	GO:0009268	GO:0006355	GO:0015630	GO:0051493	GO:0016874	GO:0006518	GO:0016021	GO:0005576	GO:0051384	GO:0032880	GO:0016567	GO:0046688	GO:0001666	GO:0030424	GO:0042493	GO:0021785	GO:0004504	GO:0042803	GO:0021952	GO:0031418	GO:0005507	GO:0005634	GO:0032355	GO:0043204
sp|P19022|CADH2_HUMAN	Cadherin-2 OS=Homo sapiens GN=CDH2 PE=1 SV=4 >tr|A0A024RC42|A0A024RC42_HUMAN Cadherin 2, type 1, N-cadherin (Neuronal), isoform CRA_b OS=Homo sapiens GN=CDH2 PE=4 SV=1|P19022|CADH2_HUMAN	GO:0044456	GO:0016339	GO:0030027	GO:0035023	GO:0016342	GO:0034332	GO:0045295	GO:0090090	GO:0019901	GO:0007157	GO:0031641	GO:0005509	GO:0016021	GO:0005543	GO:0051146	GO:0045294	GO:0034329	GO:0007156	GO:0032880	GO:0019903	GO:0048514	GO:0051149	GO:0005916	GO:0008013	GO:0043410	GO:0016477	GO:0007416	GO:0050770
sp|P20851|C4BPB_HUMAN	C4b-binding protein beta chain OS=Homo sapiens GN=C4BPB PE=1 SV=1|P20851|C4BPB_HUMAN	GO:0006958	GO:0045087	GO:0030449	GO:0005576	GO:0007596	GO:0005886
sp|P21281|VATB2_HUMAN	V-type proton ATPase subunit B, brain isoform OS=Homo sapiens GN=ATP6V1B2 PE=1 SV=3|P21281|VATB2_HUMAN	GO:0046961	GO:0033572	GO:0090382	GO:0008286	GO:0006879	GO:0005773	GO:0033180	GO:0046933	GO:0015991	GO:0005902	GO:0042470	GO:0016021	GO:0005794	GO:0007035	GO:0005829	GO:0051701	GO:0042777	GO:0012505	GO:0005886	GO:0005524
sp|P21283|VATC1_HUMAN	V-type proton ATPase subunit C 1 OS=Homo sapiens GN=ATP6V1C1 PE=1 SV=4 >tr|A0A024R9I0|A0A024R9I0_HUMAN ATPase, H+ transporting, lysosomal 42kDa, V1 subunit C1, isoform CRA_a OS=Homo sapiens GN=ATP6V1C1 PE=4 SV=1|P21283|VATC1_HUMAN	GO:0046961	GO:0033572	GO:0005515	GO:0090382	GO:0008286	GO:0006879	GO:0008553	GO:0033180	GO:0015991	GO:0005829	GO:0051701	GO:0031410	GO:0045177	GO:0006200	GO:0005886
sp|P22314|UBA1_HUMAN	Ubiquitin-like modifier-activating enzyme 1 OS=Homo sapiens GN=UBA1 PE=1 SV=3 >tr|A0A024R1A3|A0A024R1A3_HUMAN Ubiquitin-activating enzyme E1 (A1S9T and BN75 temperature sensitivity complementing), isoform CRA_a OS=Homo sapiens GN=UBE1 PE=3 SV=1|P22314|UBA1_HUMAN	GO:0016874	GO:0008641	GO:0005515	GO:0016567	GO:0005524	GO:0008219
sp|P22692|IBP4_HUMAN	Insulin-like growth factor-binding protein 4 OS=Homo sapiens GN=IGFBP4 PE=1 SV=2 >tr|A0A024R1U8|A0A024R1U8_HUMAN Insulin-like growth factor binding protein 4, isoform CRA_a OS=Homo sapiens GN=IGFBP4 PE=4 SV=1|P22692|IBP4_HUMAN	GO:0044342	GO:0006259	GO:0006954	GO:0043410	GO:0001558	GO:0005615	GO:0001501	GO:0010906	GO:0005520	GO:0043568
sp|P23142|FBLN1_HUMAN	Fibulin-1 OS=Homo sapiens GN=FBLN1 PE=1 SV=4|P23142|FBLN1_HUMAN	GO:0010952	GO:0005615	GO:0016504	GO:0005201	GO:0005515	GO:0005509	GO:0019048	GO:0030198	GO:0005604
sp|P23381|SYWC_HUMAN	Tryptophan--tRNA ligase, cytoplasmic OS=Homo sapiens GN=WARS PE=1 SV=2 >tr|A0A024R6K8|A0A024R6K8_HUMAN Tryptophanyl-tRNA synthetase, isoform CRA_a OS=Homo sapiens GN=WARS PE=3 SV=1|P23381|SYWC_HUMAN	GO:0005829	GO:0004830	GO:0008285	GO:0006436	GO:0005524	GO:0005515	GO:0045765
sp|P23396|RS3_HUMAN	40S ribosomal protein S3 OS=Homo sapiens GN=RPS3 PE=1 SV=2|P23396|RS3_HUMAN	GO:0000184	GO:0006415	GO:0006413	GO:0032587	GO:0003684	GO:0019901	GO:0006919	GO:0006414	GO:0051536	GO:0045738	GO:0032088	GO:0030425	GO:0006917	GO:0051059	GO:0004519	GO:0003735	GO:0019083	GO:0006614	GO:0012505	GO:0005634	GO:0003906	GO:0003729	GO:0022627
sp|P23526|SAHH_HUMAN	Adenosylhomocysteinase OS=Homo sapiens GN=AHCY PE=1 SV=4|P23526|SAHH_HUMAN	GO:0001666	GO:0005829	GO:0051287	GO:0005507	GO:0030554	GO:0043005	GO:0042745	GO:0002439	GO:0006805	GO:0007584	GO:0019510	GO:0042802	GO:0004013	GO:0043621	GO:0006730	GO:0032259	GO:0034641	GO:0000096	GO:0042470	GO:0005634
sp|P24534|EF1B_HUMAN	Elongation factor 1-beta OS=Homo sapiens GN=EEF1B2 PE=1 SV=3 >tr|A0A024R3W7|A0A024R3W7_HUMAN Eukaryotic translation elongation factor 1 beta 2, isoform CRA_a OS=Homo sapiens GN=EEF1B2 PE=3 SV=1|P24534|EF1B_HUMAN	GO:0003746	GO:0005853	GO:0005515	GO:0005829	GO:0006414
sp|P24593|IBP5_HUMAN	Insulin-like growth factor-binding protein 5 OS=Homo sapiens GN=IGFBP5 PE=1 SV=1 >tr|A0A024R433|A0A024R433_HUMAN Insulin-like growth factor binding protein 5, isoform CRA_a OS=Homo sapiens GN=IGFBP5 PE=4 SV=1|P24593|IBP5_HUMAN	GO:0017148	GO:0016942	GO:0043568	GO:0048662	GO:0001558	GO:0071407	GO:0048630	GO:0051146	GO:0031069	GO:0044342	GO:0014912	GO:0031994	GO:0005622	GO:0045668	GO:0071320	GO:0001968	GO:0060056	GO:0043569	GO:0010906	GO:0042593	GO:0051897
sp|P25391|LAMA1_HUMAN	Laminin subunit alpha-1 OS=Homo sapiens GN=LAMA1 PE=1 SV=2|P25391|LAMA1_HUMAN	GO:0007411	GO:0030155	GO:0060441	GO:0060445	GO:0045198	GO:0005608	GO:0045995	GO:0005606	GO:0002011	GO:0043208	GO:0005615	GO:0030334	GO:0061304	GO:0005102	GO:0007166	GO:0005911	GO:0005201
sp|P25398|RS12_HUMAN	40S ribosomal protein S12 OS=Homo sapiens GN=RPS12 PE=1 SV=3|P25398|RS12_HUMAN	GO:0006413	GO:0019083	GO:0005739	GO:0003735	GO:0006414	GO:0022627	GO:0006415	GO:0006614	GO:0000184
sp|P25789|PSA4_HUMAN	Proteasome subunit alpha type-4 OS=Homo sapiens GN=PSMA4 PE=1 SV=1|P25789|PSA4_HUMAN	GO:0000209	GO:0005654	GO:0005515	GO:0006521	GO:0051437	GO:0042981	GO:0010467	GO:0051436	GO:0004298	GO:0005829	GO:0002479	GO:0019773	GO:0019048	GO:0000084	GO:0000216	GO:0031145	GO:0016071	GO:0006977
sp|P25940|CO5A3_HUMAN	Collagen alpha-3(V) chain OS=Homo sapiens GN=COL5A3 PE=1 SV=3|P25940|CO5A3_HUMAN	GO:0005576	GO:0030198
sp|P26022|PTX3_HUMAN	Pentraxin-related protein PTX3 OS=Homo sapiens GN=PTX3 PE=1 SV=3|P26022|PTX3_HUMAN	GO:0048666	GO:0030901	GO:0007626	GO:0005515	GO:0001878	GO:0071542	GO:0050766	GO:0001872	GO:0070306	GO:0005576	GO:0008228	GO:0045429	GO:0043565	GO:0006954	GO:0003700	GO:0045893	GO:0005634	GO:0002089
sp|P26038|MOES_HUMAN	Moesin OS=Homo sapiens GN=MSN PE=1 SV=3 >tr|V9HWC0|V9HWC0_HUMAN Epididymis luminal protein 70 OS=Homo sapiens GN=HEL70 PE=2 SV=1|P26038|MOES_HUMAN	GO:0022614	GO:2000401	GO:0019898	GO:0009898	GO:0031527	GO:0005856	GO:0005730	GO:0009986	GO:0005102	GO:0001931	GO:0005925	GO:0003779	GO:0050839	GO:0030667	GO:0019901	GO:0007159	GO:0005200	GO:0016324	GO:0031528
sp|P26447|S10A4_HUMAN	Protein S100-A4 OS=Homo sapiens GN=S100A4 PE=1 SV=1|P26447|S10A4_HUMAN	GO:0050786	GO:0001837	GO:0043005	GO:0005509	GO:0042802	GO:0043123	GO:0048306	GO:0048471	GO:0005634
sp|P26641|EF1G_HUMAN	Elongation factor 1-gamma OS=Homo sapiens GN=EEF1G PE=1 SV=3 >tr|Q53YD7|Q53YD7_HUMAN EEF1G protein OS=Homo sapiens GN=EEF1G PE=2 SV=1|P26641|EF1G_HUMAN	GO:0003746	GO:0005853	GO:0005515	GO:0005829	GO:0009615	GO:0006414
sp|P26885|FKBP2_HUMAN	Peptidyl-prolyl cis-trans isomerase FKBP2 OS=Homo sapiens GN=FKBP2 PE=1 SV=2 >tr|Q53XJ5|Q53XJ5_HUMAN Peptidyl-prolyl cis-trans isomerase OS=Homo sapiens GN=FKBP2 PE=2 SV=1|P26885|FKBP2_HUMAN	GO:0005789	GO:0006457	GO:0005528	GO:0005515	GO:0000413	GO:0003755
sp|P27348|1433T_HUMAN	14-3-3 protein theta OS=Homo sapiens GN=YWHAQ PE=1 SV=1|P27348|1433T_HUMAN	GO:0047485	GO:0055114	GO:0043234	GO:0005730	GO:0007264	GO:0005813	GO:0004497	GO:0006605	GO:0071889	GO:0019904	GO:0045892
sp|P27487|DPP4_HUMAN	Dipeptidyl peptidase 4 OS=Homo sapiens GN=DPP4 PE=1 SV=2|P27487|DPP4_HUMAN	GO:0051234	GO:0045121	GO:0043542	GO:0005102	GO:0008239	GO:0004252	GO:0031295	GO:0071438	GO:0016021	GO:0033632	GO:0005576	GO:0005794	GO:0002709	GO:0009986	GO:0010716	GO:0008284	GO:0030139	GO:0001666	GO:0042277	GO:0002020	GO:0031258	GO:0006508	GO:0042803	GO:0005783	GO:0005518	GO:0046581	GO:0004177	GO:0016324
sp|P27658|CO8A1_HUMAN	Collagen alpha-1(VIII) chain OS=Homo sapiens GN=COL8A1 PE=1 SV=2|P27658|CO8A1_HUMAN	GO:0001525	GO:0005591	GO:0005604	GO:0010811	GO:0005788	GO:0048593	GO:0050673	GO:0030198
sp|P27816|MAP4_HUMAN	Microtubule-associated protein 4 OS=Homo sapiens GN=MAP4 PE=1 SV=3|P27816|MAP4_HUMAN	GO:0015631	GO:0005875	GO:0005737	GO:0005198	GO:0005874	GO:0005886
sp|P28072|PSB6_HUMAN	Proteasome subunit beta type-6 OS=Homo sapiens GN=PSMB6 PE=1 SV=4 >tr|Q6IAT9|Q6IAT9_HUMAN Proteasome subunit beta type OS=Homo sapiens GN=PSMB6 PE=2 SV=1|P28072|PSB6_HUMAN	GO:0000209	GO:0005654	GO:0006521	GO:0051437	GO:0042981	GO:0010467	GO:0051436	GO:0004298	GO:0005839	GO:0005829	GO:0002479	GO:0019048	GO:0000084	GO:0000216	GO:0031145	GO:0016071	GO:0006977
sp|P28074|PSB5_HUMAN	Proteasome subunit beta type-5 OS=Homo sapiens GN=PSMB5 PE=1 SV=3|P28074|PSB5_HUMAN	GO:0000209	GO:0005654	GO:0005515	GO:0006521	GO:0051437	GO:0042981	GO:0010467	GO:0051436	GO:0004298	GO:0005839	GO:0005829	GO:0002479	GO:0019048	GO:0000084	GO:0000216	GO:0031145	GO:0016071	GO:0006979	GO:0006977
sp|P28799|GRN_HUMAN	Granulins OS=Homo sapiens GN=GRN PE=1 SV=2|P28799|GRN_HUMAN	GO:0005615	GO:0050679	GO:0008083	GO:0005125	GO:0007165	GO:0005739	GO:0007566	GO:0001835
sp|P29218|IMPA1_HUMAN	Inositol monophosphatase 1 OS=Homo sapiens GN=IMPA1 PE=1 SV=1 >tr|A0A024R830|A0A024R830_HUMAN Inositol(Myo)-1(Or 4)-monophosphatase 1, isoform CRA_a OS=Homo sapiens GN=IMPA1 PE=4 SV=1|P29218|IMPA1_HUMAN	GO:0046855	GO:0030424	GO:0005739	GO:0005730	GO:0046872	GO:0052833	GO:0006021	GO:0052832	GO:0006661	GO:0008934	GO:0046854	GO:0043025	GO:0007165	GO:0042803	GO:0010226
sp|P29373|RABP2_HUMAN	Cellular retinoic acid-binding protein 2 OS=Homo sapiens GN=CRABP2 PE=1 SV=2|P29373|RABP2_HUMAN	GO:0001972	GO:0006810	GO:0035115	GO:0019841	GO:0005730	GO:0006355	GO:0008544	GO:0042573	GO:0007165	GO:0005215	GO:0016918	GO:0005783
sp|P30040|ERP29_HUMAN	Endoplasmic reticulum resident protein 29 OS=Homo sapiens GN=ERP29 PE=1 SV=4 >tr|V9HW71|V9HW71_HUMAN Endoplasmic reticulum resident protein 29 OS=Homo sapiens GN=HEL-S-107 PE=2 SV=1|P30040|ERP29_HUMAN	GO:0006457	GO:0005788	GO:0042470	GO:0006886	GO:0003756	GO:0009306
sp|P30041|PRDX6_HUMAN	Peroxiredoxin-6 OS=Homo sapiens GN=PRDX6 PE=1 SV=3 >tr|V9HWC7|V9HWC7_HUMAN Epididymis secretory sperm binding protein Li 128m OS=Homo sapiens GN=HEL-S-128m PE=2 SV=1|P30041|PRDX6_HUMAN	GO:0005829	GO:0042744	GO:0005764	GO:0055114	GO:0009395	GO:0005739	GO:0032060	GO:0004602	GO:0016023	GO:0005515	GO:0004623	GO:0051920
sp|P30086|PEBP1_HUMAN	Phosphatidylethanolamine-binding protein 1 OS=Homo sapiens GN=PEBP1 PE=1 SV=3 >tr|D9IAI1|D9IAI1_HUMAN Epididymis secretory protein Li 34 OS=Homo sapiens GN=PEBP1 PE=2 SV=1|P30086|PEBP1_HUMAN	GO:0009611	GO:0051019	GO:0051602	GO:0005102	GO:0010243	GO:0051412	GO:0014823	GO:0045471	GO:0043679	GO:0042755	GO:0051592	GO:0007568	GO:0005615	GO:0004867	GO:0043950	GO:0005794	GO:0005741	GO:0009986	GO:0001933	GO:0007420	GO:0043025	GO:0014070	GO:0043409	GO:0007286	GO:0042493	GO:0051591	GO:0008021	GO:0009408	GO:0045177	GO:0008429	GO:0045840	GO:0009636	GO:0002026	GO:0060409	GO:0005791	GO:0005524	GO:0006979	GO:0010466
sp|P31150|GDIA_HUMAN	Rab GDP dissociation inhibitor alpha OS=Homo sapiens GN=GDI1 PE=1 SV=2|P31150|GDIA_HUMAN	GO:0005829	GO:0043234	GO:0043005	GO:0030496	GO:0005515	GO:0043547	GO:0051056	GO:0005096	GO:0005093	GO:0015031	GO:0051592
sp|P31949|S10AB_HUMAN	Protein S100-A11 OS=Homo sapiens GN=S100A11 PE=1 SV=2 >tr|V9HWH9|V9HWH9_HUMAN Protein S100 OS=Homo sapiens GN=HEL-S-43 PE=2 SV=1|P31949|S10AB_HUMAN	GO:0001726	GO:0008156	GO:0005509	GO:0008285	GO:0044548	GO:0048306	GO:0007165	GO:0042803	GO:0005737	GO:0005634
sp|P33908|MA1A1_HUMAN	Mannosyl-oligosaccharide 1,2-alpha-mannosidase IA OS=Homo sapiens GN=MAN1A1 PE=1 SV=3|P33908|MA1A1_HUMAN	GO:0000139	GO:0004571	GO:0018279	GO:0005793	GO:0005509	GO:0016021	GO:0043687	GO:0005783
sp|P34096|RNAS4_HUMAN	Ribonuclease 4 OS=Homo sapiens GN=RNASE4 PE=1 SV=3 >tr|Q53XB4|Q53XB4_HUMAN Full-length cDNA clone CS0DF032YM23 of Fetal brain of Homo sapiens (human) OS=Homo sapiens GN=RAB1 PE=2 SV=1|P34096|RNAS4_HUMAN	GO:0004522	GO:0003676	GO:0005576	GO:0006379
sp|P35052|GPC1_HUMAN	Glypican-1 OS=Homo sapiens GN=GPC1 PE=1 SV=2|P35052|GPC1_HUMAN	GO:0007411	GO:0045121	GO:0043236	GO:2001016	GO:0032288	GO:0006027	GO:0030204	GO:0043395	GO:0005615	GO:0030200	GO:0031225	GO:0005975	GO:0005796	GO:0006024	GO:0043025	GO:0005578	GO:0014037	GO:0044281	GO:0005768	GO:0040037	GO:0017134	GO:0043202	GO:0070052	GO:0005887	GO:0005507
sp|P35241|RADI_HUMAN	Radixin OS=Homo sapiens GN=RDX PE=1 SV=1 >tr|B0YJ88|B0YJ88_HUMAN Radixin OS=Homo sapiens GN=RDX PE=2 SV=1|P35241|RADI_HUMAN	GO:0030175	GO:0045176	GO:0019898	GO:0032420	GO:0001726	GO:0030033	GO:0005856	GO:0005730	GO:0032154	GO:0005925	GO:0003779	GO:0030027	GO:0045177	GO:0051693	GO:0005794
sp|P35442|TSP2_HUMAN	Thrombospondin-2 OS=Homo sapiens GN=THBS2 PE=1 SV=2|P35442|TSP2_HUMAN	GO:0005509	GO:0016525	GO:0005604	GO:0007155	GO:0005515	GO:0008201	GO:0051965
sp|P35555|FBN1_HUMAN	Fibrillin-1 OS=Homo sapiens GN=FBN1 PE=1 SV=3|P35555|FBN1_HUMAN	GO:0035582	GO:0005509	GO:0005604	GO:0007507	GO:0005615	GO:0001501	GO:0035583	GO:0005515	GO:0005201	GO:0001527
sp|P35579|MYH9_HUMAN	Myosin-9 OS=Homo sapiens GN=MYH9 PE=1 SV=4 >tr|A0A024R1N1|A0A024R1N1_HUMAN Myosin, heavy polypeptide 9, non-muscle, isoform CRA_a OS=Homo sapiens GN=MYH9 PE=4 SV=1|P35579|MYH9_HUMAN	GO:0030220	GO:0042803	GO:0032796	GO:0000212	GO:0005826	GO:0000146	GO:0030048	GO:0001701	GO:0007411	GO:0001772	GO:0051295	GO:0031532	GO:0016337	GO:0031594	GO:0030898	GO:0005829	GO:0015031	GO:0043495	GO:0006200	GO:0016460	GO:0006509	GO:0001768	GO:0030863	GO:0043534	GO:0007520	GO:0001931	GO:0050900	GO:0007132	GO:0008180	GO:0032154	GO:0000910	GO:0005913	GO:0005524	GO:0001725	GO:0005819	GO:0030224	GO:0005516	GO:0007229	GO:0001525	GO:0051015	GO:0008360	GO:0043531	GO:0008305	GO:0001726	GO:0038032
sp|P35580|MYH10_HUMAN	Myosin-10 OS=Homo sapiens GN=MYH10 PE=1 SV=3|P35580|MYH10_HUMAN	GO:0007411	GO:0001764	GO:0007097	GO:0043197	GO:0008360	GO:0021680	GO:0031594	GO:0030426	GO:0030048	GO:0055015	GO:0030898	GO:0021592	GO:0016460	GO:0055003	GO:0001778	GO:0008283	GO:0043531	GO:0006887	GO:0000146	GO:0005819	GO:0060041	GO:0043025	GO:0032154	GO:0021670	GO:0030424	GO:0000281	GO:0006930	GO:0030496	GO:0050885	GO:0051015	GO:0001725	GO:0021678	GO:0006200	GO:0005886	GO:0005516	GO:0005524	GO:0001701	GO:0007512	GO:0005938
sp|P35606|COPB2_HUMAN	Coatomer subunit beta~ OS=Homo sapiens GN=COPB2 PE=1 SV=2|P35606|COPB2_HUMAN	GO:0005080	GO:0030126	GO:0005829	GO:0006890	GO:0006891	GO:0015629	GO:0048205	GO:0006886	GO:0005198
sp|P35625|TIMP3_HUMAN	Metalloproteinase inhibitor 3 OS=Homo sapiens GN=TIMP3 PE=1 SV=2|P35625|TIMP3_HUMAN	GO:0051045	GO:0007417	GO:0006917	GO:0043627	GO:0046872	GO:0071310	GO:0005604	GO:0007601	GO:0014070	GO:0043086	GO:0005515	GO:0051593	GO:0007568	GO:0008191	GO:0005737	GO:0043200	GO:0042246	GO:0009612
sp|P35754|GLRX1_HUMAN	Glutaredoxin-1 OS=Homo sapiens GN=GLRX PE=1 SV=2 >tr|A0A024RAM2|A0A024RAM2_HUMAN Glutaredoxin (Thioltransferase), isoform CRA_c OS=Homo sapiens GN=GLRX PE=4 SV=1|P35754|GLRX1_HUMAN	GO:0009055	GO:0045454	GO:0006810	GO:0047485	GO:0015038	GO:0015949	GO:0019153	GO:0005634	GO:0005829	GO:0015035	GO:0005739	GO:0022900
sp|P35908|K22E_HUMAN	Keratin, type II cytoskeletal 2 epidermal OS=Homo sapiens GN=KRT2 PE=1 SV=2|P35908|K22E_HUMAN	GO:0005200	GO:0032980	GO:0005794	GO:0043616	GO:0051546	GO:0031424	GO:0045095
sp|P35998|PRS7_HUMAN	26S protease regulatory subunit 7 OS=Homo sapiens GN=PSMC2 PE=1 SV=3|P35998|PRS7_HUMAN	GO:0000209	GO:0005654	GO:0006521	GO:0051437	GO:0042981	GO:0010467	GO:0051436	GO:0005730	GO:0005829	GO:0002479	GO:0019048	GO:0000084	GO:0017025	GO:0000502	GO:0000216	GO:0008233	GO:0016887	GO:0031145	GO:0006200	GO:0016071	GO:0005524	GO:0006977	GO:0005739
sp|P36222|CH3L1_HUMAN	Chitinase-3-like protein 1 OS=Homo sapiens GN=CHI3L1 PE=1 SV=2 >tr|A0A024R969|A0A024R969_HUMAN Chitinase 3-like 1 (Cartilage glycoprotein-39), isoform CRA_a OS=Homo sapiens GN=CHI3L1 PE=3 SV=1|P36222|CH3L1_HUMAN	GO:0030324	GO:0071347	GO:0070374	GO:0004568	GO:0071356	GO:0009612	GO:0072606	GO:0045766	GO:0051216	GO:0005201	GO:0005615	GO:0006032	GO:0005975	GO:0005578	GO:0008061	GO:0043169	GO:0007250	GO:0006954	GO:0070741	GO:0005783	GO:0010800	GO:0051897
sp|P36405|ARL3_HUMAN	ADP-ribosylation factor-like protein 3 OS=Homo sapiens GN=ARL3 PE=1 SV=2|P36405|ARL3_HUMAN	GO:0042461	GO:0000139	GO:0060271	GO:0001822	GO:0042073	GO:0005525	GO:0015031	GO:0006184	GO:0005881	GO:0005730	GO:0046872	GO:0008017	GO:0007264	GO:0005813	GO:0032391	GO:0030496	GO:0005876	GO:0019003	GO:0003924	GO:0005886	GO:0007049	GO:0000910
sp|P36955|PEDF_HUMAN	Pigment epithelium-derived factor OS=Homo sapiens GN=SERPINF1 PE=1 SV=4|P36955|PEDF_HUMAN	GO:0050728	GO:0050769	GO:0016525	GO:0001822	GO:0010951	GO:0030162	GO:0032526	GO:0007568	GO:0005615	GO:0042470	GO:0004867	GO:0007614	GO:0051384	GO:0060770	GO:0031012
sp|P37837|TALDO_HUMAN	Transaldolase OS=Homo sapiens GN=TALDO1 PE=1 SV=2|P37837|TALDO_HUMAN	GO:0005829	GO:0005999	GO:0043231	GO:0048029	GO:0004801	GO:0009052	GO:0019682	GO:0006002	GO:0006112
sp|P38606|VATA_HUMAN	V-type proton ATPase catalytic subunit A OS=Homo sapiens GN=ATP6V1A PE=1 SV=2|P38606|VATA_HUMAN	GO:0046961	GO:0033572	GO:0090382	GO:0008286	GO:0006879	GO:0033180	GO:0046933	GO:0015991	GO:0005902	GO:0005829	GO:0051701	GO:0042777	GO:0005887	GO:0005524	GO:0016324	GO:0005739
sp|P40261|NNMT_HUMAN	Nicotinamide N-methyltransferase OS=Homo sapiens GN=NNMT PE=1 SV=1 >tr|Q6FH49|Q6FH49_HUMAN NNMT protein OS=Homo sapiens GN=NNMT PE=1 SV=1|P40261|NNMT_HUMAN	GO:0006805	GO:0042493	GO:0010243	GO:0008112	GO:0044281	GO:0031100	GO:0032259	GO:0005829
sp|P41222|PTGDS_HUMAN	Prostaglandin-H2 D-isomerase OS=Homo sapiens GN=PTGDS PE=1 SV=1 >tr|A0A024R8G3|A0A024R8G3_HUMAN Prostaglandin D2 synthase 21kDa (Brain), isoform CRA_a OS=Homo sapiens GN=PTGDS PE=3 SV=1|P41222|PTGDS_HUMAN	GO:0005501	GO:0006810	GO:0001516	GO:0031965	GO:0005615	GO:0004667	GO:0051384	GO:0005791	GO:0045187	GO:0005215	GO:0048471	GO:0036094	GO:0005504	GO:0005794
sp|P42785|PCP_HUMAN	Lysosomal Pro-X carboxypeptidase OS=Homo sapiens GN=PRCP PE=1 SV=1 >tr|A0A024R5L0|A0A024R5L0_HUMAN Prolylcarboxypeptidase (Angiotensinase C), isoform CRA_a OS=Homo sapiens GN=PRCP PE=4 SV=1|P42785|PCP_HUMAN	GO:0004185	GO:0007597	GO:0005886	GO:0005764	GO:0005515	GO:0006508
sp|P43251|BTD_HUMAN	Biotinidase OS=Homo sapiens GN=BTD PE=1 SV=2|P43251|BTD_HUMAN	GO:0005730	GO:0005615	GO:0007417	GO:0008544	GO:0045177	GO:0043204	GO:0006807	GO:0004075	GO:0047708
sp|P43490|NAMPT_HUMAN	Nicotinamide phosphoribosyltransferase OS=Homo sapiens GN=NAMPT PE=1 SV=1 >tr|A0A024R718|A0A024R718_HUMAN Pre-B-cell colony enhancing factor 1, isoform CRA_a OS=Homo sapiens GN=PBEF1 PE=4 SV=1|P43490|NAMPT_HUMAN	GO:0008144	GO:0005829	GO:0008286	GO:0047280	GO:0007267	GO:0007049	GO:0004514	GO:0009435	GO:0051770	GO:0006769	GO:0007565	GO:0005125	GO:0014070	GO:0004516	GO:0060612	GO:0006767	GO:0042803	GO:0048661	GO:0005634
sp|P43652|AFAM_HUMAN	Afamin OS=Homo sapiens GN=AFM PE=1 SV=1|P43652|AFAM_HUMAN	GO:0005615	GO:0008431	GO:0051180
sp|P45974|UBP5_HUMAN	Ubiquitin carboxyl-terminal hydrolase 5 OS=Homo sapiens GN=USP5 PE=1 SV=2|P45974|UBP5_HUMAN	GO:0005764	GO:0004221	GO:0008242	GO:0008270	GO:0004197	GO:0005515	GO:0071108	GO:0032436
sp|P46108|CRK_HUMAN	Adapter molecule crk OS=Homo sapiens GN=CRK PE=1 SV=2 >tr|L7RT18|L7RT18_HUMAN V-crk sarcoma virus CT10 oncogene homolog (Avian) OS=Homo sapiens GN=CRK PE=4 SV=1|P46108|CRK_HUMAN	GO:0051270	GO:0048011	GO:0030168	GO:0008286	GO:0000186	GO:0006357	GO:0007257	GO:0046875	GO:0048013	GO:0005829	GO:0042169	GO:0032956	GO:0005768	GO:0035020	GO:0005070	GO:0005886	GO:0005634	GO:0045309	GO:0032319
sp|P46109|CRKL_HUMAN	Crk-like protein OS=Homo sapiens GN=CRKL PE=1 SV=1|P46109|CRKL_HUMAN	GO:0009887	GO:0005070	GO:0004871	GO:0060017	GO:0001568	GO:0007254	GO:0048538	GO:0009952	GO:0007507	GO:0005829	GO:0007265
sp|P46939|UTRO_HUMAN	Utrophin OS=Homo sapiens GN=UTRN PE=1 SV=2|P46939|UTRO_HUMAN	GO:0030054	GO:0043234	GO:0008270	GO:0005856	GO:0005509	GO:0005730	GO:0001954	GO:0007517	GO:0003779	GO:0045211	GO:0005737	GO:0006936	GO:0005886
sp|P48061|SDF1_HUMAN	Stromal cell-derived factor 1 OS=Homo sapiens GN=CXCL12 PE=1 SV=1|P48061|SDF1_HUMAN	GO:0070098	GO:0043434	GO:0006955	GO:0009612	GO:0045236	GO:0008064	GO:0001667	GO:0009314	GO:0008083	GO:0005615	GO:0031100	GO:0033603	GO:0006874	GO:0001666	GO:0022029	GO:0051924	GO:0050930	GO:0008009	GO:0009408	GO:0008344	GO:0090026	GO:0008354	GO:0009897	GO:0045666	GO:0001569	GO:0007281	GO:0007186	GO:0007155	GO:0048842	GO:0009615	GO:0008015	GO:0042098	GO:0008045	GO:0001764	GO:0001938	GO:2000107
sp|P48637|GSHB_HUMAN	Glutathione synthetase OS=Homo sapiens GN=GSS PE=1 SV=1 >tr|V9HWJ1|V9HWJ1_HUMAN Glutathione synthetase OS=Homo sapiens GN=HEL-S-64p PE=2 SV=1|P48637|GSHB_HUMAN	GO:0045121	GO:0006355	GO:0007568	GO:0031225	GO:0005794	GO:0005829	GO:0034612	GO:0016594	GO:0004363	GO:0006805	GO:0007165	GO:0000287	GO:0043200	GO:0046686	GO:0043295	GO:0007399	GO:0042803	GO:0051260	GO:0006750	GO:0005886	GO:0005507	GO:0005524	GO:0006979	GO:0031667
sp|P49327|FAS_HUMAN	Fatty acid synthase OS=Homo sapiens GN=FASN PE=1 SV=3|P49327|FAS_HUMAN	GO:0035338	GO:0008144	GO:0005829	GO:0031177	GO:0006633	GO:0004319	GO:0008270	GO:0005739	GO:0006084	GO:0004314	GO:0004316	GO:0004320	GO:0031325	GO:0042470	GO:0016296	GO:0004317	GO:0019432	GO:0070402	GO:0004315	GO:0042803	GO:0016295	GO:0006112	GO:0042587	GO:0015939	GO:0005794	GO:0005886	GO:0004313
sp|P49588|SYAC_HUMAN	Alanine--tRNA ligase, cytoplasmic OS=Homo sapiens GN=AARS PE=1 SV=2|P49588|SYAC_HUMAN	GO:0006457	GO:0021680	GO:0004813	GO:0006400	GO:0016597	GO:0001942	GO:0005829	GO:0046872	GO:0043200	GO:0043588	GO:0050885	GO:0002161	GO:0006419	GO:0000049	GO:0043524	GO:0030968	GO:0005524
sp|P50454|SERPH_HUMAN	Serpin H1 OS=Homo sapiens GN=SERPINH1 PE=1 SV=2 >tr|A0A024R5K8|A0A024R5K8_HUMAN Serpin peptidase inhibitor, clade H (Heat shock protein 47), member 1, (Collagen binding protein 1), isoform CRA_a OS=Homo sapiens GN=SERPINH1 PE=3 SV=1|P50454|SERPH_HUMAN	GO:0004867	GO:0005793	GO:0010951	GO:0051604	GO:0005788	GO:0005518	GO:0030199	GO:0030162	GO:0051082	GO:0006986	GO:0032964
sp|P50479|PDLI4_HUMAN	PDZ and LIM domain protein 4 OS=Homo sapiens GN=PDLIM4 PE=1 SV=2|P50479|PDLI4_HUMAN	GO:0008270	GO:0005515
sp|P51884|LUM_HUMAN	Lumican OS=Homo sapiens GN=LUM PE=1 SV=2|P51884|LUM_HUMAN	GO:0070848	GO:0051216	GO:0005201	GO:0005615	GO:0018146	GO:0005975	GO:0005796	GO:0007601	GO:0014070	GO:0030199	GO:0044281	GO:0042340	GO:0045944	GO:0043202	GO:0005518	GO:0005583
sp|P52758|UK114_HUMAN	Ribonuclease UK114 OS=Homo sapiens GN=HRSP12 PE=1 SV=1 >tr|A0A024R9H2|A0A024R9H2_HUMAN Heat-responsive protein 12, isoform CRA_a OS=Homo sapiens GN=HRSP12 PE=4 SV=1|P52758|UK114_HUMAN	GO:0004519	GO:0005739	GO:0005730	GO:0006449
sp|P52799|EFNB2_HUMAN	Ephrin-B2 OS=Homo sapiens GN=EFNB2 PE=1 SV=1|P52799|EFNB2_HUMAN	GO:0046875	GO:0002042	GO:0001945	GO:0007267	GO:0050920	GO:0007219	GO:0009887	GO:0007399	GO:0007155	GO:0048013	GO:0019048	GO:0005887	GO:2000727
sp|P53004|BIEA_HUMAN	Biliverdin reductase A OS=Homo sapiens GN=BLVRA PE=1 SV=2|P53004|BIEA_HUMAN	GO:0044281	GO:0042167	GO:0004074	GO:0005829	GO:0008270	GO:0000166	GO:0055114
sp|P53618|COPB_HUMAN	Coatomer subunit beta OS=Homo sapiens GN=COPB1 PE=1 SV=3|P53618|COPB_HUMAN	GO:0030126	GO:0005829	GO:0006890	GO:0005793	GO:0006891	GO:0005515	GO:0048205	GO:0019048	GO:0006886	GO:0005198	GO:0005783	GO:0005886
sp|P53621|COPA_HUMAN	Coatomer subunit alpha OS=Homo sapiens GN=COPA PE=1 SV=2|P53621|COPA_HUMAN	GO:0030157	GO:0030126	GO:0005829	GO:0006890	GO:0005615	GO:0006891	GO:0048205	GO:0006886	GO:0005198	GO:0005179
sp|P53779|MK10_HUMAN	Mitogen-activated protein kinase 10 OS=Homo sapiens GN=MAPK10 PE=1 SV=2|P53779|MK10_HUMAN	GO:0004705	GO:0005654	GO:0004708	GO:0005515	GO:0008063	GO:0034142	GO:0023014	GO:0034134	GO:0007258	GO:0035666	GO:0005829	GO:0051090	GO:0034138	GO:0002755	GO:0005886	GO:0005524	GO:0034130	GO:0000187	GO:0005739
sp|P54136|SYRC_HUMAN	Arginine--tRNA ligase, cytoplasmic OS=Homo sapiens GN=RARS PE=1 SV=2|P54136|SYRC_HUMAN	GO:0006420	GO:0005829	GO:0017101	GO:0005739	GO:0005730	GO:0005524	GO:0034618	GO:0005515	GO:0004814	GO:0000049
sp|P54577|SYYC_HUMAN	Tyrosine--tRNA ligase, cytoplasmic OS=Homo sapiens GN=YARS PE=1 SV=4|P54577|SYYC_HUMAN	GO:0005829	GO:0004871	GO:0006915	GO:0005615	GO:0005524	GO:0006437	GO:0007165	GO:0005153	GO:0000049	GO:0004831	GO:0005634
sp|P54802|ANAG_HUMAN	Alpha-N-acetylglucosaminidase OS=Homo sapiens GN=NAGLU PE=1 SV=2|P54802|ANAG_HUMAN	GO:0005975	GO:0006027	GO:0044281	GO:0043202	GO:0007399	GO:0004561
sp|P55072|TERA_HUMAN	Transitional endoplasmic reticulum ATPase OS=Homo sapiens GN=VCP PE=1 SV=4 >tr|V9HW80|V9HW80_HUMAN Epididymis luminal protein 220 OS=Homo sapiens GN=HEL-S-70 PE=2 SV=1|P55072|TERA_HUMAN	GO:0030433	GO:0005102	GO:0042981	GO:0006919	GO:0031593	GO:0006302	GO:0005730	GO:0005829	GO:0032436	GO:0019904	GO:0016567	GO:0042802	GO:0031334	GO:0000502	GO:0035861	GO:0019903	GO:0006888	GO:0008289	GO:0030970	GO:0070842	GO:0032403	GO:0016887	GO:0051260	GO:0005783	GO:0006200	GO:0030968	GO:0005524
sp|P55268|LAMB2_HUMAN	Laminin subunit beta-2 OS=Homo sapiens GN=LAMB2 PE=1 SV=2 >tr|A0A024R319|A0A024R319_HUMAN Laminin, beta 2 (Laminin S), isoform CRA_a OS=Homo sapiens GN=LAMB2 PE=4 SV=1|P55268|LAMB2_HUMAN	GO:0007411	GO:0005178	GO:0007492	GO:0014044	GO:0031581	GO:0022617	GO:0043259	GO:0006461	GO:0034446	GO:0005608	GO:0005201	GO:0005615	GO:0043208	GO:0043260	GO:0007528	GO:0060041	GO:0007601	GO:0048677	GO:0005606	GO:0050679	GO:0072249	GO:0014002	GO:0016477	GO:0072274
sp|P61158|ARP3_HUMAN	Actin-related protein 3 OS=Homo sapiens GN=ACTR3 PE=1 SV=3 >tr|A0A024RAI1|A0A024RAI1_HUMAN ARP3 actin-related protein 3 homolog (Yeast), isoform CRA_a OS=Homo sapiens GN=ACTR3 PE=3 SV=1|P61158|ARP3_HUMAN	GO:0050775	GO:0030056	GO:0030027	GO:0000139	GO:0007163	GO:0005884	GO:0060271	GO:0046677	GO:0051321	GO:0006928	GO:0008356	GO:0043519	GO:0003779	GO:0060076	GO:0005885	GO:0045666	GO:0033206	GO:0051653	GO:0010592	GO:0030838	GO:0009743	GO:0005524	GO:0002102	GO:0051491
sp|P61960|UFM1_HUMAN	Ubiquitin-fold modifier 1 OS=Homo sapiens GN=UFM1 PE=1 SV=1|P61960|UFM1_HUMAN	GO:0005737	GO:0005634	GO:0071569
sp|P61970|NTF2_HUMAN	Nuclear transport factor 2 OS=Homo sapiens GN=NUTF2 PE=1 SV=1 >tr|A0A024R6Y2|A0A024R6Y2_HUMAN Nuclear transport factor 2, isoform CRA_a OS=Homo sapiens GN=NUTF2 PE=4 SV=1|P61970|NTF2_HUMAN	GO:0005643	GO:0006606	GO:0005515	GO:0008565	GO:0006611	GO:0005829	GO:0015630
sp|P61981|1433G_HUMAN	14-3-3 protein gamma OS=Homo sapiens GN=YWHAG PE=1 SV=2|P61981|1433G_HUMAN	GO:0005080	GO:0030971	GO:0006469	GO:0006605	GO:0048167	GO:0005829	GO:0003779	GO:0004497	GO:0019904	GO:0045664	GO:0008426	GO:0009966	GO:0055114	GO:0005159	GO:0000086
sp|P62280|RS11_HUMAN	40S ribosomal protein S11 OS=Homo sapiens GN=RPS11 PE=1 SV=3|P62280|RS11_HUMAN	GO:0006413	GO:0019083	GO:0019843	GO:0003735	GO:0006414	GO:0022627	GO:0006415	GO:0006614	GO:0000184
sp|P62851|RS25_HUMAN	40S ribosomal protein S25 OS=Homo sapiens GN=RPS25 PE=1 SV=1|P62851|RS25_HUMAN	GO:0006413	GO:0019083	GO:0003723	GO:0005730	GO:0003735	GO:0006414	GO:0022627	GO:0006415	GO:0000028	GO:0006614	GO:0000184
sp|P62942|FKB1A_HUMAN	Peptidyl-prolyl cis-trans isomerase FKBP1A OS=Homo sapiens GN=FKBP1A PE=1 SV=2|P62942|FKB1A_HUMAN	GO:0032925	GO:0007179	GO:0034713	GO:0005024	GO:0014802	GO:0042026	GO:0043123	GO:0032092	GO:0050776	GO:0006458	GO:0060347	GO:0000413	GO:0005829	GO:0005528	GO:0031398	GO:0001933	GO:0019221	GO:0005219	GO:0030424	GO:0060314	GO:0006936	GO:0031000	GO:0055010	GO:0022417	GO:0043206	GO:0003755	GO:0042098	GO:0034205	GO:0032513	GO:0051209	GO:0046332	GO:0033017	GO:0007183	GO:0048185
sp|P63104|1433Z_HUMAN	14-3-3 protein zeta/delta OS=Homo sapiens GN=YWHAZ PE=1 SV=1 >tr|D0PNI1|D0PNI1_HUMAN Epididymis luminal protein 4 OS=Homo sapiens GN=YWHAZ PE=2 SV=1|P63104|1433Z_HUMAN	GO:0005654	GO:0016301	GO:0030168	GO:0010467	GO:0042470	GO:0005829	GO:0006916	GO:0031252	GO:0019904	GO:0043234	GO:0007165	GO:0042493	GO:0014069	GO:0002553	GO:0048471	GO:0032403	GO:0016071	GO:0008134	GO:0006626	GO:0005739
sp|P67936|TPM4_HUMAN	Tropomyosin alpha-4 chain OS=Homo sapiens GN=TPM4 PE=1 SV=3 >tr|V9HW56|V9HW56_HUMAN Epididymis secretory protein Li 108 OS=Homo sapiens GN=HEL-S-108 PE=2 SV=1|P67936|TPM4_HUMAN	GO:0006979	GO:0005829	GO:0030863	GO:0008307	GO:0046872	GO:0002102	GO:0030049	GO:0055003	GO:0001725	GO:0005862	GO:0031941	GO:0060048
sp|P68366|TBA4A_HUMAN	Tubulin alpha-4A chain OS=Homo sapiens GN=TUBA4A PE=1 SV=1|P68366|TBA4A_HUMAN	GO:0000226	GO:0030168	GO:0005515	GO:0005525	GO:0006184	GO:0005881	GO:0005576	GO:0005829	GO:0051258	GO:0002576	GO:0003924	GO:0007018	GO:0051084	GO:0000086	GO:0005200
sp|P80723|BASP1_HUMAN	Brain acid soluble protein 1 OS=Homo sapiens GN=BASP1 PE=1 SV=2|P80723|BASP1_HUMAN	GO:0003714	GO:0016607	GO:0008406	GO:0060421	GO:0045892	GO:2001076	GO:0005737	GO:0072075	GO:0044212	GO:0019904	GO:0060231	GO:0008180	GO:0005856	GO:0007356	GO:0072112	GO:0060539
sp|P84090|ERH_HUMAN	Enhancer of rudimentary homolog OS=Homo sapiens GN=ERH PE=1 SV=1 >tr|A0A024R6D4|A0A024R6D4_HUMAN Enhancer of rudimentary homolog OS=Homo sapiens GN=ERH PE=3 SV=1|P84090|ERH_HUMAN	GO:0007049	GO:0042742	GO:0006213	GO:0030496
sp|P84157|MXRA7_HUMAN	Matrix-remodeling-associated protein 7 OS=Homo sapiens GN=MXRA7 PE=1 SV=1|P84157|MXRA7_HUMAN	GO:0016020
sp|P98066|TSG6_HUMAN	Tumor necrosis factor-inducible gene 6 protein OS=Homo sapiens GN=TNFAIP6 PE=1 SV=2|P98066|TSG6_HUMAN	GO:0005540	GO:0007165	GO:0007267	GO:0007155	GO:0006954
sp|Q01469|FABP5_HUMAN	Fatty acid-binding protein, epidermal OS=Homo sapiens GN=FABP5 PE=1 SV=3 >tr|E7DVW5|E7DVW5_HUMAN Fatty acid binding protein 5 (Psoriasis-associated) OS=Homo sapiens GN=FABP5 PE=3 SV=1|Q01469|FABP5_HUMAN	GO:0005737	GO:0008544	GO:0005515	GO:0006656	GO:0006006	GO:0015758	GO:0005504	GO:0005215
sp|Q01995|TAGL_HUMAN	Transgelin OS=Homo sapiens GN=TAGLN PE=1 SV=4 >tr|Q5U0D2|Q5U0D2_HUMAN Transgelin OS=Homo sapiens GN=TAGLN PE=2 SV=1|Q01995|TAGL_HUMAN	GO:0005737	GO:0003779	GO:0007517
sp|Q02388|CO7A1_HUMAN	Collagen alpha-1(VII) chain OS=Homo sapiens GN=COL7A1 PE=1 SV=2|Q02388|CO7A1_HUMAN	GO:0005788	GO:0004867	GO:0008544	GO:0005515	GO:0007155	GO:0005590	GO:0030198	GO:0005604
sp|Q02952|AKA12_HUMAN	A-kinase anchor protein 12 OS=Homo sapiens GN=AKAP12 PE=1 SV=4|Q02952|AKA12_HUMAN	GO:0051018	GO:0005856	GO:0030819	GO:0006605	GO:0005938	GO:0008179	GO:0010739	GO:0007186	GO:0005886
sp|Q03692|COAA1_HUMAN	Collagen alpha-1(X) chain OS=Homo sapiens GN=COL10A1 PE=1 SV=2|Q03692|COAA1_HUMAN	GO:0046872	GO:0005788	GO:0001501	GO:0005938	GO:0030198	GO:0005581
sp|Q05707|COEA1_HUMAN	Collagen alpha-1(XIV) chain OS=Homo sapiens GN=COL14A1 PE=1 SV=3|Q05707|COEA1_HUMAN	GO:0005615	GO:0005788	GO:0016337	GO:0005518	GO:0030674	GO:0005596	GO:0005201	GO:0030199
sp|Q06828|FMOD_HUMAN	Fibromodulin OS=Homo sapiens GN=FMOD PE=1 SV=2 >tr|A0A024R971|A0A024R971_HUMAN Fibromodulin, isoform CRA_a OS=Homo sapiens GN=FMOD PE=4 SV=1|Q06828|FMOD_HUMAN	GO:0042060	GO:0042476	GO:0005796	GO:0007181	GO:0005975	GO:0042340	GO:0043202	GO:0005615	GO:0005578	GO:0044281	GO:0018146
sp|Q07092|COGA1_HUMAN	Collagen alpha-1(XVI) chain OS=Homo sapiens GN=COL16A1 PE=1 SV=2|Q07092|COGA1_HUMAN	GO:0005788	GO:0005597	GO:0005178	GO:0007229	GO:0007155	GO:0007565	GO:0030198
sp|Q07507|DERM_HUMAN	Dermatopontin OS=Homo sapiens GN=DPT PE=2 SV=2|Q07507|DERM_HUMAN	GO:0008285	GO:0005615	GO:0007155	GO:0005578	GO:0030199
sp|Q07954|LRP1_HUMAN	Prolow-density lipoprotein receptor-related protein 1 OS=Homo sapiens GN=LRP1 PE=1 SV=2|Q07954|LRP1_HUMAN	GO:0042953	GO:0005041	GO:0035909	GO:0006898	GO:0007568	GO:2000587	GO:0008283	GO:0008203	GO:0010875	GO:0005509	GO:0007205	GO:0045768	GO:0042157	GO:0005905	GO:0070325	GO:0030425	GO:0030178	GO:0014912	GO:0043025	GO:0032956	GO:0051222	GO:0005768	GO:0002020	GO:0032429	GO:0048471	GO:0032403	GO:0043277	GO:0030136	GO:0042954	GO:0005887	GO:0097242	GO:0005634	GO:0034185
sp|Q07960|RHG01_HUMAN	Rho GTPase-activating protein 1 OS=Homo sapiens GN=ARHGAP1 PE=1 SV=1|Q07960|RHG01_HUMAN	GO:0005829	GO:0043231	GO:0001726	GO:0005070	GO:0030675	GO:0032855	GO:0005886	GO:0017124
sp|Q08397|LOXL1_HUMAN	Lysyl oxidase homolog 1 OS=Homo sapiens GN=LOXL1 PE=1 SV=2|Q08397|LOXL1_HUMAN	GO:0005507	GO:0005615	GO:0016641	GO:0018277	GO:0005578	GO:0055114	GO:0005515
sp|Q08629|TICN1_HUMAN	Testican-1 OS=Homo sapiens GN=SPOCK1 PE=1 SV=1|Q08629|TICN1_HUMAN	GO:0001764	GO:0004867	GO:0005509	GO:0010812	GO:0001558	GO:0010951	GO:0005615	GO:0016528	GO:0031594	GO:0021953	GO:0033268	GO:0008191	GO:0007165	GO:0010977	GO:0005578	GO:0004869	GO:0014069
sp|Q08722|CD47_HUMAN	Leukocyte surface antigen CD47 OS=Homo sapiens GN=CD47 PE=1 SV=1|Q08722|CD47_HUMAN	GO:0008228	GO:0022409	GO:0070062	GO:0007229	GO:0050766	GO:0050729	GO:0050900	GO:0009617	GO:0070053	GO:0005515	GO:0008284	GO:0050870	GO:0007596	GO:0005887
sp|Q09666|AHNK_HUMAN	Neuroblast differentiation-associated protein AHNAK OS=Homo sapiens GN=AHNAK PE=1 SV=2|Q09666|AHNK_HUMAN	GO:0005634	GO:0005515	GO:0007399
sp|Q12841|FSTL1_HUMAN	Follistatin-related protein 1 OS=Homo sapiens GN=FSTL1 PE=1 SV=1|Q12841|FSTL1_HUMAN	GO:0005615	GO:0008201	GO:0005509	GO:0030509
sp|Q12860|CNTN1_HUMAN	Contactin-1 OS=Homo sapiens GN=CNTN1 PE=1 SV=1 >tr|A0A024R104|A0A024R104_HUMAN Contactin 1, isoform CRA_a OS=Homo sapiens GN=CNTN1 PE=4 SV=1|Q12860|CNTN1_HUMAN	GO:0007411	GO:0001948	GO:0007219	GO:0021549	GO:0007155	GO:0010628	GO:0010976	GO:0010765	GO:0031225	GO:0030246	GO:0005886
sp|Q12884|SEPR_HUMAN	Prolyl endopeptidase FAP OS=Homo sapiens GN=FAP PE=1 SV=5|Q12884|SEPR_HUMAN	GO:0008239	GO:0030054	GO:0071438	GO:0016021	GO:0043542	GO:0010716	GO:0005615	GO:0004222	GO:0006508	GO:0002020	GO:0031258	GO:0004252	GO:0042803	GO:0051917
sp|Q13162|PRDX4_HUMAN	Peroxiredoxin-4 OS=Homo sapiens GN=PRDX4 PE=1 SV=1 >tr|V9HW63|V9HW63_HUMAN Epididymis secretory sperm binding protein Li 97n OS=Homo sapiens GN=HEL-S-97n PE=2 SV=1|Q13162|PRDX4_HUMAN	GO:0005615	GO:0007252	GO:0005515	GO:0008379	GO:0072593	GO:0005739	GO:0055114
sp|Q13185|CBX3_HUMAN	Chromobox protein homolog 3 OS=Homo sapiens GN=CBX3 PE=1 SV=4 >tr|A4D177|A4D177_HUMAN Chromobox homolog 3 (HP1 gamma homolog, Drosophila) OS=Homo sapiens GN=CBX3 PE=4 SV=1|Q13185|CBX3_HUMAN	GO:0042802	GO:0019899	GO:0005719	GO:0019904	GO:0005819	GO:0010369	GO:0000779	GO:0045892	GO:0005637	GO:0006338	GO:0031618
sp|Q13219|PAPP1_HUMAN	Pappalysin-1 OS=Homo sapiens GN=PAPPA PE=1 SV=3|Q13219|PAPP1_HUMAN	GO:0030154	GO:0005615	GO:0004175	GO:0051384	GO:0007565	GO:0006508	GO:0016020	GO:0008270	GO:0008237
sp|Q13308|PTK7_HUMAN	Inactive tyrosine-protein kinase 7 OS=Homo sapiens GN=PTK7 PE=1 SV=2|Q13308|PTK7_HUMAN	GO:0060070	GO:0003401	GO:0005911	GO:0005515	GO:0060026	GO:0007155	GO:0060484	GO:0045198	GO:0042060	GO:0090103	GO:0071300	GO:0090179	GO:0004714	GO:0010976	GO:0031532	GO:0005887	GO:0005524	GO:0016477
sp|Q13442|HAP28_HUMAN	28 kDa heat- and acid-stable phosphoprotein OS=Homo sapiens GN=PDAP1 PE=1 SV=1|Q13442|HAP28_HUMAN	GO:0007165
sp|Q13907|IDI1_HUMAN	Isopentenyl-diphosphate Delta-isomerase 1 OS=Homo sapiens GN=IDI1 PE=1 SV=2|Q13907|IDI1_HUMAN	GO:0030145	GO:0050992	GO:0005777	GO:0035634	GO:0016787	GO:0000287	GO:0006695	GO:0005829	GO:0005739	GO:0004452
sp|Q14019|COTL1_HUMAN	Coactosin-like protein OS=Homo sapiens GN=COTL1 PE=1 SV=3|Q14019|COTL1_HUMAN	GO:0050832	GO:0005856	GO:0005737	GO:0003779	GO:0019899
sp|Q14108|SCRB2_HUMAN	Lysosome membrane protein 2 OS=Homo sapiens GN=SCARB2 PE=1 SV=2 >tr|A0A024RDG6|A0A024RDG6_HUMAN Scavenger receptor class B, member 2, isoform CRA_a OS=Homo sapiens GN=SCARB2 PE=4 SV=1|Q14108|SCRB2_HUMAN	GO:0004872	GO:0005887	GO:0043202	GO:0007155	GO:0006622	GO:0005765	GO:0019899
sp|Q14204|DYHC1_HUMAN	Cytoplasmic dynein 1 heavy chain 1 OS=Homo sapiens GN=DYNC1H1 PE=1 SV=5|Q14204|DYHC1_HUMAN	GO:0006810	GO:0005515	GO:0007052	GO:0005794	GO:0034063	GO:0005829	GO:0005874	GO:0003777	GO:0019886	GO:0005813	GO:0008219	GO:0042623	GO:0005868	GO:0006200	GO:0007018	GO:0005524	GO:0000086	GO:0033962
sp|Q14315|FLNC_HUMAN	Filamin-C OS=Homo sapiens GN=FLNC PE=1 SV=3|Q14315|FLNC_HUMAN	GO:0030018	GO:0005856	GO:0034329	GO:0043034	GO:0042383	GO:0003779	GO:0005829	GO:0030506
sp|Q14392|LRC32_HUMAN	Leucine-rich repeat-containing protein 32 OS=Homo sapiens GN=LRRC32 PE=1 SV=1 >tr|A0A024R5J7|A0A024R5J7_HUMAN Leucine rich repeat containing 32, isoform CRA_a OS=Homo sapiens GN=LRRC32 PE=4 SV=1|Q14392|LRC32_HUMAN	GO:0050710	GO:0010628	GO:0046007	GO:0005887
sp|Q14696|MESD_HUMAN	LDLR chaperone MESD OS=Homo sapiens GN=MESDC2 PE=1 SV=2|Q14696|MESD_HUMAN	GO:0006457	GO:0007498	GO:0044464
sp|Q15008|PSMD6_HUMAN	26S proteasome non-ATPase regulatory subunit 6 OS=Homo sapiens GN=PSMD6 PE=1 SV=1|Q15008|PSMD6_HUMAN	GO:0000209	GO:0005654	GO:0006521	GO:0051437	GO:0042981	GO:0010467	GO:0016032	GO:0051436	GO:0005829	GO:0002479	GO:0000084	GO:0000502	GO:0000216	GO:0016887	GO:0031145	GO:0006200	GO:0016071	GO:0006977
sp|Q15063|POSTN_HUMAN	Periostin OS=Homo sapiens GN=POSTN PE=1 SV=2 >tr|A0A024RDS2|A0A024RDS2_HUMAN Periostin, osteoblast specific factor, isoform CRA_c OS=Homo sapiens GN=POSTN PE=4 SV=1|Q15063|POSTN_HUMAN	GO:0008593	GO:0008201	GO:0001501	GO:0009888	GO:0007155	GO:0005578	GO:0030198
sp|Q15075|EEA1_HUMAN	Early endosome antigen 1 OS=Homo sapiens GN=EEA1 PE=1 SV=2|Q15075|EEA1_HUMAN	GO:0005829	GO:0031901	GO:0005516	GO:0006906	GO:0008270	GO:0005545	GO:0016189	GO:0030742	GO:0045022	GO:0042803	GO:0005969	GO:0019897
sp|Q15084|PDIA6_HUMAN	Protein disulfide-isomerase A6 OS=Homo sapiens GN=PDIA6 PE=1 SV=1|Q15084|PDIA6_HUMAN	GO:0015035	GO:0006457	GO:0005515	GO:0005793	GO:0005788	GO:0003756	GO:0070527	GO:0042470	GO:0009055	GO:0005789	GO:0045454	GO:0006987	GO:0006662	GO:0005886
sp|Q15149|PLEC_HUMAN	Plectin OS=Homo sapiens GN=PLEC PE=1 SV=3|Q15149|PLEC_HUMAN	GO:0030056	GO:0008307	GO:0043034	GO:0006921	GO:0042383	GO:0003779	GO:0016528	GO:0031581	GO:0005925	GO:0045111	GO:0005829	GO:0030506
sp|Q15181|IPYR_HUMAN	Inorganic pyrophosphatase OS=Homo sapiens GN=PPA1 PE=1 SV=2 >tr|V9HWB5|V9HWB5_HUMAN Epididymis secretory sperm binding protein Li 66p OS=Homo sapiens GN=HEL-S-66p PE=2 SV=1|Q15181|IPYR_HUMAN	GO:0006796	GO:0000287	GO:0004427	GO:0006418	GO:0005829	GO:0071344
sp|Q15198|PGFRL_HUMAN	Platelet-derived growth factor receptor-like protein OS=Homo sapiens GN=PDGFRL PE=1 SV=1|Q15198|PGFRL_HUMAN	GO:0005019	GO:0004992	GO:0035791	GO:0005576
sp|Q15293|RCN1_HUMAN	Reticulocalbin-1 OS=Homo sapiens GN=RCN1 PE=1 SV=1 >tr|V9HW95|V9HW95_HUMAN Epididymis secretory protein Li 84 OS=Homo sapiens GN=HEL-S-84 PE=2 SV=1|Q15293|RCN1_HUMAN	GO:0005788	GO:0001701	GO:0005515	GO:0005509	GO:0043010
sp|Q15365|PCBP1_HUMAN	Poly(rC)-binding protein 1 OS=Homo sapiens GN=PCBP1 PE=1 SV=2 >tr|Q53SS8|Q53SS8_HUMAN Epididymis secretory protein Li 85 OS=Homo sapiens GN=PCBP1 PE=2 SV=1|Q15365|PCBP1_HUMAN	GO:0003723	GO:0008494	GO:0000398	GO:0045727	GO:0005515	GO:0003697	GO:0030529	GO:0005654	GO:0005737
sp|Q15417|CNN3_HUMAN	Calponin-3 OS=Homo sapiens GN=CNN3 PE=1 SV=1|Q15417|CNN3_HUMAN	GO:0031032	GO:0008017	GO:0030674	GO:0005516	GO:0005874	GO:0030172	GO:0032780	GO:0006939	GO:0003779	GO:0043025	GO:0005884	GO:0014069	GO:0005523
sp|Q15485|FCN2_HUMAN	Ficolin-2 OS=Homo sapiens GN=FCN2 PE=1 SV=2|Q15485|FCN2_HUMAN	GO:0003823	GO:0005615	GO:0008228	GO:0030246	GO:0005509	GO:0007165	GO:0001867	GO:0005102	GO:0048306	GO:0005581
sp|Q15746|MYLK_HUMAN	Myosin light chain kinase, smooth muscle OS=Homo sapiens GN=MYLK PE=1 SV=4|Q15746|MYLK_HUMAN	GO:0032060	GO:0030027	GO:0090303	GO:0004687	GO:0005829	GO:0003779	GO:0046872	GO:0051928	GO:0006468	GO:0032154	GO:0014820	GO:0071476	GO:0001725	GO:0060414	GO:0005516	GO:0030335	GO:0005524
sp|Q15942|ZYX_HUMAN	Zyxin OS=Homo sapiens GN=ZYX PE=1 SV=1|Q15942|ZYX_HUMAN	GO:0007267	GO:0005913	GO:0001725	GO:0005925	GO:0005515	GO:0007165	GO:0005737	GO:0005887
sp|Q16270|IBP7_HUMAN	Insulin-like growth factor-binding protein 7 OS=Homo sapiens GN=IGFBP7 PE=1 SV=1|Q16270|IBP7_HUMAN	GO:0005615	GO:0048839	GO:0008285	GO:0031012	GO:0001558	GO:0007155	GO:0005520
sp|Q16394|EXT1_HUMAN	Exostosin-1 OS=Homo sapiens GN=EXT1 PE=1 SV=2|Q16394|EXT1_HUMAN	GO:0007411	GO:0007492	GO:0007369	GO:0000139	GO:0030176	GO:0015014	GO:0007498	GO:0001503	GO:0046982	GO:0050509	GO:0006024	GO:0006486	GO:0007165	GO:0044281	GO:0050508	GO:0042803	GO:0042328	GO:0021772	GO:0072498
sp|Q16531|DDB1_HUMAN	DNA damage-binding protein 1 OS=Homo sapiens GN=DDB1 PE=1 SV=1|Q16531|DDB1_HUMAN	GO:0043161	GO:0000718	GO:0000075	GO:0016055	GO:0003684	GO:0031464	GO:0031465	GO:0042787	GO:0005515	GO:0019048	GO:0005654	GO:0005737
sp|Q16610|ECM1_HUMAN	Extracellular matrix protein 1 OS=Homo sapiens GN=ECM1 PE=1 SV=2|Q16610|ECM1_HUMAN	GO:0004871	GO:0001960	GO:0001938	GO:0043236	GO:0008022	GO:0006357	GO:0030502	GO:0045766	GO:0005615	GO:2000404	GO:0043123	GO:0005578	GO:0006954	GO:0002020	GO:0002828	GO:0005134	GO:0010466
sp|Q16658|FSCN1_HUMAN	Fascin OS=Homo sapiens GN=FSCN1 PE=1 SV=3|Q16658|FSCN1_HUMAN	GO:0005737	GO:0016477	GO:0008283	GO:0030674	GO:0030054	GO:0071437	GO:0008144	GO:0030175	GO:0051015	GO:0001725	GO:0051017
sp|Q2TAA2|IAH1_HUMAN	Isoamyl acetate-hydrolyzing esterase 1 homolog OS=Homo sapiens GN=IAH1 PE=1 SV=1|Q2TAA2|IAH1_HUMAN	GO:0016042	GO:0016788
sp|Q2TV78|MST1L_HUMAN	Putative macrophage stimulating 1-like protein OS=Homo sapiens GN=MST1L PE=2 SV=2|Q2TV78|MST1L_HUMAN	GO:0001569	GO:0007243	GO:0001841	GO:0004252	GO:0007417	GO:0046621	GO:0090090	GO:0000902	GO:0005576	GO:0005829	GO:0046777	GO:0060215	GO:0008285	GO:0018105	GO:0004674	GO:0006917	GO:0000287	GO:0035329	GO:0060706	GO:0071902	GO:0006508	GO:0042803	GO:0030216	GO:0008134	GO:0005634	GO:0005524	GO:0043539	GO:0003157
sp|Q32P28|P3H1_HUMAN	Prolyl 3-hydroxylase 1 OS=Homo sapiens GN=LEPRE1 PE=1 SV=2|Q32P28|P3H1_HUMAN	GO:0016049	GO:0019797	GO:0016702	GO:0008285	GO:0031418	GO:0005788	GO:0030278	GO:0030199	GO:0005578	GO:0005506	GO:0005634
sp|Q3KQV9|UAP1L_HUMAN	UDP-N-acetylhexosamine pyrophosphorylase-like protein 1 OS=Homo sapiens GN=UAP1L1 PE=1 SV=2|Q3KQV9|UAP1L_HUMAN	GO:0016779
sp|Q4G148|GXLT1_HUMAN	Glucoside xylosyltransferase 1 OS=Homo sapiens GN=GXYLT1 PE=1 SV=2|Q4G148|GXLT1_HUMAN	GO:0000139	GO:0030204	GO:0016266	GO:0044281	GO:0016021	GO:0035252
sp|Q4KWH8|PLCH1_HUMAN	1-phosphatidylinositol 4,5-bisphosphate phosphodiesterase eta-1 OS=Homo sapiens GN=PLCH1 PE=1 SV=1|Q4KWH8|PLCH1_HUMAN	GO:0031965	GO:0004871	GO:0005543	GO:0004435	GO:0050429	GO:0016042	GO:0005509	GO:0048015	GO:0005829
sp|Q4ZHG4|FNDC1_HUMAN	Fibronectin type III domain-containing protein 1 OS=Homo sapiens GN=FNDC1 PE=1 SV=4|Q4ZHG4|FNDC1_HUMAN	GO:0071456	GO:0031966	GO:0010666	GO:0051223	GO:0005911	GO:0001934	GO:0005576	GO:0005886
sp|Q53FA7|QORX_HUMAN	Quinone oxidoreductase PIG3 OS=Homo sapiens GN=TP53I3 PE=1 SV=2|Q53FA7|QORX_HUMAN	GO:0048038	GO:0055114	GO:0008270	GO:0006739	GO:0008631	GO:0003960	GO:0070402	GO:0042803
sp|Q5JXB2|UE2NL_HUMAN	Putative ubiquitin-conjugating enzyme E2 N-like OS=Homo sapiens GN=UBE2NL PE=1 SV=1|Q5JXB2|UE2NL_HUMAN	GO:0070534	GO:0033182	GO:0008063	GO:0034142	GO:0000724	GO:0034134	GO:0035370	GO:0043130	GO:0005829	GO:0006511	GO:0000151	GO:0019221	GO:0031372	GO:0043123	GO:0004842	GO:0050852	GO:0031058	GO:0051443	GO:0070423	GO:0000729	GO:0006301	GO:0051092	GO:0002755	GO:0005634	GO:0005524	GO:0034130	GO:0045739
sp|Q5VTE0|EF1A3_HUMAN	Putative elongation factor 1-alpha-like 3 OS=Homo sapiens GN=EEF1A1P5 PE=5 SV=1|Q5VTE0|EF1A3_HUMAN	GO:0019901	GO:0006355	GO:0003746	GO:0006414	GO:0005525	GO:0006184	GO:0005829	GO:0006916	GO:0005853	GO:0003924	GO:0005634
sp|Q641Q3|METRL_HUMAN	Meteorin-like protein OS=Homo sapiens GN=METRNL PE=2 SV=1|Q641Q3|METRL_HUMAN	GO:0005576
sp|Q66K79|CBPZ_HUMAN	Carboxypeptidase Z OS=Homo sapiens GN=CPZ PE=1 SV=2|Q66K79|CBPZ_HUMAN	GO:0004181	GO:0016055	GO:0006508	GO:0008270	GO:0005578
sp|Q68BL8|OLM2B_HUMAN	Olfactomedin-like protein 2B OS=Homo sapiens GN=OLFML2B PE=2 SV=2|Q68BL8|OLM2B_HUMAN	GO:0005576	GO:0031012	GO:0030198	GO:0050840
sp|Q6EMK4|VASN_HUMAN	Vasorin OS=Homo sapiens GN=VASN PE=1 SV=1|Q6EMK4|VASN_HUMAN	GO:0016020
sp|Q6P1N0|C2D1A_HUMAN	Coiled-coil and C2 domain-containing protein 1A OS=Homo sapiens GN=CC2D1A PE=1 SV=1|Q6P1N0|C2D1A_HUMAN	GO:0005815	GO:0004871	GO:0005730	GO:0043123	GO:0001078	GO:0000978	GO:0005886
sp|Q6PCE3|PGM2L_HUMAN	Glucose 1,6-bisphosphate synthase OS=Homo sapiens GN=PGM2L1 PE=1 SV=3|Q6PCE3|PGM2L_HUMAN	GO:0006006	GO:0005829	GO:0016052	GO:0047933	GO:0004614
sp|Q6PGP7|TTC37_HUMAN	Tetratricopeptide repeat protein 37 OS=Homo sapiens GN=TTC37 PE=1 SV=1|Q6PGP7|TTC37_HUMAN	GO:0035327	GO:0005634	GO:0055087	GO:0005515
sp|Q6UVK1|CSPG4_HUMAN	Chondroitin sulfate proteoglycan 4 OS=Homo sapiens GN=CSPG4 PE=1 SV=2|Q6UVK1|CSPG4_HUMAN	GO:0001525	GO:0004871	GO:0030207	GO:0048771	GO:0019901	GO:0008283	GO:0005576	GO:0009986	GO:0007169	GO:0008347	GO:0048663	GO:0005975	GO:0005796	GO:0050731	GO:0044281	GO:0031258	GO:0043202	GO:0016322	GO:0005518	GO:0005887	GO:0000187	GO:0016324	GO:0035556	GO:0030208
sp|Q6UVY6|MOXD1_HUMAN	DBH-like monooxygenase protein 1 OS=Homo sapiens GN=MOXD1 PE=2 SV=1|Q6UVY6|MOXD1_HUMAN	GO:0006584	GO:0005789	GO:0005507	GO:0004500	GO:0016021	GO:0055114
sp|Q6UWH4|F198B_HUMAN	Protein FAM198B OS=Homo sapiens GN=FAM198B PE=2 SV=1|Q6UWH4|F198B_HUMAN	GO:0000139	GO:0016021
sp|Q6UX72|B3GN9_HUMAN	UDP-GlcNAc:betaGal beta-1,3-N-acetylglucosaminyltransferase 9 OS=Homo sapiens GN=B3GNT9 PE=2 SV=1|Q6UX72|B3GN9_HUMAN	GO:0000139	GO:0008378	GO:0006486	GO:0016021
sp|Q6WRI0|IGS10_HUMAN	Immunoglobulin superfamily member 10 OS=Homo sapiens GN=IGSF10 PE=2 SV=1|Q6WRI0|IGS10_HUMAN	GO:0005576	GO:0007275	GO:0042246	GO:0030154	GO:0001503
sp|Q6YHK3|CD109_HUMAN	CD109 antigen OS=Homo sapiens GN=CD109 PE=1 SV=2|Q6YHK3|CD109_HUMAN	GO:0031225	GO:0005615	GO:0004867	GO:0005886
sp|Q7L9L4|MOB1B_HUMAN	MOB kinase activator 1B OS=Homo sapiens GN=MOB1B PE=1 SV=3|Q7L9L4|MOB1B_HUMAN	GO:0005829	GO:0046777	GO:0019900	GO:0046872	GO:0042327	GO:0035329	GO:0016301	GO:0043085	GO:0005634	GO:0019209
sp|Q7LGC8|CHST3_HUMAN	Carbohydrate sulfotransferase 3 OS=Homo sapiens GN=CHST3 PE=1 SV=3|Q7LGC8|CHST3_HUMAN	GO:0014012	GO:0016021	GO:0000139	GO:0005975	GO:0051272	GO:0050698	GO:0008459	GO:0043029	GO:0044281	GO:0030206
sp|Q7Z7M9|GALT5_HUMAN	Polypeptide N-acetylgalactosaminyltransferase 5 OS=Homo sapiens GN=GALNT5 PE=1 SV=1|Q7Z7M9|GALT5_HUMAN	GO:0000139	GO:0004653	GO:0016266	GO:0030246	GO:0016021	GO:0043687	GO:0006024
sp|Q86X55|CARM1_HUMAN	Histone-arginine methyltransferase CARM1 OS=Homo sapiens GN=CARM1 PE=1 SV=3|Q86X55|CARM1_HUMAN	GO:0005654	GO:0034970	GO:0032091	GO:0033146	GO:0035242	GO:0006397	GO:0044255	GO:0006355	GO:0035642	GO:0005829	GO:0044212	GO:0008284	GO:0008380	GO:0019048	GO:0003420	GO:0034971	GO:0051591	GO:0044281	GO:0042803	GO:0019919	GO:0008013	GO:0030374	GO:0070577	GO:0045600	GO:0009405
sp|Q86Y38|XYLT1_HUMAN	Xylosyltransferase 1 OS=Homo sapiens GN=XYLT1 PE=1 SV=1|Q86Y38|XYLT1_HUMAN	GO:0000139	GO:0048681	GO:0008375	GO:0016021	GO:0005789	GO:0005576	GO:0006024	GO:0034605	GO:0070555	GO:0030158	GO:0030166
sp|Q8IUX7|AEBP1_HUMAN	Adipocyte enhancer-binding protein 1 OS=Homo sapiens GN=AEBP1 PE=1 SV=1|Q8IUX7|AEBP1_HUMAN	GO:0004181	GO:0005516	GO:0008270	GO:0006355	GO:0007517	GO:0005615	GO:0001501	GO:0003677	GO:0006508	GO:0003714	GO:0007155	GO:0003700	GO:0031012	GO:0005737	GO:0005634
sp|Q8IVF2|AHNK2_HUMAN	Protein AHNAK2 OS=Homo sapiens GN=AHNAK2 PE=1 SV=2|Q8IVF2|AHNK2_HUMAN	GO:0005634
sp|Q8IWB7|WDFY1_HUMAN	WD repeat and FYVE domain-containing protein 1 OS=Homo sapiens GN=WDFY1 PE=1 SV=1 >tr|A0A024R488|A0A024R488_HUMAN WD repeat and FYVE domain containing 1, isoform CRA_a OS=Homo sapiens GN=WDFY1 PE=4 SV=1|Q8IWB7|WDFY1_HUMAN	GO:0005769	GO:0005829	GO:0005634	GO:0008270	GO:0005545
sp|Q8IWU5|SULF2_HUMAN	Extracellular sulfatase Sulf-2 OS=Homo sapiens GN=SULF2 PE=1 SV=1|Q8IWU5|SULF2_HUMAN	GO:0035860	GO:0008449	GO:0060384	GO:0002063	GO:0060348	GO:0032836	GO:0005615	GO:0048706	GO:0005509	GO:0009986	GO:0004065	GO:0005795	GO:0010575	GO:0030201	GO:0040037	GO:0003094	GO:0005783	GO:0005886	GO:0030177	GO:0014846
sp|Q8IXM2|BAP18_HUMAN	Chromatin complexes subunit BAP18 OS=Homo sapiens GN=BAP18 PE=1 SV=1|Q8IXM2|BAP18_HUMAN	GO:0016568	GO:0003677	GO:0003682	GO:0016589	GO:0071339
sp|Q8N129|CNPY4_HUMAN	Protein canopy homolog 4 OS=Homo sapiens GN=CNPY4 PE=2 SV=1|Q8N129|CNPY4_HUMAN	GO:0005102	GO:0005576
sp|Q8NBJ4|GOLM1_HUMAN	Golgi membrane protein 1 OS=Homo sapiens GN=GOLM1 PE=1 SV=1 >tr|B3KNK9|B3KNK9_HUMAN Epididymis luminal protein 46 OS=Homo sapiens GN=HEL46 PE=2 SV=1|Q8NBJ4|GOLM1_HUMAN	GO:0005887	GO:0005794	GO:0005515
sp|Q8NBP7|PCSK9_HUMAN	Proprotein convertase subtilisin/kexin type 9 OS=Homo sapiens GN=PCSK9 PE=1 SV=3|Q8NBP7|PCSK9_HUMAN	GO:0034190	GO:0043086	GO:0019871	GO:0004252	GO:0032869	GO:0001822	GO:0032803	GO:0034189	GO:0010989	GO:0043621	GO:0001920	GO:0008203	GO:0005615	GO:0005764	GO:0050750	GO:0070326	GO:0030169	GO:0005794	GO:0005770	GO:0042157	GO:0016540	GO:0007041	GO:0042802	GO:0006917	GO:0010469	GO:0005769	GO:0006508	GO:0048471	GO:0006641	GO:0001889	GO:0043525	GO:0006644	GO:0005791	GO:0034185	GO:0009267	GO:0031232	GO:0002092	GO:0042632	GO:0030182
sp|Q8NCC3|PAG15_HUMAN	Group XV phospholipase A2 OS=Homo sapiens GN=PLA2G15 PE=1 SV=2|Q8NCC3|PAG15_HUMAN	GO:0005764	GO:0047499	GO:0005739	GO:0005543	GO:0046470	GO:0009062	GO:0008374	GO:0006672	GO:0005576	GO:0004622
sp|Q8ND94|LRN4L_HUMAN	LRRN4 C-terminal-like protein OS=Homo sapiens GN=LRRN4CL PE=2 SV=1|Q8ND94|LRN4L_HUMAN	GO:0016021
sp|Q8NGA1|OR1M1_HUMAN	Olfactory receptor 1M1 OS=Homo sapiens GN=OR1M1 PE=2 SV=1|Q8NGA1|OR1M1_HUMAN	GO:0004930	GO:0004984	GO:0005886	GO:0050911	GO:0007186	GO:0016021
sp|Q8NHP8|PLBL2_HUMAN	Putative phospholipase B-like 2 OS=Homo sapiens GN=PLBD2 PE=1 SV=2|Q8NHP8|PLBL2_HUMAN	GO:0016787	GO:0043202	GO:0016042
sp|Q8TDY8|IGDC4_HUMAN	Immunoglobulin superfamily DCC subclass member 4 OS=Homo sapiens GN=IGDCC4 PE=1 SV=1|Q8TDY8|IGDC4_HUMAN	GO:0005887
sp|Q8TER0|SNED1_HUMAN	Sushi, nidogen and EGF-like domain-containing protein 1 OS=Homo sapiens GN=SNED1 PE=2 SV=2|Q8TER0|SNED1_HUMAN	GO:0005576	GO:0005509	GO:0007160
sp|Q8WTS6|SETD7_HUMAN	Histone-lysine N-methyltransferase SETD7 OS=Homo sapiens GN=SETD7 PE=1 SV=1|Q8WTS6|SETD7_HUMAN	GO:0034968	GO:0002039	GO:0006355	GO:0018024	GO:0018026	GO:0005694	GO:0018027	GO:0005634
sp|Q8WUJ3|CEMIP_HUMAN	Cell migration-inducing and hyaluronan-binding protein OS=Homo sapiens GN=CEMIP PE=1 SV=2|Q8WUJ3|CEMIP_HUMAN	GO:0005737
sp|Q8WUW1|BRK1_HUMAN	Protein BRICK1 OS=Homo sapiens GN=BRK1 PE=1 SV=1|Q8WUW1|BRK1_HUMAN	GO:0005737	GO:0048870	GO:0005856	GO:0001701	GO:0008284	GO:0030036
sp|Q8WVQ1|CANT1_HUMAN	Soluble calcium-activated nucleotidase 1 OS=Homo sapiens GN=CANT1 PE=1 SV=1 >tr|A0A024R8U8|A0A024R8U8_HUMAN Calcium activated nucleotidase 1, isoform CRA_b OS=Homo sapiens GN=CANT1 PE=4 SV=1|Q8WVQ1|CANT1_HUMAN	GO:0032580	GO:0045134	GO:0005509	GO:0004871	GO:0016021	GO:0030166	GO:0043123	GO:0005789	GO:0004382	GO:0009191
sp|Q8WX93|PALLD_HUMAN	Palladin OS=Homo sapiens GN=PALLD PE=1 SV=3|Q8WX93|PALLD_HUMAN	GO:0030018	GO:0051371	GO:0030027	GO:0005884	GO:0003779	GO:0005925	GO:0007010	GO:0001726	GO:0005634
sp|Q8WZA0|LZIC_HUMAN	Protein LZIC OS=Homo sapiens GN=LZIC PE=1 SV=1 >tr|A0A024R4I7|A0A024R4I7_HUMAN Leucine zipper and CTNNBIP1 domain containing, isoform CRA_a OS=Homo sapiens GN=LZIC PE=4 SV=1|Q8WZA0|LZIC_HUMAN	GO:0010212	GO:0007417	GO:0008013
sp|Q92187|SIA8D_HUMAN	CMP-N-acetylneuraminate-poly-alpha-2,8-sialyltransferase OS=Homo sapiens GN=ST8SIA4 PE=1 SV=1|Q92187|SIA8D_HUMAN	GO:0007411	GO:0003828	GO:0006491	GO:0033691	GO:0030173	GO:0007162	GO:0001574
sp|Q92626|PXDN_HUMAN	Peroxidasin homolog OS=Homo sapiens GN=PXDN PE=1 SV=2|Q92626|PXDN_HUMAN	GO:0042744	GO:0055114	GO:0046872	GO:0005615	GO:0004601	GO:0006955	GO:0005152	GO:0020037	GO:0005578	GO:0005201	GO:0001960	GO:0030198	GO:0005783
sp|Q92973|TNPO1_HUMAN	Transportin-1 OS=Homo sapiens GN=TNPO1 PE=1 SV=2 >tr|A0A024RAM0|A0A024RAM0_HUMAN Transportin 1, isoform CRA_a OS=Homo sapiens GN=TNPO1 PE=4 SV=1|Q92973|TNPO1_HUMAN	GO:0005829	GO:0008565	GO:0000060	GO:0016071	GO:0008139	GO:0005515	GO:0019048	GO:0010467	GO:0005634
sp|Q96AG4|LRC59_HUMAN	Leucine-rich repeat-containing protein 59 OS=Homo sapiens GN=LRRC59 PE=1 SV=1|Q96AG4|LRC59_HUMAN	GO:0042645	GO:0005783
sp|Q96CG8|CTHR1_HUMAN	Collagen triple helix repeat-containing protein 1 OS=Homo sapiens GN=CTHRC1 PE=1 SV=1|Q96CG8|CTHR1_HUMAN	GO:0032092	GO:0033690	GO:0005109	GO:0090090	GO:0090177	GO:0005615	GO:0005737	GO:0060071	GO:0043932	GO:0060122	GO:0090103	GO:0005581	GO:0045669	GO:0017147	GO:0016477
sp|Q96FQ6|S10AG_HUMAN	Protein S100-A16 OS=Homo sapiens GN=S100A16 PE=1 SV=1|Q96FQ6|S10AG_HUMAN	GO:0005730	GO:0005886	GO:0005509	GO:0005829	GO:0042803	GO:0051592
sp|Q96GK7|FAH2A_HUMAN	Fumarylacetoacetate hydrolase domain-containing protein 2A OS=Homo sapiens GN=FAHD2A PE=1 SV=1 >tr|A0A024RE27|A0A024RE27_HUMAN Fumarylacetoacetate hydrolase domain containing 2A, isoform CRA_a OS=Homo sapiens GN=FAHD2A PE=4 SV=1|Q96GK7|FAH2A_HUMAN	GO:0016787	GO:0046872	GO:0008152
sp|Q96HE7|ERO1A_HUMAN	ERO1-like protein alpha OS=Homo sapiens GN=ERO1L PE=1 SV=2|Q96HE7|ERO1A_HUMAN	GO:0050873	GO:0022900	GO:0051085	GO:0009266	GO:0005788	GO:0016671	GO:0030968	GO:0050660	GO:0006467	GO:0005789
sp|Q96RW7|HMCN1_HUMAN	Hemicentin-1 OS=Homo sapiens GN=HMCN1 PE=1 SV=2|Q96RW7|HMCN1_HUMAN	GO:0005604	GO:0050896	GO:0005509	GO:0007601
sp|Q99496|RING2_HUMAN	E3 ubiquitin-protein ligase RING2 OS=Homo sapiens GN=RNF2 PE=1 SV=1|Q99496|RING2_HUMAN	GO:0000278	GO:0000122	GO:0008270	GO:0001702	GO:0005730	GO:0000151	GO:0001739	GO:0016604	GO:0004842	GO:0071535	GO:0035102	GO:0009948	GO:0035518	GO:0003682	GO:0071339
sp|Q99536|VAT1_HUMAN	Synaptic vesicle membrane protein VAT-1 homolog OS=Homo sapiens GN=VAT1 PE=1 SV=2 >tr|A0A024R1Z6|A0A024R1Z6_HUMAN Vesicle amine transport protein 1 homolog (T californica), isoform CRA_a OS=Homo sapiens GN=VAT1 PE=4 SV=1|Q99536|VAT1_HUMAN	GO:0055085	GO:0055114	GO:0008270	GO:0015238	GO:0016021	GO:0070083	GO:0008504	GO:0006836	GO:0005741	GO:0016491	GO:0010637	GO:0000166	GO:0015844
sp|Q99574|NEUS_HUMAN	Neuroserpin OS=Homo sapiens GN=SERPINI1 PE=1 SV=1|Q99574|NEUS_HUMAN	GO:0010951	GO:0007417	GO:0004867	GO:0030155	GO:0030162	GO:0005576	GO:0007422
sp|Q99584|S10AD_HUMAN	Protein S100-A13 OS=Homo sapiens GN=S100A13 PE=1 SV=1|Q99584|S10AD_HUMAN	GO:0050786	GO:0008144	GO:0005829	GO:0005507	GO:0008270	GO:0043303	GO:0008360	GO:0005509	GO:0050703	GO:0005615	GO:0008289	GO:0043123	GO:0051602	GO:0046688	GO:0017134	GO:0048471	GO:0008284	GO:0042803	GO:0005634
sp|Q9BQS8|FYCO1_HUMAN	FYVE and coiled-coil domain-containing protein 1 OS=Homo sapiens GN=FYCO1 PE=1 SV=3|Q9BQS8|FYCO1_HUMAN	GO:0072383	GO:0046872	GO:0005770	GO:0005764	GO:0005515	GO:0005776	GO:0016021	GO:0031410
sp|Q9BR76|COR1B_HUMAN	Coronin-1B OS=Homo sapiens GN=CORO1B PE=1 SV=1 >tr|A0A024R5K1|A0A024R5K1_HUMAN Coronin OS=Homo sapiens GN=CORO1B PE=3 SV=1|Q9BR76|COR1B_HUMAN	GO:0030036	GO:0005737	GO:0051015	GO:0015629
sp|Q9BRA2|TXD17_HUMAN	Thioredoxin domain-containing protein 17 OS=Homo sapiens GN=TXNDC17 PE=1 SV=1|Q9BRA2|TXD17_HUMAN	GO:0009055	GO:0005515	GO:0047134	GO:0004601	GO:0033209	GO:0005829
sp|Q9BRF8|CPPED_HUMAN	Serine/threonine-protein phosphatase CPPED1 OS=Homo sapiens GN=CPPED1 PE=1 SV=3|Q9BRF8|CPPED_HUMAN	GO:0046872	GO:0016787
sp|Q9BRK5|CAB45_HUMAN	45 kDa calcium-binding protein OS=Homo sapiens GN=SDF4 PE=1 SV=1 >tr|A0A024R084|A0A024R084_HUMAN Stromal cell derived factor 4, isoform CRA_c OS=Homo sapiens GN=SDF4 PE=4 SV=1|Q9BRK5|CAB45_HUMAN	GO:0005796	GO:0005509	GO:0032059	GO:0045471	GO:0009650	GO:0042802	GO:0021549	GO:0070625	GO:0005770	GO:0005886	GO:0045444
sp|Q9BTM9|URM1_HUMAN	Ubiquitin-related modifier 1 OS=Homo sapiens GN=URM1 PE=1 SV=1 >tr|A0A024R8C7|A0A024R8C7_HUMAN Ubiquitin-related modifier 1 OS=Homo sapiens GN=C9orf74 PE=3 SV=1|Q9BTM9|URM1_HUMAN	GO:0034227	GO:0005515	GO:0005829	GO:0016783	GO:0002098
sp|Q9BTY2|FUCO2_HUMAN	Plasma alpha-L-fucosidase OS=Homo sapiens GN=FUCA2 PE=1 SV=2|Q9BTY2|FUCO2_HUMAN	GO:0006004	GO:0005576	GO:0004560	GO:0043169
sp|Q9BUD6|SPON2_HUMAN	Spondin-2 OS=Homo sapiens GN=SPON2 PE=1 SV=3|Q9BUD6|SPON2_HUMAN	GO:0046872	GO:0045087	GO:0007411	GO:0007155	GO:0005102	GO:0005578
sp|Q9BXX0|EMIL2_HUMAN	EMILIN-2 OS=Homo sapiens GN=EMILIN2 PE=1 SV=3|Q9BXX0|EMIL2_HUMAN	GO:0005581	GO:0030023	GO:0007155	GO:0005515
sp|Q9BZQ8|NIBAN_HUMAN	Protein Niban OS=Homo sapiens GN=FAM129A PE=1 SV=1 >tr|A0A024R978|A0A024R978_HUMAN Chromosome 1 open reading frame 24, isoform CRA_a OS=Homo sapiens GN=C1orf24 PE=4 SV=1|Q9BZQ8|NIBAN_HUMAN	GO:0034976	GO:0005730	GO:0001933	GO:0045727	GO:0001934	GO:0005737	GO:0005886
sp|Q9GZP0|PDGFD_HUMAN	Platelet-derived growth factor D OS=Homo sapiens GN=PDGFD PE=1 SV=1|Q9GZP0|PDGFD_HUMAN	GO:0000139	GO:0050730	GO:0005788	GO:0051781	GO:0071230	GO:0007275	GO:0005576	GO:0008083
sp|Q9H425|CA198_HUMAN	Uncharacterized protein C1orf198 OS=Homo sapiens GN=C1orf198 PE=1 SV=1 >tr|A0A024R3S1|A0A024R3S1_HUMAN Chromosome 1 open reading frame 198, isoform CRA_a OS=Homo sapiens GN=C1orf198 PE=4 SV=1|Q9H425|CA198_HUMAN	GO:0005737
sp|Q9H488|OFUT1_HUMAN	GDP-fucose protein O-fucosyltransferase 1 OS=Homo sapiens GN=POFUT1 PE=1 SV=1|Q9H488|OFUT1_HUMAN	GO:0001525	GO:0036066	GO:0006355	GO:0007507	GO:0007219	GO:0007399	GO:0046922	GO:0006004	GO:0001756	GO:0016020	GO:0016266	GO:0005783
sp|Q9H492|MLP3A_HUMAN	Microtubule-associated proteins 1A/1B light chain 3A OS=Homo sapiens GN=MAP1LC3A PE=1 SV=2|Q9H492|MLP3A_HUMAN	GO:0005829	GO:0008017	GO:0008429	GO:0000421	GO:0005874	GO:0000422	GO:0000045	GO:0031410	GO:0005770	GO:0012505
sp|Q9H6X2|ANTR1_HUMAN	Anthrax toxin receptor 1 OS=Homo sapiens GN=ANTXR1 PE=1 SV=2|Q9H6X2|ANTR1_HUMAN	GO:0046872	GO:0031258	GO:0034446	GO:0004888	GO:0005518	GO:0022414	GO:0031532	GO:0051015	GO:0016021	GO:0031527
sp|Q9HAT2|SIAE_HUMAN	Sialate O-acetylesterase OS=Homo sapiens GN=SIAE PE=1 SV=1|Q9HAT2|SIAE_HUMAN	GO:0005576	GO:0005764	GO:0001681	GO:0004091
sp|Q9HB40|RISC_HUMAN	Retinoid-inducible serine carboxypeptidase OS=Homo sapiens GN=SCPEP1 PE=1 SV=1|Q9HB40|RISC_HUMAN	GO:0004185	GO:0005576	GO:0042573	GO:0006508	GO:0005829
sp|Q9HBR0|S38AA_HUMAN	Putative sodium-coupled neutral amino acid transporter 10 OS=Homo sapiens GN=SLC38A10 PE=1 SV=2|Q9HBR0|S38AA_HUMAN	GO:0016021	GO:0006865	GO:0006814
sp|Q9HCB6|SPON1_HUMAN	Spondin-1 OS=Homo sapiens GN=SPON1 PE=1 SV=2|Q9HCB6|SPON1_HUMAN	GO:0005615	GO:0005515	GO:0007155	GO:0005578
sp|Q9HCU0|CD248_HUMAN	Endosialin OS=Homo sapiens GN=CD248 PE=1 SV=1|Q9HCU0|CD248_HUMAN	GO:0016021	GO:0005737	GO:0030246	GO:0005578	GO:0005509	GO:0005886
sp|Q9NP84|TNR12_HUMAN	Tumor necrosis factor receptor superfamily member 12A OS=Homo sapiens GN=TNFRSF12A PE=1 SV=1|Q9NP84|TNR12_HUMAN	GO:0001525	GO:0005515	GO:2001238	GO:0016021	GO:0009986	GO:0001726	GO:0045773	GO:0006917	GO:0006931	GO:0005886
sp|Q9NQ88|TIGAR_HUMAN	Fructose-2,6-bisphosphatase TIGAR OS=Homo sapiens GN=TIGAR PE=1 SV=1|Q9NQ88|TIGAR_HUMAN	GO:0004331	GO:0005622
sp|Q9NR12|PDLI7_HUMAN	PDZ and LIM domain protein 7 OS=Homo sapiens GN=PDLIM7 PE=1 SV=1|Q9NR12|PDLI7_HUMAN	GO:0001726	GO:0008270	GO:0045669	GO:0030036	GO:0001725	GO:0005925	GO:0005515	GO:0006898	GO:0007275	GO:0005737
sp|Q9NR45|SIAS_HUMAN	Sialic acid synthase OS=Homo sapiens GN=NANS PE=1 SV=2|Q9NR45|SIAS_HUMAN	GO:0009103	GO:0008781	GO:0047444	GO:0005829	GO:0050462
sp|Q9NR99|MXRA5_HUMAN	Matrix-remodeling-associated protein 5 OS=Homo sapiens GN=MXRA5 PE=2 SV=3|Q9NR99|MXRA5_HUMAN	GO:0005576
sp|Q9NZM1|MYOF_HUMAN	Myoferlin OS=Homo sapiens GN=MYOF PE=1 SV=1|Q9NZM1|MYOF_HUMAN	GO:0030659	GO:0031965	GO:0016021	GO:0005901	GO:0030947	GO:0005543	GO:0001778	GO:0034605	GO:0008015	GO:0006936
sp|Q9NZN4|EHD2_HUMAN	EH domain-containing protein 2 OS=Homo sapiens GN=EHD2 PE=1 SV=2 >tr|A0A024R0S6|A0A024R0S6_HUMAN EH-domain containing 2, isoform CRA_a OS=Homo sapiens GN=EHD2 PE=4 SV=1|Q9NZN4|EHD2_HUMAN	GO:0055038	GO:0086036	GO:0072661	GO:0032456	GO:0005525	GO:0005509	GO:0006184	GO:0003676	GO:0019904	GO:0030139	GO:0007596	GO:0006897	GO:0051260	GO:0003924	GO:0005886	GO:0030866	GO:0005634	GO:0005524
sp|Q9NZZ3|CHMP5_HUMAN	Charged multivesicular body protein 5 OS=Homo sapiens GN=CHMP5 PE=1 SV=1|Q9NZZ3|CHMP5_HUMAN	GO:0008333	GO:0016044	GO:0005515	GO:0007040	GO:0005634	GO:0005829	GO:0010008	GO:0001919	GO:0015031
sp|Q9P232|CNTN3_HUMAN	Contactin-3 OS=Homo sapiens GN=CNTN3 PE=1 SV=3|Q9P232|CNTN3_HUMAN	GO:0031225	GO:0007155	GO:0005886	GO:0007399
sp|Q9UBG0|MRC2_HUMAN	C-type mannose receptor 2 OS=Homo sapiens GN=MRC2 PE=1 SV=2|Q9UBG0|MRC2_HUMAN	GO:0030246	GO:0006897	GO:0016021
sp|Q9UBI6|GBG12_HUMAN	Guanine nucleotide-binding protein G(I)/G(S)/G(O) subunit gamma-12 OS=Homo sapiens GN=GNG12 PE=1 SV=3|Q9UBI6|GBG12_HUMAN	GO:0004871	GO:0021987	GO:0042301	GO:0005834	GO:0007268	GO:0005884	GO:0071377	GO:0007186	GO:0006112	GO:0044281	GO:0032496
sp|Q9UBS4|DJB11_HUMAN	DnaJ homolog subfamily B member 11 OS=Homo sapiens GN=DNAJB11 PE=1 SV=1|Q9UBS4|DJB11_HUMAN	GO:0006987	GO:0016556	GO:0031072	GO:0006457	GO:0005788	GO:0051082	GO:0005634
sp|Q9UBX1|CATF_HUMAN	Cathepsin F OS=Homo sapiens GN=CTSF PE=1 SV=1|Q9UBX1|CATF_HUMAN	GO:0019886	GO:0043202	GO:0004197	GO:0006508
sp|Q9UDY4|DNJB4_HUMAN	DnaJ homolog subfamily B member 4 OS=Homo sapiens GN=DNAJB4 PE=1 SV=1|Q9UDY4|DNJB4_HUMAN	GO:0005737	GO:0005730	GO:0006457	GO:0005886	GO:0031072	GO:0006986	GO:0051082	GO:0009408
sp|Q9UHL4|DPP2_HUMAN	Dipeptidyl peptidase 2 OS=Homo sapiens GN=DPP7 PE=1 SV=3|Q9UHL4|DPP2_HUMAN	GO:0008239	GO:0016023	GO:0005764	GO:0004177	GO:0005576	GO:0008236	GO:0006508	GO:0005829
sp|Q9UKU9|ANGL2_HUMAN	Angiopoietin-related protein 2 OS=Homo sapiens GN=ANGPTL2 PE=2 SV=1 >tr|A0A024R868|A0A024R868_HUMAN Angiopoietin-like 2, isoform CRA_a OS=Homo sapiens GN=ANGPTL2 PE=4 SV=1|Q9UKU9|ANGL2_HUMAN	GO:0005615	GO:0007165	GO:0007275	GO:0005102
sp|Q9UMS0|NFU1_HUMAN	NFU1 iron-sulfur cluster scaffold homolog, mitochondrial OS=Homo sapiens GN=NFU1 PE=1 SV=2|Q9UMS0|NFU1_HUMAN	GO:0016226	GO:0005506	GO:0005515	GO:0005813	GO:0051539	GO:0005634	GO:0005829	GO:0005739
sp|Q9UMX5|NENF_HUMAN	Neudesin OS=Homo sapiens GN=NENF PE=1 SV=1|Q9UMX5|NENF_HUMAN	GO:0005615	GO:0046872	GO:0008083	GO:0020037	GO:0043410
sp|Q9UNA0|ATS5_HUMAN	A disintegrin and metalloproteinase with thrombospondin motifs 5 OS=Homo sapiens GN=ADAMTS5 PE=1 SV=2|Q9UNA0|ATS5_HUMAN	GO:0004222	GO:0005578	GO:0006508	GO:0005178	GO:0008270
sp|Q9UNN8|EPCR_HUMAN	Endothelial protein C receptor OS=Homo sapiens GN=PROCR PE=1 SV=1|Q9UNN8|EPCR_HUMAN	GO:0004872	GO:0005887	GO:0050819	GO:0019882	GO:0007596	GO:0005515	GO:0005813	GO:0006955	GO:0042612
sp|Q9Y266|NUDC_HUMAN	Nuclear migration protein nudC OS=Homo sapiens GN=NUDC PE=1 SV=1|Q9Y266|NUDC_HUMAN	GO:0000236	GO:0007097	GO:0005654	GO:0008283	GO:0005794	GO:0043434	GO:0007275	GO:0000910	GO:0005829	GO:0005874
sp|Q9Y281|COF2_HUMAN	Cofilin-2 OS=Homo sapiens GN=CFL2 PE=1 SV=1 >tr|Q549N0|Q549N0_HUMAN Cofilin 2 (Muscle), isoform CRA_a OS=Homo sapiens GN=CFL2 PE=2 SV=1|Q9Y281|COF2_HUMAN	GO:0005856	GO:0005737	GO:0003779	GO:0016363
sp|Q9Y376|CAB39_HUMAN	Calcium-binding protein 39 OS=Homo sapiens GN=CAB39 PE=1 SV=1 >tr|A0A024R496|A0A024R496_HUMAN Calcium binding protein 39, isoform CRA_a OS=Homo sapiens GN=CAB39 PE=4 SV=1|Q9Y376|CAB39_HUMAN	GO:0007050	GO:0005829	GO:0008286	GO:0051291	GO:0043234	GO:0004674	GO:0005509	GO:0019900	GO:0046320	GO:0030295	GO:0045860
sp|Q9Y3E7|CHMP3_HUMAN	Charged multivesicular body protein 3 OS=Homo sapiens GN=CHMP3 PE=1 SV=3|Q9Y3E7|CHMP3_HUMAN	GO:0051036	GO:0008333	GO:0005769	GO:0016044	GO:0005515	GO:0000910	GO:0030496	GO:0007049	GO:0000815	GO:0031902	GO:0005829	GO:0006915	GO:0015031	GO:0005546
sp|Q9Y3F4|STRAP_HUMAN	Serine-threonine kinase receptor-associated protein OS=Homo sapiens GN=STRAP PE=1 SV=1|Q9Y3F4|STRAP_HUMAN	GO:0005829	GO:0030054	GO:0005681	GO:0030512	GO:0005739	GO:0008380	GO:0000122	GO:0005102	GO:0016301	GO:0006397	GO:0005886
sp|Q9Y490|TLN1_HUMAN	Talin-1 OS=Homo sapiens GN=TLN1 PE=1 SV=3|Q9Y490|TLN1_HUMAN	GO:0005925	GO:0007411	GO:0005911	GO:0030168	GO:0032587	GO:0007155	GO:0007043	GO:0043231	GO:0015629	GO:0006928	GO:0007016	GO:0006936	GO:0005576	GO:0005829	GO:0030274	GO:0003779	GO:0007044	GO:0005813	GO:0006987	GO:0002576	GO:0017166	GO:0030866	GO:0005200	GO:0005158
sp|Q9Y4D7|PLXD1_HUMAN	Plexin-D1 OS=Homo sapiens GN=PLXND1 PE=1 SV=3|Q9Y4D7|PLXD1_HUMAN	GO:0071526	GO:0007411	GO:0007416	GO:0005622	GO:0060666	GO:0043542	GO:0030334	GO:0017154	GO:0005515	GO:0001569	GO:0045765	GO:0005887
sp|Q9Y570|PPME1_HUMAN	Protein phosphatase methylesterase 1 OS=Homo sapiens GN=PPME1 PE=1 SV=3|Q9Y570|PPME1_HUMAN	GO:0008601	GO:0051721	GO:0051722	GO:0006482	GO:0004091	GO:0004864	GO:0002028	GO:0019901
sp|Q9Y5K6|CD2AP_HUMAN	CD2-associated protein OS=Homo sapiens GN=CD2AP PE=1 SV=1|Q9Y5K6|CD2AP_HUMAN	GO:0001726	GO:0005730	GO:0006930	GO:0051301	GO:0006461	GO:0007067	GO:0031941	GO:0007165	GO:0005200	GO:0005737	GO:0005886	GO:0017124
sp|Q9Y5S9|RBM8A_HUMAN	RNA-binding protein 8A OS=Homo sapiens GN=RBM8A PE=1 SV=1 >tr|A0A023T787|A0A023T787_HUMAN RNA-binding protein 8A OS=Homo sapiens GN=RBM8 PE=2 SV=1|Q9Y5S9|RBM8A_HUMAN	GO:0035145	GO:0005829	GO:0003729	GO:0006369	GO:0006417	GO:0005730	GO:0000398	GO:0016607	GO:0031124	GO:0005515	GO:0000166	GO:0006406	GO:0071013	GO:0000184
sp|Q9Y678|COPG1_HUMAN	Coatomer subunit gamma-1 OS=Homo sapiens GN=COPG1 PE=1 SV=1|Q9Y678|COPG1_HUMAN	GO:0030126	GO:0005829	GO:0006890	GO:0006891	GO:0072384	GO:0048205	GO:0006886	GO:0005198	GO:0005634	GO:0051683
sp|Q9Y680|FKBP7_HUMAN	Peptidyl-prolyl cis-trans isomerase FKBP7 OS=Homo sapiens GN=FKBP7 PE=1 SV=1|Q9Y680|FKBP7_HUMAN	GO:0006457	GO:0005788	GO:0005528	GO:0005509	GO:0000413	GO:0016020	GO:0003755
sp|Q9Y696|CLIC4_HUMAN	Chloride intracellular channel protein 4 OS=Homo sapiens GN=CLIC4 PE=1 SV=4 >tr|Q6FIC5|Q6FIC5_HUMAN CLIC4 protein OS=Homo sapiens GN=CLIC4 PE=2 SV=1|Q9Y696|CLIC4_HUMAN	GO:0001525	GO:0071277	GO:0005911	GO:0030336	GO:0061299	GO:0030659	GO:0001886	GO:0005773	GO:0009566	GO:0015629	GO:0051493	GO:0005247	GO:0005902	GO:0006821	GO:0007035	GO:0005829	GO:0009986	GO:0034765	GO:0035088	GO:0005813	GO:0048754	GO:0030496	GO:0016363	GO:0045177	GO:0048471	GO:0032403	GO:0030216	GO:0005783	GO:0035264	GO:0005886	GO:0034707	GO:0005739
sp|Q9Y6C2|EMIL1_HUMAN	EMILIN-1 OS=Homo sapiens GN=EMILIN1 PE=1 SV=2|Q9Y6C2|EMIL1_HUMAN	GO:0007155	GO:0031012	GO:0005515
sp|Q9Y6Y9|LY96_HUMAN	Lymphocyte antigen 96 OS=Homo sapiens GN=LY96 PE=1 SV=2|Q9Y6Y9|LY96_HUMAN	GO:0031663	GO:0034130	GO:0006954	GO:0002755	GO:0034142	GO:0005615	GO:0006968	GO:0034138	GO:0005515	GO:0032497	GO:0007249	GO:0035666	GO:0001875	GO:0010008	GO:0046696	GO:0015026	GO:0034134	GO:0008063	GO:0005886
tr|A0A023T695|A0A023T695_HUMAN	Septin 7 variant 4 OS=Homo sapiens PE=2 SV=1|A0A023T695|A0A023T695_HUMAN	GO:0035085	GO:0060271	GO:0051291	GO:0000910	GO:0005730	GO:0030496	GO:0016476	GO:0045202	GO:0031105	GO:0001725	GO:0032154	GO:0005515	GO:0007067	GO:0005819	GO:0016324	GO:0000777	GO:0043679	GO:0005198	GO:0005525
tr|A0A024QYX7|A0A024QYX7_HUMAN	Eukaryotic translation initiation factor 3 subunit C OS=Homo sapiens GN=EIF3C PE=3 SV=1|A0A024QYX7|A0A024QYX7_HUMAN	GO:0005852	GO:0006413	GO:0005515	GO:0003743	GO:0005829
tr|A0A024QZ34|A0A024QZ34_HUMAN	Microfibrillar-associated protein 4, isoform CRA_a OS=Homo sapiens GN=MFAP4 PE=4 SV=1|A0A024QZ34|A0A024QZ34_HUMAN	GO:0007165	GO:0007155	GO:0001527	GO:0005102
tr|A0A024QZ42|A0A024QZ42_HUMAN	HCG1985580, isoform CRA_c OS=Homo sapiens GN=PDCD6 PE=1 SV=1|A0A024QZ42|A0A024QZ42_HUMAN	GO:0005509	GO:0031965	GO:0060090	GO:0033554	GO:0031410	GO:0006919	GO:0048306	GO:0008624	GO:0042803	GO:0006886	GO:0005789	GO:0051592
tr|A0A024QZK7|A0A024QZK7_HUMAN	Hexokinase 1, isoform CRA_c OS=Homo sapiens GN=HK1 PE=3 SV=1|A0A024QZK7|A0A024QZK7_HUMAN	GO:0055085	GO:0005829	GO:0004396	GO:0005730	GO:0015758	GO:0005741	GO:0005524	GO:0005515	GO:0045121	GO:0006096	GO:0044281
tr|A0A024QZN4|A0A024QZN4_HUMAN	Vinculin, isoform CRA_c OS=Homo sapiens GN=VCL PE=4 SV=1|A0A024QZN4|A0A024QZN4_HUMAN	GO:0005925	GO:0030336	GO:0030032	GO:0005198	GO:0030168	GO:0005884	GO:0007160	GO:0045296	GO:0043034	GO:0090136	GO:0006936	GO:0005576	GO:0034394	GO:0045294	GO:0005829	GO:0034333	GO:0003779	GO:0042383	GO:0002009	GO:0043297	GO:0002162	GO:0017048	GO:0002576	GO:0001725	GO:0030018	GO:0005916	GO:0008013
tr|A0A024QZR4|A0A024QZR4_HUMAN	Endothelial cell-specific molecule 1, isoform CRA_a OS=Homo sapiens GN=ESM1 PE=4 SV=1|A0A024QZR4|A0A024QZR4_HUMAN	GO:0001525	GO:0008083	GO:0001558	GO:0005576	GO:0005520
tr|A0A024QZV0|A0A024QZV0_HUMAN	HCG1811539, isoform CRA_b OS=Homo sapiens GN=hCG_1811539 PE=3 SV=1|A0A024QZV0|A0A024QZV0_HUMAN	GO:0006662	GO:0006892	GO:0045454	GO:0043202	GO:0009055	GO:0016044	GO:0006916	GO:0005788	GO:0016853	GO:0015035
tr|A0A024QZX5|A0A024QZX5_HUMAN	Serpin B6 OS=Homo sapiens GN=SERPINB6 PE=1 SV=1|A0A024QZX5|A0A024QZX5_HUMAN	GO:0002020	GO:0010951	GO:0043234	GO:0004867	GO:0005813	GO:0030162	GO:0005829
tr|A0A024R035|A0A024R035_HUMAN	Complement component 9, isoform CRA_a OS=Homo sapiens GN=C9 PE=4 SV=1|A0A024R035|A0A024R035_HUMAN	GO:0019835	GO:0006917	GO:0006957	GO:0006958	GO:0005579	GO:0006919	GO:0005576	GO:0019836	GO:0007596
tr|A0A024R074|A0A024R074_HUMAN	Synaptobrevin-like 1, isoform CRA_b OS=Homo sapiens GN=SYBL1 PE=4 SV=1|A0A024R074|A0A024R074_HUMAN	GO:0030658	GO:0043005	GO:0030670	GO:0043308	GO:1900483	GO:0017156	GO:0034197	GO:0016021	GO:0005789	GO:0005765	GO:0006911	GO:0005794	GO:0048280	GO:0031902	GO:0043312	GO:0006888	GO:0008333	GO:0006892	GO:0045177	GO:0048471	GO:0005886	GO:0031201	GO:0019905
tr|A0A024R0A0|A0A024R0A0_HUMAN	Matrix-remodelling associated 8, isoform CRA_a OS=Homo sapiens GN=MXRA8 PE=4 SV=1|A0A024R0A0|A0A024R0A0_HUMAN	GO:0016021
tr|A0A024R0A1|A0A024R0A1_HUMAN	Colony stimulating factor 1 (Macrophage), isoform CRA_a OS=Homo sapiens GN=CSF1 PE=4 SV=1|A0A024R0A1|A0A024R0A1_HUMAN	GO:0042117	GO:0010628	GO:0030278	GO:0005157	GO:0008083	GO:0048873	GO:0003006	GO:0010744	GO:0040018	GO:0005125	GO:0045657	GO:0005615	GO:0060763	GO:0016021	GO:0060611	GO:0001954	GO:0045860	GO:0046579	GO:0043235	GO:0006954	GO:0032946	GO:0042488	GO:0045651	GO:0045672	GO:0048471	GO:0042803	GO:0005886	GO:0060444	GO:0030335	GO:0045087
tr|A0A024R0K2|A0A024R0K2_HUMAN	Cold shock domain containing E1, RNA-binding, isoform CRA_b OS=Homo sapiens GN=CSDE1 PE=4 SV=1|A0A024R0K2|A0A024R0K2_HUMAN	GO:0003723	GO:0005743	GO:0006355	GO:0008584	GO:0003677
tr|A0A024R152|A0A024R152_HUMAN	HCG28765, isoform CRA_b OS=Homo sapiens GN=hCG_28765 PE=4 SV=1|A0A024R152|A0A024R152_HUMAN	GO:0016301	GO:0016020	GO:0008360	GO:0019899
tr|A0A024R172|A0A024R172_HUMAN	Leukotriene B4 12-hydroxydehydrogenase, isoform CRA_a OS=Homo sapiens GN=LTB4DH PE=4 SV=1|A0A024R172|A0A024R172_HUMAN	GO:0005737	GO:0009636	GO:0006691	GO:0004022	GO:0032440	GO:0008270	GO:0047522	GO:0055114	GO:0000166	GO:0036132
tr|A0A024R1H1|A0A024R1H1_HUMAN	Selenoprotein M OS=Homo sapiens GN=SELM PE=4 SV=1|A0A024R1H1|A0A024R1H1_HUMAN	GO:0005730	GO:0005783	GO:0048471	GO:0005794
tr|A0A024R1X8|A0A024R1X8_HUMAN	Junction plakoglobin, isoform CRA_a OS=Homo sapiens GN=JUP PE=4 SV=1|A0A024R1X8|A0A024R1X8_HUMAN	GO:0005916	GO:0030056	GO:0071681	GO:0042803	GO:0007398	GO:0000902	GO:0003308	GO:0045294	GO:0007369	GO:0043588	GO:0051091	GO:0030057	GO:0042153	GO:0015629	GO:0048599	GO:0071665	GO:0005199	GO:0034747	GO:0016477	GO:0005882	GO:0016342	GO:0009898	GO:0003713	GO:0045944	GO:0090263	GO:0042307	GO:0032993	GO:0007399	GO:0071603	GO:0002159	GO:0050982	GO:0034332	GO:0003136	GO:0005667	GO:0000122	GO:0019901	GO:0019903	GO:0016331	GO:0007016	GO:0045296	GO:0030018	GO:0051291	GO:0003181	GO:0005915	GO:0016328
tr|A0A024R1Y2|A0A024R1Y2_HUMAN	ATP citrate lyase, isoform CRA_a OS=Homo sapiens GN=ACLY PE=4 SV=1|A0A024R1Y2|A0A024R1Y2_HUMAN	GO:0048037	GO:0031325	GO:0006101	GO:0015936	GO:0005515	GO:0003878	GO:0006112	GO:0044262	GO:0005730	GO:0005829	GO:0006633	GO:0019432	GO:0046872	GO:0035338	GO:0009346	GO:0016829	GO:0006200	GO:0005886	GO:0006085	GO:0005524	GO:0004775	GO:0005739
tr|A0A024R201|A0A024R201_HUMAN	Proteasome (Prosome, macropain) 26S subunit, non-ATPase, 13, isoform CRA_a OS=Homo sapiens GN=PSMD13 PE=4 SV=1|A0A024R201|A0A024R201_HUMAN	GO:0000209	GO:0005654	GO:0007127	GO:0006521	GO:0051437	GO:0042981	GO:0010467	GO:0016032	GO:0051436	GO:0005829	GO:0002479	GO:0000084	GO:0000216	GO:0031145	GO:0016071	GO:0005838	GO:0006977
tr|A0A024R228|A0A024R228_HUMAN	Heterogeneous nuclear ribonucleoprotein K, isoform CRA_d OS=Homo sapiens GN=HNRPK PE=4 SV=1|A0A024R228|A0A024R228_HUMAN	GO:0005654	GO:0005515	GO:0001077	GO:0072369	GO:0000978	GO:0003697	GO:0005730	GO:0071013	GO:0048260	GO:0007165	GO:0010988	GO:0000790	GO:0000398	GO:0045716
tr|A0A024R2G1|A0A024R2G1_HUMAN	Cysteine-rich with EGF-like domains 1, isoform CRA_b OS=Homo sapiens GN=CRELD1 PE=4 SV=1|A0A024R2G1|A0A024R2G1_HUMAN	GO:0003197	GO:0016021	GO:0003279	GO:0005509
tr|A0A024R2S8|A0A024R2S8_HUMAN	Scotin, isoform CRA_a OS=Homo sapiens GN=SCOTIN PE=4 SV=1|A0A024R2S8|A0A024R2S8_HUMAN	GO:0004871	GO:0043123	GO:0050699
tr|A0A024R2W4|A0A024R2W4_HUMAN	Dystroglycan 1 (Dystrophin-associated glycoprotein 1), isoform CRA_a OS=Homo sapiens GN=DAG1 PE=4 SV=1|A0A024R2W4|A0A024R2W4_HUMAN	GO:0005925	GO:0045121	GO:0005654	GO:0030336	GO:0051635	GO:0060445	GO:0030027	GO:0005604	GO:0016011	GO:0043237	GO:0051393	GO:0005913	GO:0030175	GO:0043034	GO:0007016	GO:0022011	GO:0005615	GO:0005509	GO:0016021	GO:0033268	GO:0060441	GO:0002011	GO:0042169	GO:0016340	GO:0003779	GO:0006509	GO:0006607	GO:0008307	GO:0043434	GO:0042383	GO:0009279	GO:0043409	GO:0019048	GO:0021682	GO:0005856	GO:0015631	GO:0017166	GO:0070938	GO:0051898	GO:0034453
tr|A0A024R316|A0A024R316_HUMAN	Protein Wnt OS=Homo sapiens GN=WNT5A PE=3 SV=1|A0A024R316|A0A024R316_HUMAN	GO:0048146	GO:0008584	GO:0014070	GO:2000049	GO:0003408	GO:0001837	GO:0060021	GO:0046330	GO:0002088	GO:0045599	GO:0005115	GO:2000484	GO:0060029	GO:0051384	GO:0048850	GO:0060686	GO:0061349	GO:0033138	GO:0072201	GO:0040037	GO:0060340	GO:0002053	GO:0005737	GO:0060067	GO:0003323	GO:0010820	GO:0060065	GO:0071300	GO:0043032	GO:0010976	GO:0007223	GO:0043066	GO:0007442	GO:0045080	GO:0071277	GO:0050729	GO:0060750	GO:0060157	GO:0009950	GO:0030216	GO:0045944	GO:0060762	GO:0090037	GO:0009986	GO:0005886	GO:0005578	GO:0001938	GO:0090179	GO:0048018	GO:0045732	GO:0060907	GO:0044212	GO:0007494	GO:0003700	GO:0060599	GO:0061347	GO:0061348	GO:0001756	GO:0038031	GO:0005110	GO:0010595	GO:0051092	GO:0055093	GO:0007257	GO:0030825	GO:0045836	GO:0010800	GO:0048843	GO:0021891	GO:0061354	GO:0001667	GO:0002741	GO:0042733	GO:0008595	GO:0035121	GO:0060744	GO:0034613	GO:0019904	GO:0033574	GO:0060638	GO:0061350	GO:0005615	GO:0071222	GO:0048706	GO:0048286	GO:0061036	GO:0071425	GO:0090103	GO:0090090	GO:0060324	GO:0001947	GO:0050680	GO:0071542	GO:0045778	GO:0090009	GO:0071346	GO:0000122	GO:0032355	GO:0032729	GO:0032148	GO:0051964	GO:0045766	GO:0050919	GO:0042060	GO:0060068	GO:0030514	GO:0070245	GO:0050718	GO:0005125	GO:0071560	GO:0032755	GO:0060210
tr|A0A024R394|A0A024R394_HUMAN	Cysteine and histidine-rich domain (CHORD)-containing 1, isoform CRA_c OS=Homo sapiens GN=CHORDC1 PE=4 SV=1|A0A024R394|A0A024R394_HUMAN	GO:2000299	GO:0008270	GO:0005509	GO:0051879	GO:0080134	GO:0010824	GO:0061077
tr|A0A024R3B0|A0A024R3B0_HUMAN	Chromosome 11 open reading frame 54, isoform CRA_b OS=Homo sapiens GN=C11orf54 PE=4 SV=1|A0A024R3B0|A0A024R3B0_HUMAN	GO:0046872	GO:0016787	GO:0005634	GO:0005515
tr|A0A024R3B9|A0A024R3B9_HUMAN	Alpha-crystallin B chain OS=Homo sapiens GN=CRYAB PE=3 SV=1|A0A024R3B9|A0A024R3B9_HUMAN	GO:0006457	GO:0042542	GO:0060561	GO:0032432	GO:0010629	GO:0015630	GO:0007568	GO:0007517	GO:0002088	GO:0006936	GO:0005794	GO:0005829	GO:0006916	GO:0009986	GO:0031109	GO:0046872	GO:0008017	GO:0043154	GO:0001666	GO:0030308	GO:0006006	GO:0051082	GO:2000378	GO:0032387	GO:0030018	GO:0042803	GO:0051260	GO:0005886	GO:0005634	GO:0032355	GO:0007021	GO:0051403	GO:0005739	GO:0005212
tr|A0A024R3N3|A0A024R3N3_HUMAN	Amyloid beta (A4)-like protein 2, isoform CRA_a OS=Homo sapiens GN=APLP2 PE=4 SV=1|A0A024R3N3|A0A024R3N3_HUMAN	GO:0046914	GO:0007186	GO:0030901	GO:0007626	GO:0030198	GO:0043393	GO:0008203	GO:0004867	GO:0016021	GO:0030900	GO:0006878	GO:0008201	GO:0007176	GO:0042802	GO:0003677	GO:0009790	GO:0001967	GO:0050885	GO:0005886	GO:0005634	GO:0007617
tr|A0A024R442|A0A024R442_HUMAN	Aspartyl aminopeptidase, isoform CRA_b OS=Homo sapiens GN=DNPEP PE=3 SV=1|A0A024R442|A0A024R442_HUMAN	GO:0005737	GO:0006518	GO:0008237	GO:0006508	GO:0008270	GO:0004177
tr|A0A024R458|A0A024R458_HUMAN	HIV-1 Rev binding protein, isoform CRA_a OS=Homo sapiens GN=HRB PE=4 SV=1|A0A024R458|A0A024R458_HUMAN	GO:0005515	GO:0006406	GO:0007283	GO:0005794	GO:0005643	GO:0071842	GO:0030154	GO:0003723
tr|A0A024R462|A0A024R462_HUMAN	Fibronectin 1, isoform CRA_n OS=Homo sapiens GN=FN1 PE=4 SV=1|A0A024R462|A0A024R462_HUMAN	GO:0001525	GO:0010952	GO:0016504	GO:0045340	GO:0008360	GO:0030168	GO:0005604	GO:0007161	GO:0005793	GO:0031093	GO:0030198	GO:0034446	GO:0005201	GO:0050900	GO:0006916	GO:0007044	GO:0006953	GO:0008201	GO:0005577	GO:0018149	GO:0002576	GO:0002020	GO:0005518	GO:0016324
tr|A0A024R493|A0A024R493_HUMAN	EF-hand domain family, member D1, isoform CRA_a OS=Homo sapiens GN=EFHD1 PE=4 SV=1|A0A024R493|A0A024R493_HUMAN	GO:0005743	GO:0031175	GO:0005509
tr|A0A024R498|A0A024R498_HUMAN	Serpin peptidase inhibitor, clade E (Nexin, plasminogen activator inhibitor type 1), member 2, isoform CRA_b OS=Homo sapiens GN=SERPINE2 PE=3 SV=1|A0A024R498|A0A024R498_HUMAN	GO:0045879	GO:0030334	GO:0031232	GO:0061108	GO:0014067	GO:0033363	GO:0008201	GO:0021683	GO:0004867	GO:0042177	GO:0005102	GO:0048505	GO:0010544	GO:0031594	GO:0005829	GO:0045861	GO:0009314	GO:0005615	GO:0031091	GO:0061110	GO:0050974	GO:0010757	GO:0032940	GO:0051966	GO:0010951	GO:0007566	GO:0008285	GO:0042628	GO:0060291	GO:0010976	GO:0048711	GO:0030308	GO:0010766	GO:0043025	GO:0090331	GO:0060384	GO:0031012
tr|A0A024R4H5|A0A024R4H5_HUMAN	DNAation factor, 45kDa, alpha polypeptide, isoform CRA_b OS=Homo sapiens GN=DFFA PE=4 SV=1|A0A024R4H5|A0A024R4H5_HUMAN	GO:0005829	GO:0035556	GO:0006309	GO:0006917	GO:0000790	GO:0004536	GO:0005654	GO:0043066
tr|A0A024R509|A0A024R509_HUMAN	Arylsulfatase A, isoform CRA_a OS=Homo sapiens GN=ARSA PE=4 SV=1|A0A024R509|A0A024R509_HUMAN	GO:0015700	GO:0006644	GO:0006687	GO:0005509	GO:0005730	GO:0015105	GO:0043202	GO:0043687	GO:0007339	GO:0005524	GO:0005788	GO:0016887	GO:0004065	GO:0004098	GO:0044281	GO:0071722	GO:0005886
tr|A0A024R571|A0A024R571_HUMAN	EH domain-containing protein 1 OS=Homo sapiens GN=EHD1 PE=1 SV=1|A0A024R571|A0A024R571_HUMAN	GO:0010886	GO:0055038	GO:0005515	GO:0032456	GO:0034383	GO:0005525	GO:0031095	GO:0005509	GO:0006184	GO:0006886	GO:0030139	GO:0007596	GO:0006897	GO:0048471	GO:0051260	GO:0005811	GO:0003924	GO:0005886	GO:0031901	GO:0005524	GO:0042632
tr|A0A024R580|A0A024R580_HUMAN	Calpain 1, (Mu/I) large subunit, isoform CRA_a OS=Homo sapiens GN=CAPN1 PE=4 SV=1|A0A024R580|A0A024R580_HUMAN	GO:0005737	GO:0016540	GO:0008284	GO:0008092	GO:0005886	GO:0004198	GO:0005509	GO:0006508	GO:0032801
tr|A0A024R599|A0A024R599_HUMAN	Solute carrier family 3 (Activators of dibasic and neutral amino acid transport), member 2, isoform CRA_e OS=Homo sapiens GN=SLC3A2 PE=4 SV=1|A0A024R599|A0A024R599_HUMAN	GO:0055085	GO:0043169	GO:0005432	GO:0016049	GO:0016021	GO:0060356	GO:0015175	GO:0005975	GO:0009986	GO:0050900	GO:0042470	GO:0015827	GO:0005515	GO:0006816	GO:0016324	GO:0003824	GO:0007596
tr|A0A024R5L7|A0A024R5L7_HUMAN	Phosphatidylinositol binding clathrin assembly protein, isoform CRA_c OS=Homo sapiens GN=PICALM PE=4 SV=1|A0A024R5L7|A0A024R5L7_HUMAN	GO:0030122	GO:0048268	GO:0032050	GO:0042734	GO:0016197	GO:0005794	GO:0045211	GO:0031623	GO:0005545	GO:0032880	GO:0048261	GO:0048471	GO:0045893	GO:0005634
tr|A0A024R5M3|A0A024R5M3_HUMAN	Cortactin, isoform CRA_c OS=Homo sapiens GN=CTTN PE=4 SV=1|A0A024R5M3|A0A024R5M3_HUMAN	GO:0005856	GO:0070064	GO:0005938	GO:0001726	GO:0030027	GO:0006898
tr|A0A024R5Z9|A0A024R5Z9_HUMAN	Pyruvate kinase OS=Homo sapiens GN=PKM2 PE=3 SV=1|A0A024R5Z9|A0A024R5Z9_HUMAN	GO:0004743	GO:0019861	GO:0005886	GO:0016310	GO:0005515	GO:0044281	GO:0030955	GO:0005524	GO:0000287	GO:0006096	GO:0012501	GO:0005634	GO:0005829	GO:0005739
tr|A0A024R644|A0A024R644_HUMAN	Ceroid-lipofuscinosis neuronal protein 5 OS=Homo sapiens GN=CLN5 PE=4 SV=1|A0A024R644|A0A024R644_HUMAN	GO:0006465	GO:0005765	GO:0008219	GO:0016021	GO:0005537	GO:0007420	GO:0070085	GO:0007042	GO:0042551	GO:0007601	GO:0005775	GO:0005515	GO:0048471	GO:0030163	GO:0005794	GO:0005783
tr|A0A024R6D1|A0A024R6D1_HUMAN	NIMA (Never in mitosis gene a)-related kinase 9, isoform CRA_a OS=Homo sapiens GN=NEK9 PE=4 SV=1|A0A024R6D1|A0A024R6D1_HUMAN	GO:0006468	GO:0004674	GO:0005739	GO:0046872	GO:0051301	GO:0005524	GO:0007067	GO:0019901	GO:0005634
tr|A0A024R6W0|A0A024R6W0_HUMAN	Aspartate aminotransferase OS=Homo sapiens GN=GOT2 PE=3 SV=1|A0A024R6W0|A0A024R6W0_HUMAN	GO:0006107	GO:0015908	GO:0006533	GO:0043234	GO:0019551	GO:0006532	GO:0004069	GO:0005743	GO:0045471	GO:0005543	GO:0080130	GO:0009986	GO:0034641	GO:0019899	GO:0019550	GO:0019470	GO:0016212	GO:0006094	GO:0005759	GO:0016597	GO:0042803	GO:0030170	GO:0005886	GO:0043204
tr|A0A024R755|A0A024R755_HUMAN	Calumenin, isoform CRA_a OS=Homo sapiens GN=CALU PE=4 SV=1|A0A024R755|A0A024R755_HUMAN	GO:0030168	GO:0005509	GO:0033018	GO:0019899	GO:0004857	GO:0042470	GO:0043086	GO:0002576	GO:0005576	GO:0005794
tr|A0A024R7F1|A0A024R7F1_HUMAN	Protein kinase C substrate 80K-H, isoform CRA_a OS=Homo sapiens GN=PRKCSH PE=4 SV=1|A0A024R7F1|A0A024R7F1_HUMAN	GO:0005080	GO:0007243	GO:0018279	GO:0006457	GO:0045087	GO:0043687	GO:0005788	GO:0003824
tr|A0A024R7G6|A0A024R7G6_HUMAN	Epidermal growth factor receptor pathway substrate 15-like 1, isoform CRA_a OS=Homo sapiens GN=EPS15L1 PE=4 SV=1|A0A024R7G6|A0A024R7G6_HUMAN	GO:0005905	GO:0005886	GO:0042059	GO:0005509	GO:0005634	GO:0006897
tr|A0A024R7P5|A0A024R7P5_HUMAN	Similar to Laminin receptor 1, isoform CRA_a OS=Homo sapiens GN=LOC388524 PE=3 SV=1|A0A024R7P5|A0A024R7P5_HUMAN	GO:0000184	GO:0006415	GO:0006413	GO:0005604	GO:0043236	GO:0000028	GO:0000447	GO:0016337	GO:0006414	GO:0043022	GO:0000461	GO:0043025	GO:0003735	GO:0019083	GO:0006614	GO:0030686	GO:0005886	GO:0005634	GO:0006407	GO:0022627
tr|A0A024R7S3|A0A024R7S3_HUMAN	Clathrin, light polypeptide (Lcb), isoform CRA_c OS=Homo sapiens GN=CLTB PE=4 SV=1|A0A024R7S3|A0A024R7S3_HUMAN	GO:0042277	GO:0030132	GO:0016183	GO:0030130	GO:0005326	GO:0060170	GO:0007269	GO:0005515	GO:0005802	GO:0006886	GO:0005198
tr|A0A024R872|A0A024R872_HUMAN	Chromosome 9 open reading frame 88, isoform CRA_a OS=Homo sapiens GN=C9orf88 PE=4 SV=1|A0A024R872|A0A024R872_HUMAN	GO:0005912	GO:0005543	GO:0043066	GO:0005634	GO:0005829
tr|A0A024R877|A0A024R877_HUMAN	Delta-aminolevulinic acid dehydratase OS=Homo sapiens GN=ALAD PE=3 SV=1|A0A024R877|A0A024R877_HUMAN	GO:0042802	GO:0032791	GO:0044281	GO:0006782	GO:0051260	GO:0005829	GO:0008270	GO:0004655
tr|A0A024R884|A0A024R884_HUMAN	Tenascin C (Hexabrachion), isoform CRA_a OS=Homo sapiens GN=TNC PE=4 SV=1|A0A024R884|A0A024R884_HUMAN	GO:0014012	GO:0007528	GO:0060740	GO:0005604	GO:0005615	GO:0007162	GO:0005614	GO:0045545	GO:0010628	GO:0005178	GO:0060739	GO:0007165	GO:0008284
tr|A0A024R889|A0A024R889_HUMAN	Spectrin, alpha, non-erythrocytic 1 (Alpha-fodrin), isoform CRA_g OS=Homo sapiens GN=SPTAN1 PE=4 SV=1|A0A024R889|A0A024R889_HUMAN	GO:0007411	GO:0030507	GO:0006921	GO:0043231	GO:0015630	GO:0005509	GO:0008091	GO:0005829	GO:0046982	GO:0003779	GO:0016328	GO:0032437	GO:0051693	GO:0030018	GO:0005916	GO:0005516	GO:0005200
tr|A0A024R895|A0A024R895_HUMAN	SET translocation (Myeloid leukemia-associated), isoform CRA_b OS=Homo sapiens GN=SET PE=3 SV=1|A0A024R895|A0A024R895_HUMAN	GO:0005654	GO:0042393	GO:0006913	GO:0006337	GO:0045892	GO:0005829	GO:0043234	GO:0035067	GO:0003677	GO:0004864	GO:0008601	GO:0048471	GO:0043524	GO:0005783	GO:0006334	GO:0016071	GO:0006260
tr|A0A024R8Q0|A0A024R8Q0_HUMAN	Septin 9, isoform CRA_b OS=Homo sapiens GN=SEPT9 PE=3 SV=1|A0A024R8Q0|A0A024R8Q0_HUMAN	GO:0051291	GO:0007049	GO:0005874	GO:0051301	GO:0001725	GO:0006184	GO:0005515	GO:0003924	GO:0048471	GO:0005525
tr|A0A024R8V7|A0A024R8V7_HUMAN	TIMP metallopeptidase inhibitor 2, isoform CRA_b OS=Homo sapiens GN=TIMP2 PE=4 SV=1|A0A024R8V7|A0A024R8V7_HUMAN	GO:0005178	GO:0005604	GO:0022617	GO:0030426	GO:0010951	GO:0045930	GO:0045762	GO:0032487	GO:0005615	GO:0008047	GO:0046580	GO:0071310	GO:0008285	GO:0009986	GO:0046872	GO:0045861	GO:0043025	GO:0045666	GO:0008237	GO:0008191	GO:0043410	GO:0005634
tr|A0A024R962|A0A024R962_HUMAN	HCG40889, isoform CRA_b OS=Homo sapiens GN=hCG_40889 PE=4 SV=1|A0A024R962|A0A024R962_HUMAN	GO:0005615	GO:0006957	GO:0030449
tr|A0A024R972|A0A024R972_HUMAN	Laminin, gamma 1 (Formerly LAMB2), isoform CRA_a OS=Homo sapiens GN=LAMC1 PE=4 SV=1|A0A024R972|A0A024R972_HUMAN	GO:0016477	GO:0007411	GO:0043260	GO:0022617	GO:0050679	GO:0031581	GO:0005606	GO:0043208	GO:0005615	GO:0007492	GO:0006461	GO:0034446	GO:0043259	GO:0005201
tr|A0A024R9Q1|A0A024R9Q1_HUMAN	Thrombospondin 1, isoform CRA_a OS=Homo sapiens GN=THBS1 PE=4 SV=1|A0A024R9Q1|A0A024R9Q1_HUMAN	GO:0070051	GO:0016525	GO:2000462	GO:0006955	GO:0043032	GO:0043652	GO:0008201	GO:0003417	GO:0045727	GO:0009749	GO:0002581	GO:0070052	GO:2000379	GO:0045766	GO:0005178	GO:0030511	GO:0005577	GO:0032695	GO:0018149	GO:0032914	GO:0010763	GO:0051895	GO:0042535	GO:0017134	GO:0030168	GO:0051918	GO:0006916	GO:0010757	GO:0001666	GO:0034605	GO:0051592	GO:0010811	GO:0001968	GO:0010748	GO:0001937	GO:0032026	GO:0002576	GO:0010754	GO:0043537	GO:0032570	GO:0042802	GO:0040037	GO:0010751	GO:0030169	GO:0002544	GO:0009897	GO:0001786	GO:0007050	GO:0043536	GO:0043154	GO:0031093	GO:0043499	GO:0050431	GO:0002605	GO:0005509	GO:0051897	GO:0000187	GO:0042493	GO:0043394	GO:0002040	GO:0043236	GO:0010759	GO:0006917	GO:0031012
tr|A0A024RA27|A0A024RA27_HUMAN	Heterogeneous nuclear ribonucleoprotein A2/B1, isoform CRA_b OS=Homo sapiens GN=HNRPA2B1 PE=4 SV=1|A0A024RA27|A0A024RA27_HUMAN	GO:0005730	GO:0050658	GO:0097157	GO:0043047	GO:0005515	GO:0048025	GO:0000166	GO:0071013	GO:0005654	GO:0005737
tr|A0A024RA55|A0A024RA55_HUMAN	Glycoprotein (Transmembrane) nmb, isoform CRA_b OS=Homo sapiens GN=GPNMB PE=4 SV=1|A0A024RA55|A0A024RA55_HUMAN	GO:0005887	GO:0008201	GO:0005178	GO:0008285	GO:0042470	GO:0007155
tr|A0A024RA82|A0A024RA82_HUMAN	HCG37272, isoform CRA_b OS=Homo sapiens GN=hCG_37272 PE=4 SV=1|A0A024RA82|A0A024RA82_HUMAN	GO:0060393	GO:0030514	GO:0002043	GO:0070374	GO:0001657	GO:0005615	GO:0042118	GO:0048839	GO:0010594
tr|A0A024RAB6|A0A024RAB6_HUMAN	Heparan sulfate proteoglycan 2 (Perlecan), isoform CRA_b OS=Homo sapiens GN=HSPG2 PE=4 SV=1|A0A024RAB6|A0A024RAB6_HUMAN	GO:0006024	GO:0005796	GO:0006629	GO:0001525	GO:0008022	GO:0005604	GO:0005975	GO:0043202	GO:0005615	GO:0042157	GO:0030204	GO:0006027	GO:0044281	GO:0005886
tr|A0A024RAF2|A0A024RAF2_HUMAN	Diazepam binding inhibitor (GABA receptor modulator, acyl-Coenzyme A binding protein), isoform CRA_a OS=Homo sapiens GN=DBI PE=4 SV=1|A0A024RAF2|A0A024RAF2_HUMAN	GO:0000062	GO:0008289	GO:0005794	GO:0006641	GO:0005778	GO:0043588	GO:0006810	GO:0001942	GO:0030156	GO:0016021	GO:0005783	GO:0005739
tr|A0A024RAL1|A0A024RAL1_HUMAN	Chondroitin sulfate proteoglycan 2 (Versican), isoform CRA_c OS=Homo sapiens GN=CSPG2 PE=4 SV=1|A0A024RAL1|A0A024RAL1_HUMAN	GO:0030207	GO:0008037	GO:0005796	GO:0005509	GO:0031103	GO:0008347	GO:0005975	GO:0043202	GO:0007507	GO:0005615	GO:0007155	GO:0005540	GO:0030208	GO:0005578	GO:0044281
tr|A0A024RAM4|A0A024RAM4_HUMAN	Microtubule-associated protein 1B, isoform CRA_b OS=Homo sapiens GN=MAP1B PE=4 SV=1|A0A024RAM4|A0A024RAM4_HUMAN	GO:0016358	GO:0051915	GO:0007026	GO:0005198	GO:0007417	GO:0030426	GO:0033189	GO:0061162	GO:0009612	GO:0017085	GO:0005829	GO:0005874	GO:0021700	GO:0003779	GO:0008017	GO:0043434	GO:0048676	GO:0045773	GO:0014012	GO:0009790	GO:0030424	GO:0042493	GO:0014069	GO:0001578	GO:0045666	GO:0010035	GO:0005875	GO:0047497	GO:0030054	GO:0032387	GO:0048471	GO:0032403	GO:0009743	GO:0005886	GO:0031116	GO:0007416	GO:0032355	GO:0043204
tr|A0A024RAN2|A0A024RAN2_HUMAN	Calpastatin, isoform CRA_a OS=Homo sapiens GN=CAST PE=4 SV=1|A0A024RAN2|A0A024RAN2_HUMAN	GO:0003899	GO:0009303	GO:0000120	GO:0005739	GO:0005736	GO:0010951	GO:0007169	GO:0010859	GO:0005515	GO:0005694
tr|A0A024RAR8|A0A024RAR8_HUMAN	Type 1 tumor necrosis factor receptor shedding aminopeptidase regulator, isoform CRA_a OS=Homo sapiens GN=ARTS-1 PE=4 SV=1|A0A024RAR8|A0A024RAR8_HUMAN	GO:0005829	GO:0008270	GO:0016021	GO:0006509	GO:0045766	GO:0019885	GO:0008217	GO:0004177	GO:0005138	GO:0009617	GO:0005164	GO:0005788	GO:0008235	GO:0005151	GO:0005576	GO:0045088	GO:0005789	GO:0045444
tr|A0A024RB53|A0A024RB53_HUMAN	Heterogeneous nuclear ribonucleoprotein A1, isoform CRA_a OS=Homo sapiens GN=HNRPA1 PE=4 SV=1|A0A024RB53|A0A024RB53_HUMAN	GO:0003727	GO:0005730	GO:0006405	GO:0051170	GO:0000166	GO:0000380	GO:0003697	GO:0019048	GO:0071013	GO:0005654	GO:0005737	GO:0051028
tr|A0A024RBE6|A0A024RBE6_HUMAN	Nucleosome assembly protein 1-like 1, isoform CRA_b OS=Homo sapiens GN=NAP1L1 PE=3 SV=1|A0A024RBE6|A0A024RBE6_HUMAN	GO:0006260	GO:0005515	GO:0008284	GO:0005678
tr|A0A024RBF5|A0A024RBF5_HUMAN	KIT ligand, isoform CRA_b OS=Homo sapiens GN=KITLG PE=4 SV=1|A0A024RBF5|A0A024RBF5_HUMAN	GO:0001541	GO:0008083	GO:0007155	GO:0045636	GO:0005125	GO:0035162	GO:0002763	GO:0008584	GO:0005615	GO:0033026	GO:0001755	GO:0016021	GO:0005737	GO:0043406	GO:0005856	GO:0050731	GO:0046579	GO:0035234	GO:0045740	GO:0070668	GO:0005173	GO:0005886
tr|A0A024RBK9|A0A024RBK9_HUMAN	Thioredoxin reductase 1 OS=Homo sapiens GN=TXNRD1 PE=3 SV=1|A0A024RBK9|A0A024RBK9_HUMAN	GO:0005829	GO:0042744	GO:0022900	GO:0005739	GO:0005730	GO:0045454	GO:0009055	GO:0050660	GO:0007165	GO:0050661	GO:0044255	GO:0008283	GO:0001707	GO:0015949	GO:0004791	GO:0015035
tr|A0A024RBR1|A0A024RBR1_HUMAN	Restin (Reed-Steinberg cell-expressed intermediate filament-associated protein), isoform CRA_b OS=Homo sapiens GN=RSN PE=4 SV=1|A0A024RBR1|A0A024RBR1_HUMAN	GO:0005829	GO:0006810	GO:0030659	GO:0001726	GO:0001578	GO:0008270	GO:0003676	GO:0051010	GO:0005813	GO:0005881	GO:0000776	GO:0035371	GO:0044354	GO:0000236	GO:0042803	GO:0005882	GO:0031116
tr|A0A024RC59|A0A024RC59_HUMAN	Milk fat globule-EGF factor 8 protein, isoform CRA_b OS=Homo sapiens GN=MFGE8 PE=4 SV=1|A0A024RC59|A0A024RC59_HUMAN	GO:2000427	GO:0001525	GO:0006910	GO:0008429	GO:0009897	GO:0043627	GO:0005615	GO:0006911	GO:0007155	GO:0005178	GO:0019048	GO:0001786	GO:0031012	GO:0008284	GO:0019897	GO:0007338
tr|A0A024RC87|A0A024RC87_HUMAN	Ribonuclease/angiogenin inhibitor 1, isoform CRA_a OS=Homo sapiens GN=RNH1 PE=4 SV=1|A0A024RC87|A0A024RC87_HUMAN	GO:0032311	GO:0003723	GO:0005739	GO:0006264	GO:0008428	GO:0006402	GO:0000287	GO:0004523	GO:0045765	GO:0042803	GO:0005634
tr|A0A024RCB5|A0A024RCB5_HUMAN	Chitinase domain containing 1, isoform CRA_a OS=Homo sapiens GN=CHID1 PE=3 SV=1|A0A024RCB5|A0A024RCB5_HUMAN	GO:0004568	GO:0005975	GO:0006032	GO:0045087	GO:0043169	GO:0005764	GO:0005576
tr|A0A024RDB4|A0A024RDB4_HUMAN	Heterogeneous nuclear ribonucleoprotein D (AU-rich element RNA binding protein 1, 37kDa), isoform CRA_c OS=Homo sapiens GN=HNRPD PE=4 SV=1|A0A024RDB4|A0A024RDB4_HUMAN	GO:0042162	GO:0005829	GO:0003729	GO:0005730	GO:0000398	GO:0006913	GO:0048255	GO:0000291	GO:0005515	GO:0030529	GO:0005654	GO:0045893
tr|A0A024RDE6|A0A024RDE6_HUMAN	Secreted phosphoprotein 1 (Osteopontin, bone sialoprotein I, early T-lymphocyte activation 1), isoform CRA_c OS=Homo sapiens GN=SPP1 PE=4 SV=1|A0A024RDE6|A0A024RDE6_HUMAN	GO:0048685	GO:0030593	GO:0050840	GO:0001649	GO:0031214	GO:0045780	GO:0033280	GO:0005125	GO:0031988	GO:0005615	GO:0048545	GO:0046697	GO:0007566	GO:0006954	GO:0042995	GO:0045177	GO:0048471	GO:0010811
tr|A0A024RDE8|A0A024RDE8_HUMAN	PDZ and LIM domain 5, isoform CRA_c OS=Homo sapiens GN=PDLIM5 PE=4 SV=1|A0A024RDE8|A0A024RDE8_HUMAN	GO:0005080	GO:0005829	GO:0047485	GO:0030054	GO:0030018	GO:0008270	GO:0061001	GO:0003779	GO:0042805	GO:0015629	GO:0045211	GO:0014069	GO:0051963	GO:0005886
tr|A0A024RDH6|A0A024RDH6_HUMAN	SEC31-like 1 (S. cerevisiae), isoform CRA_b OS=Homo sapiens GN=SEC31L1 PE=4 SV=1|A0A024RDH6|A0A024RDH6_HUMAN	GO:0002474	GO:0048306	GO:0051592	GO:0030127	GO:0015031	GO:0005789	GO:0005829	GO:0019886	GO:0006987	GO:0048208	GO:0048471	GO:0043687	GO:0018279
tr|A0A024RDI4|A0A024RDI4_HUMAN	Ankyrin 2, neuronal, isoform CRA_a OS=Homo sapiens GN=ANK2 PE=4 SV=1|A0A024RDI4|A0A024RDI4_HUMAN	GO:0007411	GO:0030507	GO:0086091	GO:0086046	GO:0010628	GO:0086005	GO:0019901	GO:0043268	GO:0033292	GO:0043034	GO:0016323	GO:0050821	GO:0070972	GO:0034394	GO:0030674	GO:0005829	GO:0031430	GO:0086014	GO:0060307	GO:0051928	GO:0003283	GO:0051117	GO:0072659	GO:0005856	GO:0010881	GO:1901018	GO:0030018	GO:0030315	GO:0014704	GO:0044325	GO:0005887	GO:2001259	GO:0016324	GO:1901021
tr|A0A024RDL9|A0A024RDL9_HUMAN	Phosphoserine phosphatase, isoform CRA_b OS=Homo sapiens GN=PSPH PE=4 SV=1|A0A024RDL9|A0A024RDL9_HUMAN	GO:0033574	GO:0009612	GO:0016311	GO:0031667	GO:0034641	GO:0005509	GO:0000287	GO:0005829	GO:0004647	GO:0006564	GO:0042803
tr|A0A024RDQ0|A0A024RDQ0_HUMAN	Heat shock 105kDa/110kDa protein 1, isoform CRA_a OS=Homo sapiens GN=HSPH1 PE=3 SV=1|A0A024RDQ0|A0A024RDQ0_HUMAN	GO:0045345	GO:0005730	GO:0051135	GO:0005874	GO:0051085	GO:0005524	GO:0043014	GO:0006986	GO:0005576	GO:0005737
tr|A0A060CYB7|A0A060CYB7_HUMAN	MHC class I antigen OS=Homo sapiens GN=HLA-A PE=3 SV=1|A0A060CYB7|A0A060CYB7_HUMAN	GO:0050776	GO:0071556	GO:0060337	GO:0031901	GO:0002479	GO:0012507	GO:0032393	GO:0030670	GO:0000139	GO:0002480	GO:0005102	GO:0050690	GO:0019048	GO:0016045	GO:0042612	GO:0060333	GO:0005887
tr|A0A068F753|A0A068F753_HUMAN	Glucosylceramidase OS=Homo sapiens PE=2 SV=1|A0A068F753|A0A068F753_HUMAN	GO:0050728	GO:0005102	GO:0071356	GO:0046513	GO:0046512	GO:0007040	GO:0043407	GO:0005765	GO:0005975	GO:0004348	GO:0035307	GO:0043169	GO:0006680	GO:0008219	GO:0043202	GO:0006644	GO:0032715	GO:0023021
tr|A0A075B6E2|A0A075B6E2_HUMAN	40S ribosomal protein S19 OS=Homo sapiens GN=RPS19 PE=1 SV=1|A0A075B6E2|A0A075B6E2_HUMAN	GO:0000184	GO:0006415	GO:0006413	GO:0005515	GO:0051272	GO:0006414	GO:0005730	GO:0030218	GO:0003735	GO:0003723	GO:0009991	GO:0019083	GO:0042274	GO:0006614	GO:0015669	GO:0006364	GO:0022627
tr|A0A075B6H2|A0A075B6H2_HUMAN	Sushi, von Willebrand factor type A, EGF and pentraxin domain-containing protein 1 OS=Homo sapiens GN=SVEP1 PE=4 SV=1|A0A075B6H2|A0A075B6H2_HUMAN	GO:0005576	GO:0016020	GO:0005737	GO:0007155	GO:0005509	GO:0003682
tr|A0A075B6N9|A0A075B6N9_HUMAN	Ig mu chain C region (Fragment) OS=Homo sapiens GN=IGHM PE=1 SV=2|A0A075B6N9|A0A075B6N9_HUMAN	GO:0006955	GO:0003823	GO:0005576	GO:0016021	GO:0005886
tr|A0A075B742|A0A075B742_HUMAN	Inward rectifier potassium channel 18 OS=Homo sapiens GN=KCNJ18 PE=3 SV=1|A0A075B742|A0A075B742_HUMAN	GO:0008016	GO:0034765	GO:0016021	GO:0006813	GO:0015459	GO:0005242	GO:0007268	GO:0008200	GO:0006936	GO:0005886
tr|A0A075B7C0|A0A075B7C0_HUMAN	Calpain small subunit 1 (Fragment) OS=Homo sapiens GN=CAPNS1 PE=1 SV=1|A0A075B7C0|A0A075B7C0_HUMAN	GO:0005737	GO:0008284	GO:0005886	GO:0004198	GO:0005509	GO:0006508	GO:0046982
tr|A0A075B7D9|A0A075B7D9_HUMAN	TATA-binding protein-associated factor 2N OS=Homo sapiens GN=TAF15 PE=1 SV=1|A0A075B7D9|A0A075B7D9_HUMAN	GO:0006367	GO:0004402	GO:0000125	GO:0051091	GO:0005737	GO:0005730	GO:0003713	GO:0003677	GO:0005669	GO:0043966	GO:0003700	GO:0030914	GO:0008134	GO:0033276
tr|A0A087WSV8|A0A087WSV8_HUMAN	Nucleobindin 2, isoform CRA_b OS=Homo sapiens GN=NUCB2 PE=1 SV=1|A0A087WSV8|A0A087WSV8_HUMAN	GO:0005797	GO:0005615	GO:0003677	GO:0005640	GO:0005886	GO:0005793	GO:0005509	GO:0005829	GO:0005783	GO:0005164
tr|A0A087WSY5|A0A087WSY5_HUMAN	Carboxypeptidase B2 OS=Homo sapiens GN=CPB2 PE=4 SV=1|A0A087WSY5|A0A087WSY5_HUMAN	GO:0005615	GO:0004181	GO:0042493	GO:0006508	GO:0008270	GO:0051918	GO:0009408
tr|A0A087WT27|A0A087WT27_HUMAN	Phosphoacetylglucosamine mutase OS=Homo sapiens GN=PGM3 PE=1 SV=1|A0A087WT27|A0A087WT27_HUMAN	GO:0004610	GO:0005829	GO:0018279	GO:0030097	GO:0006041	GO:0007283	GO:0019255	GO:0043687	GO:0006048	GO:0000287	GO:0004614	GO:0006488	GO:0009790
tr|A0A087WT59|A0A087WT59_HUMAN	Transthyretin OS=Homo sapiens GN=TTR PE=3 SV=1|A0A087WT59|A0A087WT59_HUMAN	GO:0005576	GO:0005515
tr|A0A087WTA8|A0A087WTA8_HUMAN	Collagen alpha-2(I) chain OS=Homo sapiens GN=COL1A2 PE=4 SV=1|A0A087WTA8|A0A087WTA8_HUMAN	GO:0001501	GO:0007411	GO:0043589	GO:0007266	GO:0030168	GO:0007179	GO:0005788	GO:0001568	GO:0042476	GO:0005201	GO:0005615	GO:0050900	GO:0048407	GO:0030674	GO:0005584	GO:0042802	GO:0030199	GO:0008217
tr|A0A087WTE1|A0A087WTE1_HUMAN	Inter-alpha-trypsin inhibitor heavy chain H2 OS=Homo sapiens GN=ITIH2 PE=1 SV=1|A0A087WTE1|A0A087WTE1_HUMAN	GO:0030212	GO:0005576	GO:0004867	GO:0010951
tr|A0A087WTH0|A0A087WTH0_HUMAN	Enolase-phosphatase E1 OS=Homo sapiens GN=ENOPH1 PE=1 SV=1|A0A087WTH0|A0A087WTH0_HUMAN	GO:0006595	GO:0043715	GO:0008967	GO:0019509	GO:0043716	GO:0000287	GO:0043874	GO:0005634	GO:0005829
tr|A0A087WTM1|A0A087WTM1_HUMAN	Roundabout homolog 1 OS=Homo sapiens GN=ROBO1 PE=1 SV=1|A0A087WTM1|A0A087WTM1_HUMAN	GO:0016199	GO:0030275	GO:0033600	GO:0070100	GO:0006919	GO:0050925	GO:0021836	GO:0050772	GO:0005737	GO:0009986	GO:0007156	GO:0042802	GO:0008046	GO:0035385	GO:0005887	GO:0002042
tr|A0A087WTP3|A0A087WTP3_HUMAN	Far upstream element-binding protein 2 OS=Homo sapiens GN=KHSRP PE=1 SV=1|A0A087WTP3|A0A087WTP3_HUMAN	GO:0003730	GO:0005829	GO:0010494	GO:0005730	GO:0000375	GO:0030425	GO:0016071	GO:0005515	GO:0043025	GO:0006351	GO:0005654
tr|A0A087WTT1|A0A087WTT1_HUMAN	Polyadenylate-binding protein 1 OS=Homo sapiens GN=PABPC1 PE=1 SV=1|A0A087WTT1|A0A087WTT1_HUMAN	GO:0006413	GO:0005829	GO:0010494	GO:0000289	GO:0008494	GO:0006378	GO:0000398	GO:0008022	GO:0048255	GO:2000623	GO:0045727	GO:0008143	GO:0000166	GO:0071013
tr|A0A087WTX5|A0A087WTX5_HUMAN	Ig kappa chain C region OS=Homo sapiens GN=IGKC PE=4 SV=1|A0A087WTX5|A0A087WTX5_HUMAN	GO:0003823	GO:0045087	GO:0005886	GO:0006958	GO:0005576
tr|A0A087WTY6|A0A087WTY6_HUMAN	Neuroblastoma suppressor of tumorigenicity 1 OS=Homo sapiens GN=NBL1 PE=4 SV=1|A0A087WTY6|A0A087WTY6_HUMAN	GO:0035582	GO:0036122	GO:0048812	GO:0045666	GO:0048263	GO:0090027	GO:0016015
tr|A0A087WU42|A0A087WU42_HUMAN	Immunoglobulin lambda-like polypeptide 5 OS=Homo sapiens GN=IGLL5 PE=4 SV=1|A0A087WU42|A0A087WU42_HUMAN	GO:0003823	GO:0045087	GO:0005886	GO:0006958	GO:0005576
tr|A0A087WUA0|A0A087WUA0_HUMAN	Fibrinogen alpha chain OS=Homo sapiens GN=FGA PE=1 SV=1|A0A087WUA0|A0A087WUA0_HUMAN	GO:0030168	GO:0030674	GO:0009897	GO:0043499	GO:0031093	GO:0051258	GO:0005102	GO:0005938	GO:0007165	GO:0005577	GO:0002576	GO:0051592
tr|A0A087WUK2|A0A087WUK2_HUMAN	Heterogeneous nuclear ribonucleoprotein D-like OS=Homo sapiens GN=HNRNPDL PE=1 SV=1|A0A087WUK2|A0A087WUK2_HUMAN	GO:0005737	GO:0003697	GO:0005634	GO:0003690	GO:0006355	GO:0000166	GO:0006396	GO:0008143
tr|A0A087WUL2|A0A087WUL2_HUMAN	Proteasome subunit beta type-3 (Fragment) OS=Homo sapiens GN=PSMB3 PE=1 SV=1|A0A087WUL2|A0A087WUL2_HUMAN	GO:0000209	GO:0005654	GO:0006521	GO:0051437	GO:0042981	GO:0010467	GO:0051436	GO:0004298	GO:0005839	GO:0005829	GO:0002479	GO:0019048	GO:0000084	GO:0000216	GO:0031145	GO:0016071	GO:0006977
tr|A0A087WUS3|A0A087WUS3_HUMAN	Calsyntenin-2 OS=Homo sapiens GN=CLSTN2 PE=4 SV=1|A0A087WUS3|A0A087WUS3_HUMAN	GO:0000139	GO:0005789	GO:0007156	GO:0045211	GO:0005886	GO:0005509	GO:0016021
tr|A0A087WUV8|A0A087WUV8_HUMAN	Basigin OS=Homo sapiens GN=BSG PE=1 SV=1|A0A087WUV8|A0A087WUV8_HUMAN	GO:0046689	GO:0002080	GO:0042475	GO:0005739	GO:0007566	GO:0016021	GO:0000139	GO:0006090	GO:0005537	GO:0050900	GO:0043434	GO:0042470	GO:0007166	GO:0046697	GO:0005515	GO:0045121	GO:0042383	GO:0051591	GO:0007596
tr|A0A087WUZ3|A0A087WUZ3_HUMAN	Spectrin beta chain, non-erythrocytic 1 OS=Homo sapiens GN=SPTBN1 PE=1 SV=1|A0A087WUZ3|A0A087WUZ3_HUMAN	GO:0007411	GO:0030506	GO:0014731	GO:0071709	GO:0072661	GO:0007182	GO:0005543	GO:0008091	GO:0005730	GO:0005829	GO:0031430	GO:0003779	GO:0000281	GO:0032437	GO:0051693	GO:0043001	GO:0007184	GO:0005886	GO:0005516	GO:0005200
tr|A0A087WV23|A0A087WV23_HUMAN	SH3 domain-binding glutamic acid-rich-like protein 3 OS=Homo sapiens GN=SH3BGRL3 PE=1 SV=1|A0A087WV23|A0A087WV23_HUMAN	GO:0045454	GO:0005737	GO:0009055	GO:0015035	GO:0005634	GO:0055114
tr|A0A087WV85|A0A087WV85_HUMAN	Diphosphomevalonate decarboxylase OS=Homo sapiens GN=MVD PE=1 SV=1|A0A087WV85|A0A087WV85_HUMAN	GO:0005829	GO:0005777	GO:0019287	GO:0004163	GO:0005524	GO:0016301	GO:0042493	GO:0008284	GO:0042803	GO:0006695	GO:0030544
tr|A0A087WVM3|A0A087WVM3_HUMAN	Protein CYR61 OS=Homo sapiens GN=CYR61 PE=4 SV=1|A0A087WVM3|A0A087WVM3_HUMAN	GO:0043065	GO:2000304	GO:0060710	GO:0008201	GO:0045669	GO:0001558	GO:0010518	GO:0030513	GO:0005178	GO:0043280	GO:0061036	GO:0072593	GO:0050840	GO:0044319	GO:0010811	GO:0003278	GO:0045944	GO:0006935	GO:0003281	GO:0030198	GO:0030335	GO:0005520	GO:0060591	GO:0060716	GO:0043066	GO:0060413	GO:0002041	GO:0045860	GO:0003181	GO:0070372	GO:0005576	GO:0033690
tr|A0A087WVP1|A0A087WVP1_HUMAN	Protocadherin Fat 1 OS=Homo sapiens GN=FAT1 PE=1 SV=1|A0A087WVP1|A0A087WVP1_HUMAN	GO:0005911	GO:0005887	GO:0007156	GO:0007163	GO:0007015	GO:0016477	GO:0009653	GO:0005515	GO:0005509	GO:0007267	GO:0005634	GO:0048471
tr|A0A087WVQ6|A0A087WVQ6_HUMAN	Clathrin heavy chain OS=Homo sapiens GN=CLTC PE=1 SV=1|A0A087WVQ6|A0A087WVQ6_HUMAN	GO:0007411	GO:0030132	GO:0030669	GO:0042059	GO:0030506	GO:0033572	GO:0005198	GO:0048011	GO:0008022	GO:0016044	GO:0032588	GO:0030130	GO:0042470	GO:0006886	GO:0005829	GO:0031072	GO:0007030	GO:0019886	GO:0005819	GO:0031623	GO:0042277	GO:0090307	GO:0006892	GO:0030315	GO:0031523	GO:0005739
tr|A0A087WVV1|A0A087WVV1_HUMAN	Proteasome subunit beta type-2 OS=Homo sapiens GN=PSMB2 PE=1 SV=1|A0A087WVV1|A0A087WVV1_HUMAN	GO:0000209	GO:0005654	GO:0006521	GO:0051437	GO:0042981	GO:0010467	GO:0010243	GO:0051436	GO:0004298	GO:0005839	GO:0005730	GO:0005829	GO:0002479	GO:0014070	GO:0019048	GO:0000084	GO:0000216	GO:0031145	GO:0016071	GO:0006977
tr|A0A087WVV2|A0A087WVV2_HUMAN	Ribosome-binding protein 1 OS=Homo sapiens GN=RRBP1 PE=1 SV=1|A0A087WVV2|A0A087WVV2_HUMAN	GO:0004872	GO:0030176	GO:0005840	GO:0007165	GO:0006412	GO:0015031
tr|A0A087WW43|A0A087WW43_HUMAN	Inter-alpha-trypsin inhibitor heavy chain H3 OS=Homo sapiens GN=ITIH3 PE=4 SV=1|A0A087WW43|A0A087WW43_HUMAN	GO:0030212	GO:0005576	GO:0004867	GO:0010951
tr|A0A087WW67|A0A087WW67_HUMAN	Inactive N-acetylated-alpha-linked acidic dipeptidase-like protein 2 OS=Homo sapiens GN=NAALADL2 PE=4 SV=1|A0A087WW67|A0A087WW67_HUMAN	GO:0008233	GO:0016021	GO:0006508
tr|A0A087WWH0|A0A087WWH0_HUMAN	60S ribosomal protein L17 (Fragment) OS=Homo sapiens GN=RPL17 PE=1 SV=1|A0A087WWH0|A0A087WWH0_HUMAN	GO:0006413	GO:0019083	GO:0003735	GO:0006414	GO:0006415	GO:0006614	GO:0022625	GO:0000184
tr|A0A087WWP7|A0A087WWP7_HUMAN	Receptor-type tyrosine-protein phosphatase gamma OS=Homo sapiens GN=PTPRG PE=1 SV=1|A0A087WWP7|A0A087WWP7_HUMAN	GO:0042802	GO:0005887	GO:0005001	GO:0035335	GO:0007169
tr|A0A087WWU8|A0A087WWU8_HUMAN	Tropomyosin alpha-3 chain OS=Homo sapiens GN=TPM3 PE=1 SV=1|A0A087WWU8|A0A087WWU8_HUMAN	GO:0005829	GO:0030863	GO:0007420	GO:0002102	GO:0030049	GO:0001725	GO:0005862	GO:0032154	GO:0031941	GO:0030426	GO:0006937
tr|A0A087WX37|A0A087WX37_HUMAN	Integrin alpha-4 OS=Homo sapiens GN=ITGA4 PE=1 SV=1|A0A087WX37|A0A087WX37_HUMAN	GO:0001968	GO:0050776	GO:0060710	GO:0008305	GO:0009897	GO:0007157	GO:0007229	GO:0007507	GO:0050900	GO:0030183	GO:0001974	GO:0007159	GO:0007596	GO:0060324
tr|A0A087WX80|A0A087WX80_HUMAN	Laminin subunit alpha-2 OS=Homo sapiens GN=LAMA2 PE=4 SV=1|A0A087WX80|A0A087WX80_HUMAN	GO:0007411	GO:0030155	GO:0045995	GO:0005606	GO:0007517	GO:0030334	GO:0005102	GO:0032224	GO:0042383	GO:0005198
tr|A0A087WX97|A0A087WX97_HUMAN	Bcl-2-like protein 13 OS=Homo sapiens GN=BCL2L13 PE=1 SV=1|A0A087WX97|A0A087WX97_HUMAN	GO:0006917	GO:0008656	GO:0006919	GO:0016021	GO:0005634	GO:0031966
tr|A0A087WXC5|A0A087WXC5_HUMAN	NADH dehydrogenase [ubiquinone] 1 alpha subcomplex subunit 10, mitochondrial OS=Homo sapiens GN=NDUFA10 PE=1 SV=1|A0A087WXC5|A0A087WXC5_HUMAN	GO:0008137	GO:0005747	GO:0016773	GO:0005524	GO:0006120	GO:0006139	GO:0005759	GO:0042493	GO:0044281
tr|A0A087WXE9|A0A087WXE9_HUMAN	Inactive serine protease PAMR1 OS=Homo sapiens GN=PAMR1 PE=3 SV=1|A0A087WXE9|A0A087WXE9_HUMAN	GO:0005576	GO:0006508	GO:0004252
tr|A0A087WY71|A0A087WY71_HUMAN	AP-2 complex subunit mu OS=Homo sapiens GN=AP2M1 PE=1 SV=1|A0A087WY71|A0A087WY71_HUMAN	GO:0007411	GO:0030669	GO:0030132	GO:0042059	GO:0030133	GO:0048011	GO:0005515	GO:0030131	GO:0016032	GO:0016044	GO:0030141	GO:0005765	GO:0006886	GO:0005829	GO:0019886	GO:0050690	GO:0016192	GO:0007268	GO:0030125	GO:0005215	GO:0008289	GO:0005739
tr|A0A087WY85|A0A087WY85_HUMAN	Ubiquitin-conjugating enzyme E2 D3 OS=Homo sapiens GN=UBE2D3 PE=3 SV=1|A0A087WY85|A0A087WY85_HUMAN	GO:0070979	GO:0008242	GO:0051436	GO:0043130	GO:0019784	GO:0071108	GO:0043123	GO:0004843	GO:0002479	GO:0034138	GO:0030512	GO:0000216	GO:0034142	GO:0031625	GO:0008063	GO:0046788	GO:0000084	GO:0006977	GO:0005829	GO:0048011	GO:0005654	GO:0007220	GO:0031145	GO:0008624	GO:0019221	GO:0034130	GO:0006916	GO:0002020	GO:0061418	GO:0007254	GO:0030509	GO:0045944	GO:0007219	GO:0002755	GO:0005886	GO:0004842	GO:2000780	GO:0042059	GO:0051092	GO:0006367	GO:0070423	GO:0010008	GO:0000122	GO:0005524	GO:0032480	GO:0051437	GO:0035666	GO:0016044	GO:0050852	GO:0034134	GO:0000080	GO:0030666	GO:0016071	GO:0000187	GO:0008543	GO:0006513	GO:0070936	GO:0016197	GO:1901315
tr|A0A087WYQ5|A0A087WYQ5_HUMAN	Putative hydrolase RBBP9 OS=Homo sapiens GN=RBBP9 PE=1 SV=1|A0A087WYQ5|A0A087WYQ5_HUMAN	GO:0005737	GO:0016787	GO:0042127	GO:0005634	GO:0005515	GO:0009312
tr|A0A087WYR3|A0A087WYR3_HUMAN	Tumor protein D54 OS=Homo sapiens GN=TPD52L2 PE=1 SV=1|A0A087WYR3|A0A087WYR3_HUMAN	GO:0048471	GO:0042127	GO:0042803
tr|A0A087WYS1|A0A087WYS1_HUMAN	UTP--glucose-1-phosphate uridylyltransferase OS=Homo sapiens GN=UGP2 PE=1 SV=1|A0A087WYS1|A0A087WYS1_HUMAN	GO:0003983	GO:0032557	GO:0005829	GO:0006805	GO:0046872	GO:0019255	GO:0005536	GO:0006011	GO:0005515	GO:0016310	GO:0006006	GO:0006065	GO:0005978
tr|A0A087WYU1|A0A087WYU1_HUMAN	Sorting nexin OS=Homo sapiens GN=SNX9 PE=1 SV=1|A0A087WYU1|A0A087WYU1_HUMAN	GO:0005802	GO:0030659	GO:0006898	GO:0031234	GO:0060988	GO:0005794	GO:0006886	GO:0007154	GO:0001726	GO:0005545	GO:0031625	GO:0042803	GO:0043547	GO:0030136	GO:0032461
tr|A0A087WYV8|A0A087WYV8_HUMAN	Fibrillin-2 OS=Homo sapiens GN=FBN2 PE=4 SV=1|A0A087WYV8|A0A087WYV8_HUMAN	GO:0005509	GO:0045669	GO:0035583	GO:0030501	GO:0005201	GO:0001527	GO:0060346
tr|A0A087WYY1|A0A087WYY1_HUMAN	Carboxypeptidase Q OS=Homo sapiens GN=CPQ PE=4 SV=1|A0A087WYY1|A0A087WYY1_HUMAN	GO:0005764	GO:0004180	GO:0046872	GO:0043171	GO:0005615	GO:0006508	GO:0070573	GO:0042803	GO:0006590	GO:0005783	GO:0005794	GO:0042246
tr|A0A087WZF1|A0A087WZF1_HUMAN	Lipoma-preferred partner OS=Homo sapiens GN=LPP PE=1 SV=1|A0A087WZF1|A0A087WZF1_HUMAN	GO:0005737	GO:0005515	GO:0005925	GO:0007155	GO:0005634	GO:0008270
tr|A0A087WZH7|A0A087WZH7_HUMAN	Myristoylated alanine-rich C-kinase substrate OS=Homo sapiens GN=MARCKS PE=1 SV=1|A0A087WZH7|A0A087WZH7_HUMAN	GO:0005080	GO:0050796	GO:0042585	GO:0051015	GO:0005813	GO:0005938	GO:0015629	GO:0006112	GO:0044281	GO:0005886
tr|A0A087WZM2|A0A087WZM2_HUMAN	Ribonuclease T2 OS=Homo sapiens GN=RNASET2 PE=1 SV=1|A0A087WZM2|A0A087WZM2_HUMAN	GO:0006401	GO:0004540
tr|A0A087WZV1|A0A087WZV1_HUMAN	Heterogeneous nuclear ribonucleoprotein A/B OS=Homo sapiens GN=HNRNPAB PE=1 SV=1|A0A087WZV1|A0A087WZV1_HUMAN	GO:0003729	GO:0001837	GO:0043565	GO:0003700	GO:0000166	GO:0030529	GO:0045893	GO:0005737	GO:0005634
tr|A0A087X020|A0A087X020_HUMAN	Ribosome maturation protein SBDS OS=Homo sapiens GN=SBDS PE=1 SV=1|A0A087X020|A0A087X020_HUMAN	GO:0005654	GO:0043148	GO:0043022	GO:0042273	GO:0005737	GO:0005730	GO:0001833	GO:0008017	GO:0030282	GO:0042256	GO:0048539	GO:0006364	GO:0030595	GO:0000922	GO:0019843
tr|A0A087X054|A0A087X054_HUMAN	Hypoxia up-regulated protein 1 OS=Homo sapiens GN=HYOU1 PE=1 SV=1|A0A087X054|A0A087X054_HUMAN	GO:0006987	GO:0001666	GO:0005524	GO:0005788
tr|A0A087X082|A0A087X082_HUMAN	Caprin-1 OS=Homo sapiens GN=CAPRIN1 PE=1 SV=1|A0A087X082|A0A087X082_HUMAN	GO:0010494	GO:0003723	GO:0017148	GO:0000932	GO:0061003	GO:0050775	GO:0005887
tr|A0A087X0I4|A0A087X0I4_HUMAN	Coatomer subunit epsilon OS=Homo sapiens GN=COPE PE=1 SV=1|A0A087X0I4|A0A087X0I4_HUMAN	GO:0030126	GO:0005829	GO:0006890	GO:0006891	GO:0005515	GO:0048205	GO:0005198	GO:0015031
tr|A0A087X0K0|A0A087X0K0_HUMAN	Collagen alpha-1(XV) chain OS=Homo sapiens GN=COL15A1 PE=4 SV=1|A0A087X0K0|A0A087X0K0_HUMAN	GO:0016021	GO:0005615	GO:0005582	GO:0007155	GO:0005788	GO:0007165	GO:0005201	GO:0032502	GO:0030198
tr|A0A087X0R6|A0A087X0R6_HUMAN	Sorting nexin-12 OS=Homo sapiens GN=SNX12 PE=1 SV=1|A0A087X0R6|A0A087X0R6_HUMAN	GO:0035091	GO:0016020	GO:0015031	GO:0007154	GO:0005515
tr|A0A087X0S5|A0A087X0S5_HUMAN	Collagen alpha-1(VI) chain OS=Homo sapiens GN=COL6A1 PE=1 SV=1|A0A087X0S5|A0A087X0S5_HUMAN	GO:0007411	GO:0043234	GO:0070208	GO:0030133	GO:0048407	GO:0007155	GO:0005788	GO:0071230	GO:0042383	GO:0005589	GO:0030198
tr|A0A087X0X3|A0A087X0X3_HUMAN	Heterogeneous nuclear ribonucleoprotein M OS=Homo sapiens GN=HNRNPM PE=1 SV=1|A0A087X0X3|A0A087X0X3_HUMAN	GO:0042382	GO:0016363	GO:0003723	GO:0005730	GO:0000166	GO:0019904	GO:0000380	GO:0071013	GO:0003823	GO:0005887
tr|A0A087X117|A0A087X117_HUMAN	Nodal modulator 1 OS=Homo sapiens GN=NOMO1 PE=4 SV=1|A0A087X117|A0A087X117_HUMAN	GO:0016021	GO:0005789	GO:0030246	GO:0005515	GO:0004180
tr|A0A087X176|A0A087X176_HUMAN	Sulfhydryl oxidase OS=Homo sapiens GN=QSOX2 PE=1 SV=1|A0A087X176|A0A087X176_HUMAN	GO:0031965	GO:0005886	GO:0045454	GO:0016972	GO:0016021	GO:0005576
tr|A0A087X1A5|A0A087X1A5_HUMAN	Double-stranded RNA-binding protein Staufen homolog 1 OS=Homo sapiens GN=STAU1 PE=1 SV=1|A0A087X1A5|A0A087X1A5_HUMAN	GO:0003725	GO:0005875	GO:0005515	GO:0010494	GO:0008298	GO:0005791
tr|A0A087X1B9|A0A087X1B9_HUMAN	Ferritin OS=Homo sapiens GN=FTL PE=1 SV=1|A0A087X1B9|A0A087X1B9_HUMAN	GO:0042802	GO:0006892	GO:0006879	GO:0016491	GO:0016044	GO:0008199	GO:0055085	GO:0008043	GO:0008219	GO:0006826	GO:0005829	GO:0055114
tr|A0A087X1E9|A0A087X1E9_HUMAN	Uncharacterized protein OS=Homo sapiens PE=4 SV=1|A0A087X1E9|A0A087X1E9_HUMAN	GO:0006351	GO:0034613	GO:0005525	GO:0005764	GO:0006184	GO:0006915	GO:0046982	GO:0007264	GO:0032008	GO:0008380	GO:0000287	GO:0016049	GO:0019003	GO:0003924	GO:0005634	GO:0071230
tr|A0A087X1H6|A0A087X1H6_HUMAN	Hsc70-interacting protein OS=Homo sapiens GN=ST13 PE=4 SV=1|A0A087X1H6|A0A087X1H6_HUMAN	GO:0030674	GO:0006457	GO:0005737
tr|A0A087X1J7|A0A087X1J7_HUMAN	Glutathione peroxidase OS=Homo sapiens GN=GPX3 PE=3 SV=1|A0A087X1J7|A0A087X1J7_HUMAN	GO:0042744	GO:0055114	GO:0051412	GO:0004602	GO:0007565	GO:0005615	GO:0006749	GO:0006982	GO:0014070	GO:0002238	GO:0008134	GO:0043295	GO:0042493	GO:0051289	GO:0008430	GO:0010269
tr|A0A087X1S2|A0A087X1S2_HUMAN	Nuclease-sensitive element-binding protein 1 OS=Homo sapiens GN=YBX1 PE=1 SV=1|A0A087X1S2|A0A087X1S2_HUMAN	GO:0002039	GO:0005654	GO:0000122	GO:0005689	GO:0043066	GO:0070934	GO:0003697	GO:0071204	GO:0010494	GO:0051154	GO:0030425	GO:0008284	GO:0043565	GO:0003700	GO:0046627	GO:0045944	GO:0003690	GO:0048471	GO:0000398	GO:0070937	GO:0008134	GO:0001701	GO:0003729
tr|A0A087X1Z3|A0A087X1Z3_HUMAN	Proteasome activator complex subunit 2 OS=Homo sapiens GN=PSME2 PE=1 SV=1|A0A087X1Z3|A0A087X1Z3_HUMAN	GO:0000209	GO:0005654	GO:0006521	GO:0051437	GO:0042981	GO:0010467	GO:0016032	GO:0008537	GO:0051436	GO:0005829	GO:0002479	GO:0000084	GO:0000216	GO:0031145	GO:0016071	GO:0006977
tr|A0A087X208|A0A087X208_HUMAN	Agrin OS=Homo sapiens GN=AGRN PE=4 SV=1|A0A087X208|A0A087X208_HUMAN	GO:0007411	GO:0006024	GO:0005796	GO:0005975	GO:0043202	GO:0045162	GO:0005605	GO:0007213	GO:0043113	GO:0043236	GO:0050808	GO:0030204	GO:0005200	GO:0006027	GO:0044281	GO:0005886
tr|A0A087X253|A0A087X253_HUMAN	AP-2 complex subunit beta OS=Homo sapiens GN=AP2B1 PE=1 SV=1|A0A087X253|A0A087X253_HUMAN	GO:0007411	GO:0030669	GO:0042059	GO:0005802	GO:0048011	GO:0030131	GO:0048268	GO:0016032	GO:0007269	GO:0008565	GO:0005794	GO:0006886	GO:0005829	GO:0005905	GO:0030276	GO:0019886	GO:0050690	GO:0032403	GO:0005886	GO:0048488
tr|A0A087X271|A0A087X271_HUMAN	Calponin (Fragment) OS=Homo sapiens GN=CNN2 PE=1 SV=1|A0A087X271|A0A087X271_HUMAN	GO:0042060	GO:0031032	GO:0005516	GO:0030336	GO:0050765	GO:0030097	GO:0032970	GO:0001725	GO:0005911	GO:0003779	GO:0010628	GO:0042127	GO:0071260
tr|A0A087X2D8|A0A087X2D8_HUMAN	C-Jun-amino-terminal kinase-interacting protein 4 OS=Homo sapiens GN=SPAG9 PE=1 SV=1|A0A087X2D8|A0A087X2D8_HUMAN	GO:0042147	GO:0005829	GO:0051149	GO:0016021	GO:0007283	GO:0001669	GO:0030335	GO:0048471
tr|A0A087X2G1|A0A087X2G1_HUMAN	ATP-dependent RNA helicase DDX1 OS=Homo sapiens GN=DDX1 PE=1 SV=1|A0A087X2G1|A0A087X2G1_HUMAN	GO:0003724	GO:0009615	GO:0072669	GO:0071920	GO:0032508	GO:0033677	GO:0005515	GO:0007275	GO:0008026	GO:0003712	GO:0008143	GO:0006355	GO:0004527	GO:0006302	GO:0005730	GO:0010494	GO:0000245	GO:0003677	GO:0006446	GO:0003725	GO:0003682	GO:0090305	GO:0005524	GO:0043330
tr|A0A090N8G0|A0A090N8G0_HUMAN	Glycyl-tRNA synthetase OS=Homo sapiens GN=GARS PE=4 SV=1|A0A090N8G0|A0A090N8G0_HUMAN	GO:0005829	GO:0030141	GO:0008219	GO:0006426	GO:0015966	GO:0005524	GO:0046983	GO:0005759	GO:0004820
tr|A0A090N8P3|A0A090N8P3_HUMAN	FK506 binding protein 9, 63 kDa OS=Homo sapiens GN=FKBP9 PE=4 SV=1|A0A090N8P3|A0A090N8P3_HUMAN	GO:0005528	GO:0009749	GO:0005102	GO:0060314	GO:0006458	GO:0034704	GO:0005219	GO:0005509	GO:0005829	GO:0019227	GO:0033017	GO:0030073	GO:0010881	GO:0003755	GO:0042026	GO:0006939	GO:0032513	GO:0051775	GO:0010459	GO:0000413	GO:0022417	GO:0042098
tr|A0A096LPF0|A0A096LPF0_HUMAN	Ras-related protein Rab-7b (Fragment) OS=Homo sapiens GN=RAB7B PE=4 SV=1|A0A096LPF0|A0A096LPF0_HUMAN	GO:0005802	GO:0034499	GO:0034144	GO:0034164	GO:0005525	GO:0005764	GO:0015031	GO:0005794	GO:0005770	GO:0007264	GO:0045654	GO:0051092	GO:0032755
tr|A0A097PIC4|A0A097PIC4_HUMAN	Mammalian enabled variant 11a OS=Homo sapiens GN=ENAH PE=2 SV=1|A0A097PIC4|A0A097PIC4_HUMAN	GO:0005925	GO:0050699	GO:0007411	GO:0005829	GO:0050852	GO:0042995
tr|A0A0A0MQU1|A0A0A0MQU1_HUMAN	Inverted formin-2 (Fragment) OS=Homo sapiens GN=INF2 PE=4 SV=1|A0A0A0MQU1|A0A0A0MQU1_HUMAN	GO:0030036	GO:0005783	GO:0003779	GO:0048471	GO:0005634	GO:0017048
tr|A0A0A0MR52|A0A0A0MR52_HUMAN	Eukaryotic translation initiation factor 4 gamma 1 OS=Homo sapiens GN=EIF4G1 PE=4 SV=1|A0A0A0MR52|A0A0A0MR52_HUMAN	GO:0003743	GO:0016281	GO:0005829	GO:0008286	GO:0000289	GO:0019221	GO:0005515	GO:0006446	GO:0000184
tr|A0A0A0MR60|A0A0A0MR60_HUMAN	Receptor-type tyrosine-protein phosphatase S OS=Homo sapiens GN=PTPRS PE=4 SV=1|A0A0A0MR60|A0A0A0MR60_HUMAN	GO:0021987	GO:0005887	GO:0021510	GO:0005001	GO:0005515	GO:0007155	GO:0021549	GO:0021766	GO:0022038	GO:0035335
tr|A0A0A0MRI0|A0A0A0MRI0_HUMAN	Cyclin-dependent kinase inhibitor 2A, isoforms 1/2/3 OS=Homo sapiens GN=CDKN2A PE=4 SV=1|A0A0A0MRI0|A0A0A0MRI0_HUMAN	GO:0033600	GO:0003700	GO:0045892	GO:0000075	GO:0048103	GO:0000082	GO:0030889	GO:0034393	GO:0035019	GO:2000111	GO:0051444	GO:0004861	GO:0071158	GO:0032088	GO:0000159	GO:0005829	GO:0033088	GO:0006364	GO:0002039	GO:0090399	GO:0035985	GO:0006309	GO:0045736	GO:0035986	GO:2000774	GO:0043517	GO:0008544	GO:0070534	GO:0016604	GO:0045944	GO:0010389	GO:0006919	GO:0007265	GO:0009303	GO:0097371	GO:0031648	GO:0003677	GO:0055105	GO:0008637	GO:0019901	GO:0050821	GO:0000080	GO:0008601	GO:0060058	GO:0051059	GO:0001953	GO:0016301	GO:0033235	GO:0030308	GO:0005730	GO:0046825	GO:0006917
tr|A0A0A0MRI2|A0A0A0MRI2_HUMAN	Sorting nexin 6, isoform CRA_b OS=Homo sapiens GN=SNX6 PE=4 SV=1|A0A0A0MRI2|A0A0A0MRI2_HUMAN	GO:0030659	GO:0030512	GO:0042147	GO:0035091	GO:0045892	GO:0006886	GO:0007175	GO:0042803	GO:0031901	GO:0005634
tr|A0A0A0MRJ7|A0A0A0MRJ7_HUMAN	Coagulation factor V OS=Homo sapiens GN=F5 PE=4 SV=1|A0A0A0MRJ7|A0A0A0MRJ7_HUMAN	GO:0005507	GO:0030168	GO:0005615	GO:0031093	GO:0007155	GO:0005515	GO:0002576	GO:0008015	GO:0005886
tr|A0A0A0MRT6|A0A0A0MRT6_HUMAN	Abl interactor 1 OS=Homo sapiens GN=ABI1 PE=4 SV=1|A0A0A0MRT6|A0A0A0MRT6_HUMAN	GO:0008092	GO:0030175	GO:0005829	GO:0043005	GO:0008154	GO:0007169	GO:0008285	GO:0030296	GO:0006928	GO:0061098	GO:0001756	GO:0030027	GO:0005783
tr|A0A0A0MS52|A0A0A0MS52_HUMAN	Calcium/calmodulin-dependent protein kinase (CaM kinase) II gamma, isoform CRA_a OS=Homo sapiens GN=CAMK2G PE=4 SV=1|A0A0A0MS52|A0A0A0MS52_HUMAN	GO:0005654	GO:0014733	GO:0030666	GO:0004683	GO:0004723	GO:0060333	GO:0051924	GO:0005829	GO:0046777	GO:0033017	GO:0001666	GO:0030073	GO:0030154	GO:0000082	GO:0048169	GO:0007399	GO:0005886	GO:0005516	GO:0005524	GO:0006979	GO:0005954
tr|A0A0A0MSB3|A0A0A0MSB3_HUMAN	cGMP-dependent protein kinase 1 OS=Homo sapiens GN=PRKG1 PE=4 SV=1|A0A0A0MSB3|A0A0A0MSB3_HUMAN	GO:0016358	GO:0043087	GO:0001764	GO:0005515	GO:0030900	GO:0005794	GO:0005829	GO:0030036	GO:0006468	GO:0004692	GO:0007165	GO:0090331	GO:0005886	GO:0005524	GO:0005246	GO:0030553
tr|A0A0A0MSC8|A0A0A0MSC8_HUMAN	Slit homolog 3 protein OS=Homo sapiens GN=SLIT3 PE=4 SV=1|A0A0A0MSC8|A0A0A0MSC8_HUMAN	GO:0048495	GO:0070100	GO:0010629	GO:0005615	GO:0005509	GO:0008285	GO:0030308	GO:0021510	GO:0009887	GO:0048846	GO:0035385	GO:0021834	GO:0061364	GO:0051414	GO:0032870	GO:0005739
tr|A0A0A0MSG2|A0A0A0MSG2_HUMAN	Four and a half LIM domains protein 2 OS=Homo sapiens GN=FHL2 PE=4 SV=1|A0A0A0MSG2|A0A0A0MSG2_HUMAN	GO:0005925	GO:0005654	GO:0000122	GO:0060347	GO:0008270	GO:0001649	GO:0043066	GO:0055015	GO:0015629	GO:0044255	GO:0055014	GO:0030521	GO:0031430	GO:0003713	GO:0042802	GO:0044281	GO:0030018	GO:0045893	GO:0009725	GO:0008134	GO:0050681
tr|A0A0A0MSI0|A0A0A0MSI0_HUMAN	Peroxiredoxin-1 (Fragment) OS=Homo sapiens GN=PRDX1 PE=4 SV=1|A0A0A0MSI0|A0A0A0MSI0_HUMAN	GO:0001501	GO:0032872	GO:0042744	GO:0034101	GO:0005759	GO:0042267	GO:0005719	GO:0020037	GO:0008283	GO:0042470	GO:0019430	GO:0008379	GO:0005730	GO:0005829	GO:0042345	GO:0055114	GO:0042803	GO:0005782
tr|A0A0A0MSS8|A0A0A0MSS8_HUMAN	Aldo-keto reductase family 1 member C3 OS=Homo sapiens GN=AKR1C3 PE=4 SV=1|A0A0A0MSS8|A0A0A0MSS8_HUMAN	GO:0050327	GO:0047787	GO:0047026	GO:0034614	GO:0045703	GO:0008284	GO:0007584	GO:0045550	GO:0047115	GO:0004032	GO:0004745	GO:2000379	GO:0047086	GO:0004958	GO:0047045	GO:0001758	GO:1900053	GO:0044597	GO:0036131	GO:0000060	GO:0044598	GO:0070293	GO:0005737	GO:0071277	GO:2000353	GO:2000224	GO:0030216	GO:0055114	GO:0006693	GO:0009267	GO:0071379	GO:0016488	GO:0018636	GO:0007186	GO:0008584	GO:0071395	GO:0071384	GO:0035410	GO:0051897	GO:0044259	GO:0042574	GO:0005634	GO:0047020	GO:0071276	GO:0016655	GO:0042448	GO:0048385	GO:0047017	GO:0047718
tr|A0A0A0MSV6|A0A0A0MSV6_HUMAN	Complement C1q subcomponent subunit B (Fragment) OS=Homo sapiens GN=C1QB PE=4 SV=1|A0A0A0MSV6|A0A0A0MSV6_HUMAN	GO:0006958	GO:0045087	GO:0005515	GO:0005576	GO:0032502
tr|A0A0A0MSW4|A0A0A0MSW4_HUMAN	Phosphatidylinositol transfer protein beta isoform OS=Homo sapiens GN=PITPNB PE=4 SV=1|A0A0A0MSW4|A0A0A0MSW4_HUMAN	GO:0000139	GO:0005789	GO:0046474	GO:0008526	GO:0001701	GO:0005543	GO:0044281	GO:0015914
tr|A0A0A0MT32|A0A0A0MT32_HUMAN	Lysosomal acid lipase/cholesteryl ester hydrolase OS=Homo sapiens GN=LIPA PE=4 SV=1|A0A0A0MT32|A0A0A0MT32_HUMAN	GO:0030324	GO:0005764	GO:0006631	GO:0016298	GO:0048873	GO:0006954	GO:0016042	GO:0048771	GO:0000902	GO:0016125	GO:0004771	GO:0008283	GO:0001816
tr|A0A0A0MTL9|A0A0A0MTL9_HUMAN	Nidogen-2 OS=Homo sapiens GN=NID2 PE=4 SV=1|A0A0A0MTL9|A0A0A0MTL9_HUMAN	GO:0016021	GO:0005604	GO:0007160	GO:0005518	GO:0005509
tr|A0A0A0MTR1|A0A0A0MTR1_HUMAN	Cadherin-13 OS=Homo sapiens GN=CDH13 PE=4 SV=1|A0A0A0MTR1|A0A0A0MTR1_HUMAN	GO:0030100	GO:0001938	GO:0043005	GO:0043542	GO:0016339	GO:0030032	GO:0007266	GO:0055100	GO:0034332	GO:0050927	GO:0055096	GO:0045296	GO:0043616	GO:0005615	GO:0007162	GO:0002040	GO:0005509	GO:0016021	GO:0030169	GO:0031225	GO:0050850	GO:0005737	GO:0008285	GO:0048661	GO:0034329	GO:0051668	GO:0007156	GO:0045885	GO:0001954	GO:0042058	GO:0016601	GO:0005901	GO:0030335
tr|A0A0A0MTR5|A0A0A0MTR5_HUMAN	Putative hydroxypyruvate isomerase OS=Homo sapiens GN=HYI PE=4 SV=1|A0A0A0MTR5|A0A0A0MTR5_HUMAN	GO:0008903
tr|A0A0A0MTS2|A0A0A0MTS2_HUMAN	Glucose-6-phosphate isomerase (Fragment) OS=Homo sapiens GN=GPI PE=4 SV=1|A0A0A0MTS2|A0A0A0MTS2_HUMAN	GO:0001525	GO:0006094	GO:0007599	GO:0004347	GO:0008083	GO:0007611	GO:0005125	GO:0006959	GO:0051156	GO:0005615	GO:0046185	GO:0005730	GO:0005829	GO:0006096	GO:0043154	GO:0044281	GO:0019242	GO:0048029	GO:0016866	GO:0043524	GO:0005886
tr|A0AV88|A0AV88_HUMAN	ADAM10 protein OS=Homo sapiens GN=ADAM10 PE=2 SV=1|A0AV88|A0AV88_HUMAN	GO:0005178	GO:0051089	GO:0042117	GO:0030307	GO:0045670	GO:0007219	GO:0005802	GO:0007267	GO:0000139	GO:0008270	GO:0005840	GO:0019901	GO:0006412	GO:0007162	GO:0016021	GO:0007173	GO:0007229	GO:0009986	GO:0010820	GO:0008284	GO:0004222	GO:0007220	GO:0006468	GO:0034612	GO:0014069	GO:0003735	GO:0005798	GO:0042803	GO:0005886	GO:0017124	GO:0005634	GO:0051088	GO:0001701
tr|A0AVL1|A0AVL1_HUMAN	ADAM9 protein OS=Homo sapiens GN=ADAM9 PE=2 SV=1|A0AVL1|A0AVL1_HUMAN	GO:0005178	GO:0010042	GO:0042117	GO:0005080	GO:0031233	GO:0043236	GO:0008270	GO:0042542	GO:0007160	GO:0000186	GO:0034241	GO:0007179	GO:0051592	GO:0051044	GO:0005615	GO:0016021	GO:0007229	GO:0005737	GO:0051384	GO:0004222	GO:0050714	GO:0034612	GO:0033631	GO:0033630	GO:0030216	GO:0071222	GO:0005518	GO:0017124	GO:0051549	GO:0051088
tr|A0M8Q2|A0M8Q2_HUMAN	Phosphatase 2C motif OS=Homo sapiens PE=3 SV=1|A0M8Q2|A0M8Q2_HUMAN	GO:0016301	GO:0010628	GO:0005515	GO:0044387	GO:0033192	GO:0035970	GO:0008287	GO:0045892	GO:0005829	GO:0097193	GO:0046872	GO:0045927	GO:0050921	GO:0035690	GO:0051894	GO:0051496	GO:0010634	GO:0043280	GO:0033137
tr|A1L0W4|A1L0W4_HUMAN	CDC37 protein (Fragment) OS=Homo sapiens GN=MBD5 PE=2 SV=1|A1L0W4|A1L0W4_HUMAN	GO:0005829	GO:0032587	GO:0043234	GO:0051879	GO:0051087	GO:0031435	GO:0060334	GO:0043422	GO:0006605	GO:0060338	GO:0051082	GO:0000079
tr|A1L1B7|A1L1B7_HUMAN	MAP7D1 protein (Fragment) OS=Homo sapiens GN=MAP7D1 PE=2 SV=1|A1L1B7|A1L1B7_HUMAN	GO:0005737	GO:0005819
tr|A1XP52|A1XP52_HUMAN	Catecholamine-regulated protein 40 OS=Homo sapiens PE=2 SV=1|A1XP52|A1XP52_HUMAN	GO:0006457	GO:0005730	GO:0006611	GO:0042645	GO:0006626	GO:0009986	GO:0006916	GO:0005524	GO:0051082
tr|A2A2D0|A2A2D0_HUMAN	Stathmin (Fragment) OS=Homo sapiens GN=STMN1 PE=1 SV=3|A2A2D0|A2A2D0_HUMAN	GO:0009615	GO:0031115	GO:0007019	GO:0005829	GO:0035556	GO:0004871	GO:0005874	GO:0007420	GO:0007052	GO:0051272	GO:0007409	GO:0015631	GO:0016020
tr|A2ACR1|A2ACR1_HUMAN	Proteasome subunit beta type OS=Homo sapiens GN=PSMB9 PE=1 SV=1|A2ACR1|A2ACR1_HUMAN	GO:0000209	GO:0005654	GO:0005515	GO:0006521	GO:0051437	GO:0042981	GO:0010467	GO:0051436	GO:0004298	GO:0005839	GO:0005829	GO:0002479	GO:0019048	GO:0000084	GO:0000216	GO:0031145	GO:0016071	GO:0006977
tr|A2VDJ4|A2VDJ4_HUMAN	GNPTG protein (Fragment) OS=Homo sapiens GN=GNPTG PE=2 SV=1|A2VDJ4|A2VDJ4_HUMAN	GO:0016256	GO:0003976	GO:0000139	GO:0005576
tr|A3KC71|A3KC71_HUMAN	Nuclear envelope protein okuribin OS=Homo sapiens GN=okuribin PE=2 SV=1|A3KC71|A3KC71_HUMAN	GO:0005578
tr|A4D198|A4D198_HUMAN	Similar to mKIAA0038 protein OS=Homo sapiens GN=LOC392647 PE=4 SV=1|A4D198|A4D198_HUMAN	GO:0016281	GO:0005829	GO:0008135	GO:0019953	GO:0048589	GO:0005515	GO:0006446
tr|A4D1W8|A4D1W8_HUMAN	Ependymin related protein 1 (Zebrafish), isoform CRA_b OS=Homo sapiens GN=UCC1 PE=4 SV=1|A4D1W8|A4D1W8_HUMAN	GO:0005576	GO:0005764	GO:0007160	GO:0005509
tr|A4D2D2|A4D2D2_HUMAN	Procollagen C-endopeptidase enhancer OS=Homo sapiens GN=PCOLCE PE=4 SV=1|A4D2D2|A4D2D2_HUMAN	GO:0010952	GO:0005615	GO:0008201	GO:0005518	GO:0016504	GO:0031012	GO:0007275	GO:0006508
tr|A4QPB0|A4QPB0_HUMAN	IQ motif containing GTPase activating protein 1 OS=Homo sapiens GN=IQGAP1 PE=2 SV=1|A4QPB0|A4QPB0_HUMAN	GO:0071277	GO:0005095	GO:0043005	GO:0072015	GO:0005884	GO:0019901	GO:0036057	GO:0006112	GO:0005509	GO:0050796	GO:0005737	GO:0005730	GO:0005874	GO:0031252	GO:0001817	GO:0035305	GO:0007264	GO:0016328	GO:0045860	GO:0019903	GO:0030496	GO:0048365	GO:0005099	GO:0043547	GO:0005516	GO:0030529
tr|A5GZ70|A5GZ70_HUMAN	Matrix metalloproteinase 3 (Fragment) OS=Homo sapiens GN=MMP3 PE=2 SV=1|A5GZ70|A5GZ70_HUMAN	GO:0005615	GO:0022617	GO:0004222	GO:0043231	GO:0005509	GO:0030574	GO:0006508	GO:0008270	GO:0005578
tr|A5PKX5|A5PKX5_HUMAN	Alpha-mannosidase OS=Homo sapiens GN=MAN2A1 PE=2 SV=1|A5PKX5|A5PKX5_HUMAN	GO:0006491	GO:0048286	GO:0006013	GO:0008270	GO:0018279	GO:0016021	GO:0016799	GO:0000139	GO:0001889	GO:0004572	GO:0043687	GO:0007005	GO:0007033	GO:0007585	GO:0001701	GO:0030246
tr|A5PLK9|A5PLK9_HUMAN	Metalloendopeptidase OS=Homo sapiens GN=BMP1 PE=2 SV=1|A5PLK9|A5PLK9_HUMAN	GO:0031988	GO:0006629	GO:0001503	GO:0008270	GO:0005509	GO:0005581	GO:0061036	GO:0005125	GO:0005615	GO:0042157	GO:0004222	GO:0006508	GO:0030154	GO:0001502	GO:0044281	GO:0008083	GO:0030198
tr|A5YM53|A5YM53_HUMAN	ITGAV protein OS=Homo sapiens GN=ITGAV PE=2 SV=1|A5YM53|A5YM53_HUMAN	GO:2000536	GO:0005080	GO:0002479	GO:0007160	GO:0007411	GO:0050748	GO:2000425	GO:0005245	GO:0035867	GO:0045785	GO:0007596	GO:0045335	GO:0045715	GO:0070371	GO:0031994	GO:0050900	GO:0052066	GO:0009897	GO:0030335	GO:0032369	GO:0050431	GO:0007229	GO:0001525	GO:0046718	GO:0043066	GO:0008305	GO:0001846	GO:0010745	GO:0010888	GO:0033690
tr|A6H8L4|A6H8L4_HUMAN	ADAM17 protein OS=Homo sapiens GN=ADAM17 PE=2 SV=1|A6H8L4|A6H8L4_HUMAN	GO:0002446	GO:0009986	GO:0002467	GO:0005925	GO:0033627	GO:0005138	GO:0017124	GO:0055099	GO:0060397	GO:0016324	GO:0008284	GO:0048011	GO:0005178	GO:0030511	GO:0015629	GO:0033025	GO:0033077	GO:0045121	GO:0006916	GO:0001666	GO:0031659	GO:0007219	GO:0048536	GO:0005737	GO:0005887	GO:0010820	GO:0032722	GO:0005911	GO:0031293	GO:0004222	GO:0030307	GO:0008270	GO:0032717	GO:0030183	GO:0035625	GO:0051088	GO:0035313	GO:0030165	GO:0042493	GO:0032587	GO:0032496
tr|A6MUU8|A6MUU8_HUMAN	Macrophage migration inhibitory factor OS=Homo sapiens GN=MIF PE=2 SV=1|A6MUU8|A6MUU8_HUMAN	GO:0009986	GO:0006954	GO:0033138	GO:0048146	GO:0007506	GO:0007530	GO:0050918	GO:0070374	GO:0001546	GO:0043030	GO:0014070	GO:0008083	GO:0005615	GO:0005160	GO:0071157	GO:0090344	GO:0043518	GO:0050731	GO:0030890	GO:0045087	GO:0001516	GO:0005125	GO:0005737	GO:0010629	GO:0051092	GO:0004167	GO:0050715	GO:0043498	GO:0030154	GO:0007166	GO:0050178	GO:0007267	GO:0010739	GO:0010628	GO:0005179	GO:0042056	GO:0042493	GO:0043066	GO:0001655	GO:0001880	GO:0070207
tr|A6NF51|A6NF51_HUMAN	3~(2~),5~-bisphosphate nucleotidase 1 OS=Homo sapiens GN=BPNT1 PE=1 SV=2|A6NF51|A6NF51_HUMAN	GO:0046854	GO:0006805	GO:0008441	GO:0050427	GO:0007399	GO:0000287	GO:0005829
tr|A6NFX8|A6NFX8_HUMAN	ADP-sugar pyrophosphatase OS=Homo sapiens GN=NUDT5 PE=1 SV=1|A6NFX8|A6NFX8_HUMAN	GO:0047631	GO:0019144	GO:0019303	GO:0005622	GO:0017110	GO:0009191	GO:0000287	GO:0009117
tr|A6NIR2|A6NIR2_HUMAN	Chromosome 1 open reading frame 41, isoform CRA_b OS=Homo sapiens GN=HSPB11 PE=1 SV=1|A6NIR2|A6NIR2_HUMAN	GO:0006950	GO:0007155	GO:0005929	GO:0030992
tr|A6NJH9|A6NJH9_HUMAN	Eukaryotic translation initiation factor 1A, Y-chromosomal OS=Homo sapiens GN=EIF1AY PE=4 SV=1|A6NJH9|A6NJH9_HUMAN	GO:0005737	GO:0005515	GO:0006413	GO:0003743
tr|A6NP24|A6NP24_HUMAN	Quinone oxidoreductase (Fragment) OS=Homo sapiens GN=CRYZ PE=1 SV=1|A6NP24|A6NP24_HUMAN	GO:0070404	GO:0003730	GO:0005829	GO:0055114	GO:0008270	GO:0042178	GO:0003960	GO:0007601	GO:0070402	GO:0051289	GO:0005794
tr|A6XND0|A6XND0_HUMAN	Insulin-like growth factor binding protein 3 OS=Homo sapiens GN=IGFBP3 PE=2 SV=1|A6XND0|A6XND0_HUMAN	GO:0031995	GO:0042567	GO:0043568	GO:0048662	GO:0001558	GO:0042568	GO:0009968	GO:0044342	GO:0046872	GO:0001933	GO:0014912	GO:0031994	GO:0043065	GO:0045663	GO:0001968	GO:0043410	GO:0005634	GO:0010906	GO:0008160
tr|A6XNE2|A6XNE2_HUMAN	Complement factor D preproprotein OS=Homo sapiens PE=2 SV=1|A6XNE2|A6XNE2_HUMAN	GO:0030168	GO:0006957	GO:0005615	GO:0007219	GO:0031093	GO:0006508	GO:0004252	GO:0002576
tr|A7LFP5|A7LFP5_HUMAN	Beta-mannosidase OS=Homo sapiens GN=MANBA PE=2 SV=1|A7LFP5|A7LFP5_HUMAN	GO:0005975	GO:0043169	GO:0004567	GO:0005764	GO:0006464	GO:0006516	GO:0005537
tr|A7XZE4|A7XZE4_HUMAN	Beta tropomyosin isoform OS=Homo sapiens GN=TPM2b PE=2 SV=1|A7XZE4|A7XZE4_HUMAN	GO:0042803	GO:0001701	GO:0047485	GO:0032781	GO:0060048	GO:0030336	GO:0005862	GO:0005200	GO:0045785	GO:0051693	GO:0030049	GO:0031529	GO:0042060	GO:0051496	GO:0003065	GO:0055010	GO:0031941	GO:0051015
tr|A8K0P2|A8K0P2_HUMAN	cDNA FLJ76209, highly similar to Homo sapiens inorganic pyrophosphatase 2 (PPA2), transcript variant 2, mRNA OS=Homo sapiens PE=2 SV=1|A8K0P2|A8K0P2_HUMAN	GO:0006796	GO:0005759	GO:0000287	GO:0004427	GO:0006418	GO:0071344
tr|A8K0T9|A8K0T9_HUMAN	cDNA FLJ75422, highly similar to Homo sapiens capping protein (actin filament) muscle Z-line, alpha 1, mRNA OS=Homo sapiens PE=2 SV=1|A8K0T9|A8K0T9_HUMAN	GO:0005829	GO:0030863	GO:0045087	GO:0071203	GO:0003779	GO:0006928	GO:0008290	GO:0005576	GO:0051693	GO:0016020	GO:0007596
tr|A8K168|A8K168_HUMAN	Malic enzyme OS=Homo sapiens PE=2 SV=1|A8K168|A8K168_HUMAN	GO:0005829	GO:0051287	GO:0055114	GO:0009725	GO:0043531	GO:0005739	GO:0030145	GO:0009743	GO:0005975	GO:0006741	GO:0009055	GO:0006108	GO:0004473	GO:0051262	GO:0050661	GO:0044255	GO:0016619
tr|A8K274|A8K274_HUMAN	cDNA FLJ78227, highly similar to Homo sapiens pituitary tumor-transforming 1 interacting protein (PTTG1IP), mRNA OS=Homo sapiens PE=2 SV=1|A8K274|A8K274_HUMAN	GO:0005737	GO:0006606	GO:0016020	GO:0005634
tr|A8K2Q6|A8K2Q6_HUMAN	Peptidyl-prolyl cis-trans isomerase OS=Homo sapiens PE=2 SV=1|A8K2Q6|A8K2Q6_HUMAN	GO:0005737	GO:0006457	GO:0016018	GO:0007165	GO:0051082	GO:0003755
tr|A8K2Y2|A8K2Y2_HUMAN	cDNA FLJ78120, highly similar to Homo sapiens eukaryotic translation initiation factor 2, subunit 3 gamma, 52kDa (EIF2S3), mRNA OS=Homo sapiens PE=2 SV=1|A8K2Y2|A8K2Y2_HUMAN	GO:0003743	GO:0006413	GO:0005829	GO:0006184	GO:0005515	GO:0003924	GO:0005525
tr|A8K335|A8K335_HUMAN	cDNA FLJ76254, highly similar to Homo sapiens gamma-glutamyl hydrolase (GGH), mRNA OS=Homo sapiens PE=2 SV=1|A8K335|A8K335_HUMAN	GO:0005615	GO:0006541	GO:0042493	GO:0034722	GO:0005764	GO:0042470	GO:0010043	GO:0045471	GO:0005829	GO:0032868
tr|A8K3Q7|A8K3Q7_HUMAN	Annexin OS=Homo sapiens PE=2 SV=1|A8K3Q7|A8K3Q7_HUMAN	GO:0016324	GO:0043234	GO:0006816	GO:0006937	GO:0005515	GO:0042470	GO:0005509	GO:0005544	GO:0048471
tr|A8K3S1|A8K3S1_HUMAN	Glucosamine-6-phosphate isomerase OS=Homo sapiens PE=2 SV=1|A8K3S1|A8K3S1_HUMAN	GO:0005737	GO:0007340	GO:0004342	GO:0006002	GO:0046370	GO:0006044	GO:0016787	GO:0006043	GO:0006091
tr|A8K3W7|A8K3W7_HUMAN	cDNA FLJ76271, highly similar to Homo sapiens protein O-fucosyltransferase 2 (POFUT2), transcript variant 3, mRNA OS=Homo sapiens PE=2 SV=1|A8K3W7|A8K3W7_HUMAN	GO:0036066	GO:0010468	GO:0010717	GO:0046922	GO:0006004	GO:0001707	GO:0005783
tr|A8K4A0|A8K4A0_HUMAN	cDNA FLJ76497, highly similar to Homo sapiens arylsulfatase B (ARSB), transcript variant 2, mRNA OS=Homo sapiens PE=2 SV=1|A8K4A0|A8K4A0_HUMAN	GO:0030207	GO:0006644	GO:0007417	GO:0007041	GO:0006687	GO:0005739	GO:0043627	GO:0046872	GO:0007584	GO:0005975	GO:0043202	GO:0043687	GO:0005788	GO:0005791	GO:0009268	GO:0004065	GO:0003943	GO:0044281	GO:0006914	GO:0051597	GO:0007040	GO:0005794
tr|A8K4K1|A8K4K1_HUMAN	cDNA FLJ78216, highly similar to Homo sapiens lysosomal neuraminidase, mRNA OS=Homo sapiens PE=2 SV=1|A8K4K1|A8K4K1_HUMAN	GO:0006687	GO:0030054	GO:0006644	GO:0016023	GO:0005886	GO:0052795	GO:0044281	GO:0043202	GO:0052796	GO:0005765	GO:0052794
tr|A8K4Z4|A8K4Z4_HUMAN	cDNA FLJ75549, highly similar to Homo sapiens ribosomal protein, large, P0 (RPLP0), transcript variant 1, mRNA OS=Homo sapiens PE=2 SV=1|A8K4Z4|A8K4Z4_HUMAN	GO:0006413	GO:0019083	GO:0003723	GO:0003735	GO:0006414	GO:0042254	GO:0005515	GO:0006415	GO:0019048	GO:0006614	GO:0022625	GO:0000184	GO:0005634
tr|A8K5M4|A8K5M4_HUMAN	cDNA FLJ75088, highly similar to Homo sapiens p21 (CDKN1A)-activated kinase 2 (PAK2), mRNA OS=Homo sapiens PE=2 SV=1|A8K5M4|A8K5M4_HUMAN	GO:0007411	GO:0030296	GO:0061098	GO:0006921	GO:0043066	GO:0019901	GO:0031295	GO:0006469	GO:2001271	GO:2001238	GO:0005829	GO:0046777	GO:0050690	GO:0040008	GO:0018105	GO:0004674	GO:0042802	GO:0050852	GO:0019048	GO:0048471	GO:0005886	GO:0005634	GO:0005524
tr|A8K651|A8K651_HUMAN	cDNA FLJ75700, highly similar to Homo sapiens complement component 1, q subcomponent binding protein (C1QBP), nuclear gene encoding mitochondrial protein, mRNA OS=Homo sapiens PE=2 SV=1|A8K651|A8K651_HUMAN	GO:0005615	GO:0007597	GO:0005886	GO:0005759	GO:0019048	GO:0001849	GO:0005634	GO:0006955	GO:0005080
tr|A8K690|A8K690_HUMAN	cDNA FLJ76863, highly similar to Homo sapiens stress-induced-phosphoprotein 1 (Hsp70/Hsp90-organizing protein) (STIP1), mRNA OS=Homo sapiens PE=2 SV=1|A8K690|A8K690_HUMAN	GO:0043234	GO:0051087	GO:0005794	GO:0007411	GO:0006950	GO:0030544	GO:0008022	GO:0005634
tr|A8K701|A8K701_HUMAN	cDNA FLJ77574, highly similar to Homo sapiens iduronidase, alpha-L- (IDUA), mRNA OS=Homo sapiens PE=2 SV=1|A8K701|A8K701_HUMAN	GO:0030207	GO:0005984	GO:0048705	GO:0043169	GO:0048878	GO:0000902	GO:0043202	GO:0035108	GO:0044281	GO:0007040	GO:0003940
tr|A8K7F6|A8K7F6_HUMAN	cDNA FLJ78244, highly similar to Homo sapiens eukaryotic translation initiation factor 4A, isoform 1 (EIF4A1), mRNA OS=Homo sapiens PE=2 SV=1|A8K7F6|A8K7F6_HUMAN	GO:0003743	GO:0006413	GO:0016281	GO:0005829	GO:0003729	GO:0031100	GO:0000289	GO:0008026	GO:0000339	GO:0019221	GO:0005524	GO:0005515	GO:0019048
tr|A8K7Q1|A8K7Q1_HUMAN	cDNA FLJ77770, highly similar to Homo sapiens nucleobindin 1 (NUCB1), mRNA OS=Homo sapiens PE=2 SV=1|A8K7Q1|A8K7Q1_HUMAN	GO:0015630	GO:0016020	GO:0005615	GO:0005793	GO:0005794	GO:0003677	GO:0005509
tr|A8K878|A8K878_HUMAN	cDNA FLJ77177, highly similar to Homo sapiens arginine-rich, mutated in early stage tumors (ARMET), mRNA OS=Homo sapiens PE=2 SV=1|A8K878|A8K878_HUMAN	GO:0002014	GO:0005615	GO:0008083	GO:0006986	GO:0005783	GO:0048471
tr|A8K8B9|A8K8B9_HUMAN	cDNA FLJ77368, highly similar to Homo sapiens protein kinase, cAMP-dependent, catalytic, alpha (PRKACA), transcript variant 2, mRNA OS=Homo sapiens PE=2 SV=1|A8K8B9|A8K8B9_HUMAN	GO:0007173	GO:0034351	GO:0007190	GO:0043025	GO:0005952	GO:0014070	GO:0019901	GO:0045921	GO:0031966	GO:0021955	GO:0000188	GO:0019433	GO:0004698	GO:0046777	GO:2000810	GO:0006874	GO:0031666	GO:0050796	GO:0002026	GO:0007194	GO:0070555	GO:0045651	GO:0009612	GO:0006112	GO:0008270	GO:0006937	GO:0031625	GO:0046627	GO:0035408	GO:0050730	GO:0071158	GO:0050729	GO:0009636	GO:0048259	GO:0045785	GO:0051447	GO:0004691	GO:0071377	GO:0006833	GO:0048011	GO:0008285	GO:0000086	GO:0005783	GO:0005886	GO:0048240	GO:0001938	GO:0017148	GO:0050930	GO:0005794	GO:0005654	GO:0051412	GO:0045931	GO:0051965	GO:0090330	GO:0002062	GO:0071374	GO:0007611	GO:0046677	GO:0045121	GO:0071333	GO:0016071	GO:0007202	GO:0005829	GO:0046827	GO:0051966	GO:0007568	GO:0018105	GO:0005813	GO:0045667	GO:0055085	GO:0045471	GO:0005524	GO:0008624	GO:0032355	GO:0046325	GO:0010613	GO:2000707	GO:0031594	GO:0045766	GO:0030593	GO:0048471	GO:0070374	GO:0043457	GO:0008543	GO:0030425	GO:0061136	GO:0048661	GO:0001750	GO:0035403	GO:0000302	GO:0006094	GO:0045822	GO:0043536	GO:0001707	GO:0034199
tr|A8K8K1|A8K8K1_HUMAN	cDNA FLJ76936, highly similar to Homo sapiens RNA terminal phosphate cyclase domain 1 (RTCD1), mRNA OS=Homo sapiens PE=2 SV=1|A8K8K1|A8K8K1_HUMAN	GO:0005654	GO:0003723	GO:0005524	GO:0006396	GO:0003963
tr|A8K8U1|A8K8U1_HUMAN	cDNA FLJ77762, highly similar to Homo sapiens cullin-associated and neddylation-dissociated 1 (CAND1), mRNA OS=Homo sapiens PE=2 SV=1|A8K8U1|A8K8U1_HUMAN	GO:0017025	GO:0045899	GO:0016567	GO:0043086	GO:0030154	GO:0000151	GO:0005634
tr|A8KA19|A8KA19_HUMAN	cDNA FLJ75831, highly similar to Homo sapiens exportin, tRNA (nuclear export receptor for tRNAs) (XPOT), mRNA OS=Homo sapiens PE=2 SV=1|A8KA19|A8KA19_HUMAN	GO:0005737	GO:0005643	GO:0005654	GO:0008565	GO:0006886	GO:0000049	GO:0006409
tr|A8KA83|A8KA83_HUMAN	cDNA FLJ78586, highly similar to Homo sapiens VAMP (vesicle-associated membrane protein)-associated protein A, 33kDa (VAPA), mRNA OS=Homo sapiens PE=2 SV=1|A8KA83|A8KA83_HUMAN	GO:0006644	GO:0070972	GO:0005923	GO:0004871	GO:0008219	GO:0016021	GO:0005874	GO:0031175	GO:0043123	GO:0031982	GO:0030148	GO:0006944	GO:0048471	GO:0046982	GO:0005198	GO:0044281	GO:0005789
tr|A8KAK1|A8KAK1_HUMAN	cDNA FLJ77398, highly similar to Homo sapiens UDP-glucose ceramide glucosyltransferase-like 1, transcript variant 2, mRNA OS=Homo sapiens PE=2 SV=1|A8KAK1|A8KAK1_HUMAN	GO:0051084	GO:0097359	GO:0003980	GO:0018279	GO:0005793	GO:0043687	GO:0005788	GO:0051082
tr|A8KAM8|A8KAM8_HUMAN	Tyrosine-protein kinase receptor OS=Homo sapiens PE=2 SV=1|A8KAM8|A8KAM8_HUMAN	GO:0032956	GO:0001894	GO:0016324	GO:0001701	GO:0032516	GO:0070374	GO:0048010	GO:0060981	GO:0005019	GO:0035909	GO:0048745	GO:0061298	GO:2000573	GO:2000379	GO:0043406	GO:0048407	GO:0036120	GO:0010863	GO:0035441	GO:0014911	GO:0038085	GO:0005161	GO:0072277	GO:0043552	GO:0072262	GO:0046488	GO:0016023	GO:0043202	GO:0005887	GO:0050921	GO:0005524	GO:0004992	GO:0046777	GO:0050730	GO:0038091	GO:0055003	GO:0045840	GO:0071670	GO:0048661	GO:0005634	GO:0048705	GO:0030325	GO:0090280	GO:0014068	GO:0035793	GO:0005021
tr|A8KAP9|A8KAP9_HUMAN	cDNA FLJ78448, highly similar to Homo sapiens argininosuccinate synthetase (ASS), transcript variant 1, mRNA OS=Homo sapiens PE=2 SV=1|A8KAP9|A8KAP9_HUMAN	GO:0005515	GO:0070852	GO:0000050	GO:0071400	GO:0001822	GO:0071549	GO:0071356	GO:0010046	GO:0007568	GO:0015643	GO:0005764	GO:0071242	GO:0007494	GO:0060416	GO:0006526	GO:0071377	GO:0005829	GO:0005741	GO:0006953	GO:0010043	GO:0042493	GO:0071320	GO:0071346	GO:0004055	GO:0005783	GO:0001889	GO:0071222	GO:0000053	GO:0060539	GO:0005634	GO:0005524	GO:0071230	GO:0007584	GO:0032355	GO:0043204
tr|A8KAQ5|A8KAQ5_HUMAN	cDNA FLJ77404, highly similar to Homo sapiens small nuclear ribonucleoprotein 70kDa polypeptide (RNP antigen) (SNRP70), transcript variant 1, mRNA OS=Homo sapiens PE=2 SV=1|A8KAQ5|A8KAQ5_HUMAN	GO:0005654	GO:0043484	GO:0005681	GO:0003723	GO:0000398	GO:0005515
tr|B0FWH5|B0FWH5_HUMAN	Sex hormone binding globulin (Fragment) OS=Homo sapiens GN=SHBG PE=2 SV=1|B0FWH5|B0FWH5_HUMAN	GO:0009914	GO:0005497	GO:0005576	GO:0042803
tr|B0QY89|B0QY89_HUMAN	Eukaryotic translation initiation factor 3 subunit L OS=Homo sapiens GN=EIF3L PE=1 SV=1|B0QY89|B0QY89_HUMAN	GO:0005852	GO:0001650	GO:0006413	GO:0005654	GO:0005515	GO:0003743
tr|B0QYK0|B0QYK0_HUMAN	RNA-binding protein EWS OS=Homo sapiens GN=EWSR1 PE=1 SV=1|B0QYK0|B0QYK0_HUMAN	GO:0005737	GO:0005886	GO:0003723	GO:0005634	GO:0008270	GO:0005516	GO:0006355	GO:0000166
tr|B0QYN7|B0QYN7_HUMAN	SUMO-conjugating enzyme UBC9 OS=Homo sapiens GN=UBE2I PE=1 SV=1|B0QYN7|B0QYN7_HUMAN	GO:0001650	GO:0000122	GO:0043161	GO:0007275	GO:0008022	GO:0016605	GO:0033145	GO:0019789	GO:0051091	GO:0051301	GO:0005737	GO:0030425	GO:0000795	GO:0007067	GO:0004842	GO:0016567	GO:0019048	GO:0007059	GO:0010469	GO:0043398	GO:0016925	GO:0019899	GO:0005524	GO:0045202	GO:0043425
tr|B0QZ77|B0QZ77_HUMAN	MMS19 nucleotide excision repair protein homolog (Fragment) OS=Homo sapiens GN=MMS19 PE=1 SV=1|B0QZ77|B0QZ77_HUMAN	GO:0030331	GO:0006289	GO:0030674	GO:0000160	GO:0097361	GO:0009725	GO:0016226	GO:0007059	GO:0030159	GO:0071817	GO:0005675	GO:0003713	GO:0045893
tr|B0YIW2|B0YIW2_HUMAN	Apolipoprotein C-III OS=Homo sapiens GN=APOC3 PE=1 SV=1|B0YIW2|B0YIW2_HUMAN	GO:0042627	GO:0007186	GO:0033344	GO:0034366	GO:0015485	GO:0010989	GO:0010903	GO:0060621	GO:0034361	GO:0032488	GO:0008203	GO:0043691	GO:0005543	GO:0034379	GO:0055102	GO:0042157	GO:0034363	GO:0010987	GO:0048261	GO:0034375	GO:0051005	GO:0070328	GO:0070653	GO:0033700	GO:0010897	GO:0045717	GO:0034382	GO:0006642	GO:0010916	GO:0042632
tr|B0YIW6|B0YIW6_HUMAN	Archain 1, isoform CRA_a OS=Homo sapiens GN=ARCN1 PE=1 SV=1|B0YIW6|B0YIW6_HUMAN	GO:0030126	GO:0005829	GO:0006890	GO:0006891	GO:0030131	GO:0005515	GO:0048205	GO:0006886
tr|B1AHA8|B1AHA8_HUMAN	Heme oxygenase 1 (Fragment) OS=Homo sapiens GN=HMOX1 PE=1 SV=1|B1AHA8|B1AHA8_HUMAN	GO:0048662	GO:0002246	GO:0004871	GO:0043524	GO:0042803	GO:0014806	GO:0001935	GO:0043123	GO:0005901	GO:0042542	GO:0004630	GO:0043619	GO:0043392	GO:0045766	GO:0046872	GO:0005829	GO:0071456	GO:0020037	GO:0008217	GO:0005615	GO:0043433	GO:0034383	GO:0002686	GO:0051260	GO:0044281	GO:0007588	GO:0004392	GO:0007264	GO:0043627	GO:0045768	GO:0031670	GO:0008630	GO:0045909	GO:0034101	GO:0043305	GO:0042167	GO:0035094	GO:0019899	GO:0048661	GO:0045080	GO:0005730	GO:0006788	GO:0032764	GO:0071276	GO:0055085	GO:0006879	GO:0005789
tr|B1AHL2|B1AHL2_HUMAN	Fibulin-1 OS=Homo sapiens GN=FBLN1 PE=3 SV=1|B1AHL2|B1AHL2_HUMAN	GO:0005201	GO:0005615	GO:0005578	GO:0005509	GO:0019048
tr|B1AK87|B1AK87_HUMAN	Capping protein (Actin filament) muscle Z-line, beta, isoform CRA_a OS=Homo sapiens GN=CAPZB PE=1 SV=1|B1AK87|B1AK87_HUMAN	GO:0005829	GO:0030863	GO:0030018	GO:0030032	GO:0014704	GO:0022604	GO:0033150	GO:0071203	GO:0003779	GO:0006928	GO:0008290	GO:0030027	GO:0051693	GO:0016020	GO:0007596
tr|B1AKG0|B1AKG0_HUMAN	Complement factor H-related protein 1 OS=Homo sapiens GN=CFHR1 PE=4 SV=1|B1AKG0|B1AKG0_HUMAN	GO:0006956	GO:0005615
tr|B1AKQ8|B1AKQ8_HUMAN	Guanine nucleotide-binding protein G(I)/G(S)/G(T) subunit beta-1 (Fragment) OS=Homo sapiens GN=GNB1 PE=1 SV=3|B1AKQ8|B1AKQ8_HUMAN	GO:0004871	GO:0007265	GO:0030168	GO:0007200	GO:0051020	GO:0071870	GO:0010659	GO:0005834	GO:0007204	GO:0050909	GO:0044297	GO:0006112	GO:0008283	GO:0006184	GO:0071377	GO:0030425	GO:0071456	GO:0060041	GO:0031702	GO:0007268	GO:0042622	GO:0071380	GO:0007603	GO:0007191	GO:0003924	GO:0001917	GO:0007213
tr|B1AKR6|B1AKR6_HUMAN	Dynein light chain roadblock-type 1 OS=Homo sapiens GN=DYNLRB1 PE=1 SV=1|B1AKR6|B1AKR6_HUMAN	GO:0042802	GO:0005813	GO:0007632	GO:0008090	GO:0005868	GO:0003777	GO:0005874
tr|B1ALA9|B1ALA9_HUMAN	Ribose-phosphate pyrophosphokinase 1 OS=Homo sapiens GN=PRPS1 PE=1 SV=1|B1ALA9|B1ALA9_HUMAN	GO:0005829	GO:0034418	GO:0031100	GO:0043531	GO:0002189	GO:0046101	GO:0005975	GO:0009116	GO:0006015	GO:0019003	GO:0005524	GO:0006221	GO:0007399	GO:0006167	GO:0000287	GO:0016310	GO:0016301	GO:0004749	GO:0042803	GO:0016208	GO:0030246
tr|B1AMG5|B1AMG5_HUMAN	Proprotein convertase subtilisin/kexin type 5 OS=Homo sapiens GN=PCSK5 PE=3 SV=1|B1AMG5|B1AMG5_HUMAN	GO:0048011	GO:0007267	GO:0004252	GO:0048566	GO:0001822	GO:0007507	GO:0006465	GO:0030141	GO:0005615	GO:0032455	GO:0035108	GO:0048706	GO:0016021	GO:0019067	GO:0042089	GO:0002001	GO:0005796	GO:0030323	GO:0007566	GO:0042277	GO:0009952	GO:0006508	GO:0012505	GO:0043043
tr|B1ANR0|B1ANR0_HUMAN	Poly(A) binding protein, cytoplasmic 4 (Inducible form), isoform CRA_e OS=Homo sapiens GN=PABPC4 PE=1 SV=1|B1ANR0|B1ANR0_HUMAN	GO:0006412	GO:0010494	GO:0006396	GO:0008266	GO:0006401	GO:0017130	GO:0008143	GO:0005515	GO:0000166	GO:0005634	GO:0007596
tr|B1AP13|B1AP13_HUMAN	Complement decay-accelerating factor OS=Homo sapiens GN=CD55 PE=1 SV=1|B1AP13|B1AP13_HUMAN	GO:0045730	GO:0006958	GO:0045087	GO:0009986	GO:0007204	GO:0045121	GO:0030449	GO:0005576	GO:0031225	GO:0005887
tr|B1AVU8|B1AVU8_HUMAN	Saposin-D OS=Homo sapiens GN=PSAP PE=1 SV=1|B1AVU8|B1AVU8_HUMAN	GO:0007585	GO:0030246	GO:0030168	GO:0005515	GO:0006869	GO:0006919	GO:0043408	GO:0005615	GO:0008047	GO:0005743	GO:0016021	GO:0005765	GO:0060736	GO:0071310	GO:0005794	GO:0019216	GO:0005319	GO:0006687	GO:0043065	GO:0044281	GO:0002576	GO:0008289	GO:0005581	GO:0043202	GO:0045161	GO:0060742	GO:0006644
tr|B2MUX6|B2MUX6_HUMAN	Insulin-like growth factor 2 OS=Homo sapiens GN=IGF2 PE=3 SV=1|B2MUX6|B2MUX6_HUMAN	GO:0042104	GO:0001501	GO:0043539	GO:0031667	GO:2000467	GO:0009314	GO:0008083	GO:0045725	GO:0005615	GO:0090031	GO:0043410	GO:0051781	GO:0006349	GO:0005159	GO:0045944	GO:0001649	GO:0050731	GO:0030546	GO:0071902	GO:0005158	GO:0038028	GO:0046628	GO:0051146	GO:0051897	GO:0032355	GO:2000273	GO:0005179	GO:0035094	GO:0042493	GO:0045840	GO:0031017	GO:0009887
tr|B2MV14|B2MV14_HUMAN	Truncated lactoferrin OS=Homo sapiens GN=LTF PE=3 SV=1|B2MV14|B2MV14_HUMAN	GO:0008199	GO:0030141	GO:0042742	GO:0090382	GO:0006508	GO:0033214	GO:0006959	GO:0097013	GO:0006826	GO:0005515	GO:0004252	GO:0008201	GO:0005576	GO:0052572
tr|B2R4D5|B2R4D5_HUMAN	Actin-related protein 2/3 complex subunit 3 OS=Homo sapiens PE=2 SV=1|B2R4D5|B2R4D5_HUMAN	GO:0030833	GO:0005885	GO:0003779	GO:0006928	GO:0005200	GO:0030027	GO:0005737
tr|B2R4K7|B2R4K7_HUMAN	60S ribosomal protein L6 OS=Homo sapiens PE=2 SV=1|B2R4K7|B2R4K7_HUMAN	GO:0006413	GO:0019083	GO:0003723	GO:0006355	GO:0003735	GO:0006414	GO:0003677	GO:0006415	GO:0006614	GO:0022625	GO:0000184
tr|B2R4V4|B2R4V4_HUMAN	cDNA, FLJ92232, highly similar to Homo sapiens barrier to autointegration factor 1 (BANF1), mRNA OS=Homo sapiens PE=2 SV=1|B2R4V4|B2R4V4_HUMAN	GO:0050792	GO:0005654	GO:0003677	GO:0005515	GO:0005694	GO:0075713	GO:0005829	GO:0009615	GO:0015074
tr|B2R514|B2R514_HUMAN	cDNA, FLJ92300, Homo sapiens COP9 subunit 6 (MOV34 homolog, 34 kD) (COPS6), mRNA OS=Homo sapiens PE=2 SV=1|B2R514|B2R514_HUMAN	GO:0005737	GO:0005515	GO:0019048	GO:0008180	GO:0010388
tr|B2R548|B2R548_HUMAN	Prefoldin subunit 4 OS=Homo sapiens PE=2 SV=1|B2R548|B2R548_HUMAN	GO:0051086	GO:0051087	GO:0051082	GO:0016272	GO:0005634	GO:0005739
tr|B2R577|B2R577_HUMAN	Protein S100 OS=Homo sapiens PE=2 SV=1|B2R577|B2R577_HUMAN	GO:0005829	GO:0047485	GO:0048146	GO:0001726	GO:0031234	GO:0008270	GO:0005509	GO:0044548	GO:0007409	GO:0048306	GO:0007165	GO:0048471	GO:0042803	GO:0005635	GO:0034220	GO:0015075	GO:0005523
tr|B2R582|B2R582_HUMAN	cDNA, FLJ92374, highly similar to Homo sapiens C-type lectin domain family 3, member B (CLEC3B), mRNA OS=Homo sapiens PE=2 SV=1|B2R582|B2R582_HUMAN	GO:0005509	GO:0005615	GO:0001501	GO:0030282	GO:0071560	GO:0001652	GO:0036143	GO:0031012	GO:0008201	GO:0005737	GO:0010756
tr|B2R5H5|B2R5H5_HUMAN	cDNA, FLJ92476, highly similar to Homo sapiens LSM3 homolog, U6 small nuclear RNA associated (S. cerevisiae) (LSM3), mRNA OS=Homo sapiens PE=2 SV=1|B2R5H5|B2R5H5_HUMAN	GO:0043928	GO:0046540	GO:0000398	GO:0005515	GO:0005829	GO:0071013	GO:0030629
tr|B2R5M8|B2R5M8_HUMAN	Isocitrate dehydrogenase [NADP] OS=Homo sapiens PE=2 SV=1|B2R5M8|B2R5M8_HUMAN	GO:0006979	GO:0006097	GO:0005829	GO:0051287	GO:0006103	GO:0005739	GO:0006749	GO:0006099	GO:0005102	GO:0004450	GO:0000287	GO:0006740	GO:0006102	GO:0042803	GO:0044255	GO:0005782
tr|B2R5R5|B2R5R5_HUMAN	cDNA, FLJ92583, highly similar to Homo sapiens glycogenin (GYG), mRNA OS=Homo sapiens PE=2 SV=1|B2R5R5|B2R5R5_HUMAN	GO:0046872	GO:0005980	GO:0005978	GO:0005536	GO:0005515	GO:0044281	GO:0006006	GO:0008466	GO:0005829
tr|B2R5S1|B2R5S1_HUMAN	cDNA, FLJ92595, highly similar to Homo sapiens angiotensinogen (serine (or cysteine) proteinaseinhibitor, clade A (alpha-1 antiproteinase, antitrypsin), member 8)(AGT), mRNA OS=Homo sapiens PE=2 SV=1|B2R5S1|B2R5S1_HUMAN	GO:0048169	GO:0048146	GO:0045742	GO:0035411	GO:0034374	GO:0008083	GO:0014873	GO:0048143	GO:0001568	GO:0040018	GO:0002018	GO:0001543	GO:0010698	GO:0008065	GO:0007200	GO:0014061	GO:0051145	GO:0005179	GO:0071260	GO:0051403	GO:0050729	GO:0006917	GO:0009409	GO:0010535	GO:0042311	GO:0090190	GO:0007250	GO:0007263	GO:0001819	GO:0014824	GO:0008285	GO:0001974	GO:0035815	GO:0043524	GO:0010595	GO:0051092	GO:0030308	GO:0046622	GO:0007202	GO:0034104	GO:0033864	GO:0005615	GO:0007568	GO:0030162	GO:0003331	GO:0050663	GO:0002019	GO:0001999	GO:0032930	GO:0042445	GO:0014068	GO:0061098	GO:0051387	GO:0007199	GO:0010613	GO:0006883	GO:0010873	GO:0019229	GO:0031703	GO:0045893	GO:0043410	GO:0044444	GO:0061049	GO:0009651	GO:0010744	GO:0007160	GO:0070371	GO:0031702	GO:0004867	GO:0010951	GO:0001998	GO:0045723	GO:0048659	GO:0030432	GO:0003051	GO:0008453
tr|B2R5U1|B2R5U1_HUMAN	cDNA, FLJ92620, highly similar to Homo sapiens staphylococcal nuclease domain containing 1 (SND1),mRNA OS=Homo sapiens PE=2 SV=1|B2R5U1|B2R5U1_HUMAN	GO:0090305	GO:0003712	GO:0003676	GO:0005739	GO:0006355	GO:0016442	GO:0031047	GO:0042470	GO:0004518	GO:0019048	GO:0005634
tr|B2R5W2|B2R5W2_HUMAN	Heterogeneous nuclear ribonucleoproteins C1/C2 OS=Homo sapiens GN=HNRNPC PE=2 SV=1|B2R5W2|B2R5W2_HUMAN	GO:0042802	GO:0003729	GO:0005654	GO:0045120	GO:0000398	GO:0000166	GO:0071013
tr|B2R6C4|B2R6C4_HUMAN	cDNA, FLJ92888, highly similar to Homo sapiens likely ortholog of mouse deleted in polyposis 1 (DP1), mRNA OS=Homo sapiens PE=2 SV=1|B2R6C4|B2R6C4_HUMAN	GO:0005515	GO:0016021
tr|B2R6F5|B2R6F5_HUMAN	Protein XRP2 OS=Homo sapiens PE=2 SV=1|B2R6F5|B2R6F5_HUMAN	GO:0005929	GO:0004550	GO:0006241	GO:0000902	GO:0005525	GO:0015031	GO:0005737	GO:0007023	GO:0006165	GO:0005096	GO:0007601	GO:0051082	GO:0006183	GO:0006228	GO:0043547	GO:0005886	GO:0005524
tr|B2R6J2|B2R6J2_HUMAN	cDNA, FLJ92973, highly similar to Homo sapiens villin 2 (ezrin) (VIL2), mRNA OS=Homo sapiens PE=2 SV=1|B2R6J2|B2R6J2_HUMAN	GO:0005925	GO:0007411	GO:0050839	GO:0030863	GO:0005198	GO:0008360	GO:0005884	GO:0032587	GO:0051017	GO:0030175	GO:0007016	GO:0031528	GO:0005730	GO:0022614	GO:0005829	GO:0035088	GO:0007159	GO:0019898	GO:0051015	GO:0001931	GO:0030855	GO:0005932	GO:0016324
tr|B2R6L0|B2R6L0_HUMAN	cDNA, FLJ93005, highly similar to Homo sapiens tubulin, beta polypeptide (TUBB), mRNA OS=Homo sapiens PE=2 SV=1|B2R6L0|B2R6L0_HUMAN	GO:0001764	GO:0005198	GO:0005515	GO:0005525	GO:0006184	GO:0005737	GO:0005874	GO:0051258	GO:0007067	GO:0042277	GO:0003924	GO:0007018	GO:0051084	GO:0030182
tr|B2R6M6|B2R6M6_HUMAN	cDNA, FLJ93024, highly similar to Homo sapiens EGF-containing fibulin-like extracellular matrix protein 1 (EFEMP1), transcript variant 1, mRNA OS=Homo sapiens PE=2 SV=1|B2R6M6|B2R6M6_HUMAN	GO:0018108	GO:0005509	GO:0005006	GO:0006355	GO:0005615	GO:0007601	GO:0032331	GO:0005578	GO:0008083	GO:0007173	GO:0005154
tr|B2R6P1|B2R6P1_HUMAN	cDNA, FLJ93045, highly similar to Homo sapiens galactosamine (N-acetyl)-6-sulfate sulfatase (Morquiosyndrome, mucopolysaccharidosis type IVA) (GALNS), mRNA OS=Homo sapiens PE=2 SV=1|B2R6P1|B2R6P1_HUMAN	GO:0042340	GO:0046872	GO:0005975	GO:0044281	GO:0043202	GO:0043890	GO:0003943
tr|B2R6P3|B2R6P3_HUMAN	cDNA, FLJ93047, highly similar to Homo sapiens matrix metallopeptidase 14 (membrane-inserted) (MMP14), mRNA OS=Homo sapiens PE=2 SV=1|B2R6P3|B2R6P3_HUMAN	GO:0001525	GO:0005178	GO:0010952	GO:0030307	GO:0016504	GO:0030324	GO:0001541	GO:0008270	GO:0022617	GO:0031638	GO:0048771	GO:0009612	GO:0001935	GO:0051895	GO:0042470	GO:0005509	GO:0043627	GO:0001503	GO:0005796	GO:0004222	GO:0014070	GO:0001666	GO:0048754	GO:0003700	GO:0006508	GO:0043615	GO:0005887	GO:0030335	GO:0006979	GO:0031012
tr|B2R6Q2|B2R6Q2_HUMAN	Alkaline phosphatase OS=Homo sapiens PE=2 SV=1|B2R6Q2|B2R6Q2_HUMAN	GO:0004035	GO:0046677	GO:0016021	GO:0071407	GO:0016311	GO:0046872	GO:0005615	GO:0001501	GO:0051384	GO:0016462	GO:0071529	GO:0033280	GO:0003006	GO:0031225	GO:0032496	GO:0005886
tr|B2R6S5|B2R6S5_HUMAN	UMP-CMP kinase OS=Homo sapiens GN=CMPK1 PE=2 SV=1|B2R6S5|B2R6S5_HUMAN	GO:0005829	GO:0016776	GO:0004849	GO:0004127	GO:0005524	GO:0006222	GO:0015949	GO:0005634
tr|B2R6U8|B2R6U8_HUMAN	cDNA, FLJ93125, highly similar to Homo sapiens cleavage and polyadenylation specific factor 5, 25 kDa(CPSF5), mRNA OS=Homo sapiens PE=2 SV=1|B2R6U8|B2R6U8_HUMAN	GO:0042382	GO:0006379	GO:0003729	GO:0006369	GO:0006378	GO:0000398	GO:0005813	GO:0004842	GO:0016567	GO:0017091	GO:0005849	GO:0051262	GO:0042803	GO:0016787	GO:0042826
tr|B2R6U9|B2R6U9_HUMAN	Delta-like protein OS=Homo sapiens PE=2 SV=1|B2R6U9|B2R6U9_HUMAN	GO:0001525	GO:0035909	GO:0060411	GO:0061309	GO:0005198	GO:0042127	GO:0045665	GO:0003215	GO:0008083	GO:0072017	GO:0097150	GO:0030334	GO:0045446	GO:0072070	GO:0005509	GO:0045747	GO:0045445	GO:0061444	GO:0002011	GO:0005576	GO:0045639	GO:0007220	GO:0061156	GO:0001709	GO:0045177	GO:0032495	GO:0045944	GO:0061314	GO:0030216	GO:0005887	GO:0005112	GO:0045599	GO:0003184	GO:0042491	GO:2000737
tr|B2R6V9|B2R6V9_HUMAN	cDNA, FLJ93141, highly similar to Homo sapiens coagulation factor XIII, A1 polypeptide (F13A1), mRNA OS=Homo sapiens PE=2 SV=1|B2R6V9|B2R6V9_HUMAN	GO:0018149	GO:0030168	GO:0046872	GO:0003810	GO:0031093	GO:0002576	GO:0005576
tr|B2R6W1|B2R6W1_HUMAN	cDNA, FLJ93143, highly similar to Homo sapiens complement component 7 (C7), mRNA OS=Homo sapiens PE=2 SV=1|B2R6W1|B2R6W1_HUMAN	GO:0006957	GO:0019835	GO:0005579	GO:0006958	GO:0005576
tr|B2R6X2|B2R6X2_HUMAN	Beta-glucuronidase OS=Homo sapiens PE=2 SV=1|B2R6X2|B2R6X2_HUMAN	GO:0005975	GO:0043169	GO:0004566	GO:0030214	GO:0044281	GO:0043202
tr|B2R769|B2R769_HUMAN	cDNA, FLJ93308, highly similar to Homo sapiens leukocyte-derived arginine aminopeptidase (LRAP), mRNA OS=Homo sapiens PE=2 SV=1|B2R769|B2R769_HUMAN	GO:0005789	GO:0005788	GO:0019885	GO:0004177	GO:0008217	GO:0016021	GO:0006508	GO:0008270	GO:0008237
tr|B2R7D2|B2R7D2_HUMAN	cDNA, FLJ93389, highly similar to Homo sapiens multiple inositol polyphosphate histidine phosphatase, 1 (MINPP1), mRNA OS=Homo sapiens PE=2 SV=1|B2R7D2|B2R7D2_HUMAN	GO:0003993	GO:0052826	GO:0030282	GO:0005788	GO:0034417	GO:0030352	GO:0016311	GO:0030351	GO:0006797	GO:0008969
tr|B2R7F8|B2R7F8_HUMAN	cDNA, FLJ93426, highly similar to Homo sapiens plasminogen (PLG), mRNA OS=Homo sapiens PE=2 SV=1|B2R7F8|B2R7F8_HUMAN	GO:0030168	GO:0031232	GO:0022617	GO:0010812	GO:0048771	GO:2000048	GO:0051918	GO:0005615	GO:0051919	GO:0031093	GO:0008285	GO:0006508	GO:0034185	GO:0019904	GO:0004252	GO:0043498	GO:0002576
tr|B2R7N9|B2R7N9_HUMAN	cDNA, FLJ93532, highly similar to Homo sapiens osteomodulin (OMD), mRNA OS=Homo sapiens PE=2 SV=1|B2R7N9|B2R7N9_HUMAN	GO:0042340	GO:0005975	GO:0018146	GO:0044281	GO:0043202	GO:0007155	GO:0005796	GO:0005578
tr|B2R7P8|B2R7P8_HUMAN	cDNA, FLJ93545, highly similar to Homo sapiens 5-aminoimidazole-4-carboxamide ribonucleotide formyltransferase/IMP cyclohydrolase (ATIC), mRNA OS=Homo sapiens PE=2 SV=1|B2R7P8|B2R7P8_HUMAN	GO:0004643	GO:0005829	GO:0006144	GO:0031100	GO:0005739	GO:0003937	GO:0042803	GO:0006189
tr|B2R7T2|B2R7T2_HUMAN	cDNA, FLJ93591, highly similar to Homo sapiens transforming growth factor, beta 2 (TGFB2), mRNA OS=Homo sapiens PE=2 SV=1|B2R7T2|B2R7T2_HUMAN	GO:0030424	GO:0043525	GO:0043025	GO:0034097	GO:0008083	GO:0023014	GO:0004702	GO:0010693	GO:0060038	GO:0030199	GO:0030878	GO:0009314	GO:0045216	GO:0045726	GO:0007184	GO:0008347	GO:0046982	GO:0051781	GO:0042416	GO:0005604	GO:0007050	GO:0042803	GO:0001525	GO:0050777	GO:0033630	GO:0007565	GO:0060325	GO:0043066	GO:0002576	GO:0001822	GO:0001502	GO:0008284	GO:0032874	GO:0006917	GO:0009409	GO:0048702	GO:0030902	GO:0010634	GO:0060389	GO:0048663	GO:0009986	GO:0001540	GO:0007267	GO:0001974	GO:0010936	GO:0051891	GO:0048103	GO:0031016	GO:0050714	GO:0032526	GO:0030168	GO:0030308	GO:0010718	GO:0032570	GO:0030097	GO:0001666	GO:0010628	GO:0045787	GO:0005114	GO:0051280	GO:0007519	GO:0005615	GO:0007411	GO:0007568	GO:0048839	GO:0032909	GO:0030307	GO:0060317	GO:0031093	GO:0042476	GO:0050680	GO:0045778	GO:0006924	GO:0014068	GO:0007179	GO:0047485	GO:0032355	GO:0051795	GO:0010243	GO:0007435	GO:0022601	GO:0030593	GO:0060364	GO:0005125	GO:0031069	GO:0032147	GO:0034616	GO:0042493	GO:0045823	GO:0033280	GO:0050778	GO:0048566	GO:0001654	GO:0005802
tr|B2R7Y0|B2R7Y0_HUMAN	cDNA, FLJ93654, highly similar to Homo sapiens serpin peptidase inhibitor, clade B (ovalbumin), member 2 (SERPINB2), mRNA OS=Homo sapiens PE=2 SV=1|B2R7Y0|B2R7Y0_HUMAN	GO:0004867	GO:0042730	GO:0010951	GO:0005615	GO:0006916	GO:0030162	GO:0005794	GO:0005886
tr|B2R825|B2R825_HUMAN	Alpha-1,4 glucan phosphorylase OS=Homo sapiens PE=2 SV=1|B2R825|B2R825_HUMAN	GO:0008184	GO:0008144	GO:0005829	GO:0005980	GO:0002060	GO:0042593	GO:0032052	GO:0006015	GO:0005536	GO:0005524	GO:0006006	GO:0042803	GO:0016208	GO:0044281	GO:0030170	GO:0005886
tr|B2R892|B2R892_HUMAN	cDNA, FLJ93793, highly similar to Homo sapiens creatine kinase, muscle (CKM), mRNA OS=Homo sapiens PE=2 SV=1|B2R892|B2R892_HUMAN	GO:0004111	GO:0006600	GO:0046314	GO:0016310	GO:0034641	GO:0005524	GO:0005829
tr|B2R8A1|B2R8A1_HUMAN	cDNA, FLJ93802, highly similar to Homo sapiens succinate-CoA ligase, GDP-forming, alpha subunit (SUCLG1), mRNA OS=Homo sapiens PE=2 SV=1|B2R8A1|B2R8A1_HUMAN	GO:0045244	GO:0006105	GO:0005743	GO:0003878	GO:0006104	GO:0006099	GO:0019003	GO:0004775	GO:0046982	GO:0004776	GO:0048037	GO:0005525	GO:0005886
tr|B2R8E4|B2R8E4_HUMAN	cDNA, FLJ93859, highly similar to Homo sapiens protein phosphatase 1A (formerly 2C), magnesium-dependent, alpha isoform (PPM1A), mRNA OS=Homo sapiens PE=2 SV=1|B2R8E4|B2R8E4_HUMAN	GO:0004871	GO:0006367	GO:0030145	GO:0043005	GO:0005654	GO:0000122	GO:0030512	GO:0008286	GO:0008022	GO:0033192	GO:0035970	GO:0008287	GO:0005829	GO:0007050	GO:0010991	GO:0043123	GO:0000287	GO:0045893	GO:0005891	GO:0030177	GO:0070412
tr|B2R8I4|B2R8I4_HUMAN	cDNA, FLJ93916, highly similar to Homo sapiens phenylalanine hydroxylase (PAH), mRNA OS=Homo sapiens PE=2 SV=1|B2R8I4|B2R8I4_HUMAN	GO:0005829	GO:0055114	GO:0018126	GO:0006559	GO:0006571	GO:0046146	GO:0034641	GO:0042423	GO:0016597	GO:0042136	GO:0042803	GO:0004505	GO:0048037	GO:0005506
tr|B2R8Y2|B2R8Y2_HUMAN	Leptin OS=Homo sapiens PE=2 SV=1|B2R8Y2|B2R8Y2_HUMAN	GO:0035630	GO:0008284	GO:0045906	GO:2000366	GO:0032099	GO:0030300	GO:0050901	GO:0006114	GO:0008083	GO:0051956	GO:0002021	GO:0008217	GO:0008203	GO:0005615	GO:0033686	GO:0043410	GO:0009062	GO:0001666	GO:0051428	GO:0050867	GO:0042445	GO:0006112	GO:0001819	GO:0021954	GO:0071300	GO:0048639	GO:0008206	GO:0060612	GO:0001890	GO:0000122	GO:0042755	GO:0046628	GO:0001542	GO:0060587	GO:0007623	GO:0046881	GO:0033197	GO:0007565	GO:0042517	GO:0043270	GO:0005622	GO:0050810	GO:0070093	GO:0050796	GO:0005179	GO:0006111	GO:0043066	GO:0008343	GO:0061037	GO:0071298	GO:0033210	GO:0045639
tr|B2R8Z8|B2R8Z8_HUMAN	cDNA, FLJ94136, highly similar to Homo sapiens synaptotagmin binding, cytoplasmic RNA interacting protein (SYNCRIP), mRNA OS=Homo sapiens PE=2 SV=1|B2R8Z8|B2R8Z8_HUMAN	GO:0070937	GO:0070934	GO:0000398	GO:0071204	GO:0008143	GO:0005515	GO:0000166	GO:0019048	GO:0071013	GO:0005654	GO:0005783
tr|B2R950|B2R950_HUMAN	cDNA, FLJ94213, highly similar to Homo sapiens pregnancy-zone protein (PZP), mRNA OS=Homo sapiens PE=2 SV=1|B2R950|B2R950_HUMAN	GO:0030168	GO:0001869	GO:0031093	GO:0010951	GO:0051056	GO:0005615	GO:0019966	GO:0004867	GO:0005829	GO:0043120	GO:0007565	GO:0007597	GO:0019959	GO:0002576	GO:0019899
tr|B2R960|B2R960_HUMAN	cDNA, FLJ94230, highly similar to Homo sapiens thioredoxin-like 1 (TXNL1), mRNA OS=Homo sapiens PE=2 SV=1|B2R960|B2R960_HUMAN	GO:0005737	GO:0009055	GO:0045454	GO:0006662	GO:0006810	GO:0000502	GO:0005634	GO:0015035	GO:0022900
tr|B2R983|B2R983_HUMAN	cDNA, FLJ94267, highly similar to Homo sapiens glutathione S-transferase omega 1 (GSTO1), mRNA OS=Homo sapiens PE=2 SV=1|B2R983|B2R983_HUMAN	GO:0004364	GO:0050610	GO:0042178	GO:0019853	GO:0005829	GO:0071243	GO:0045174
tr|B2R984|B2R984_HUMAN	cDNA, FLJ94268, highly similar to Homo sapiens histone 1, H1e (HIST1H1E), mRNA OS=Homo sapiens PE=2 SV=1|B2R984|B2R984_HUMAN	GO:0003677	GO:0005515	GO:0005694	GO:0016584	GO:0005634
tr|B2R9H3|B2R9H3_HUMAN	cDNA, FLJ94391, highly similar to Homo sapiens serine (or cysteine) proteinase inhibitor, clade B (ovalbumin), member 8 (SERPINB8), mRNA OS=Homo sapiens PE=2 SV=1|B2R9H3|B2R9H3_HUMAN	GO:0010951	GO:0004867	GO:0005515	GO:0030162	GO:0005829
tr|B2R9K8|B2R9K8_HUMAN	cDNA, FLJ94440, highly similar to Homo sapiens chaperonin containing TCP1, subunit 6A (zeta 1)(CCT6A), mRNA OS=Homo sapiens PE=2 SV=1|B2R9K8|B2R9K8_HUMAN	GO:0005832	GO:0051084	GO:0005524	GO:0051082	GO:0005874
tr|B2R9S4|B2R9S4_HUMAN	cDNA, FLJ94534, highly similar to Homo sapiens capping protein (actin filament), gelsolin-like(CAPG), mRNA OS=Homo sapiens PE=2 SV=1|B2R9S4|B2R9S4_HUMAN	GO:0031965	GO:0007076	GO:0042470	GO:0051301	GO:0005576	GO:0005730	GO:0003779	GO:0005813	GO:0030031	GO:0008290	GO:0051016	GO:0000796
tr|B2R9U2|B2R9U2_HUMAN	cDNA, FLJ94557, highly similar to Homo sapiens FK506 binding protein 4, 59kDa (FKBP4), mRNA OS=Homo sapiens PE=2 SV=1|B2R9U2|B2R9U2_HUMAN	GO:0031503	GO:0005528	GO:0044295	GO:0006457	GO:0016020	GO:0051219	GO:0005525	GO:0030521	GO:0030850	GO:0048156	GO:0005730	GO:0030674	GO:0005829	GO:0005874	GO:0031072	GO:0006463	GO:0043025	GO:0007566	GO:0031115	GO:0032767	GO:0003755	GO:0046661	GO:0010977	GO:0048471	GO:0006825	GO:0035259	GO:0000413	GO:0005524
tr|B2R9V7|B2R9V7_HUMAN	Superoxide dismutase [Cu-Zn] OS=Homo sapiens PE=2 SV=1|B2R9V7|B2R9V7_HUMAN	GO:0005615	GO:0008201	GO:0046688	GO:0005507	GO:0031012	GO:0019430	GO:0005515	GO:0004784	GO:0001666	GO:0005634	GO:0008270	GO:0005829	GO:0005802	GO:0005739
tr|B2RA94|B2RA94_HUMAN	cDNA, FLJ94779 OS=Homo sapiens PE=2 SV=1|B2RA94|B2RA94_HUMAN	GO:0005737	GO:0005615	GO:0008285	GO:0005518	GO:0030336	GO:0005578
tr|B2RAH7|B2RAH7_HUMAN	cDNA, FLJ94921, highly similar to Homo sapiens prolyl endopeptidase (PREP), mRNA OS=Homo sapiens PE=2 SV=1|B2RAH7|B2RAH7_HUMAN	GO:0005829	GO:0070008	GO:0042277	GO:0006508	GO:0005634	GO:0004252
tr|B2RAQ9|B2RAQ9_HUMAN	Proteasome subunit beta type OS=Homo sapiens PE=2 SV=1|B2RAQ9|B2RAQ9_HUMAN	GO:0000209	GO:0005654	GO:0005515	GO:0006521	GO:0051437	GO:0042981	GO:0010467	GO:0051436	GO:0004298	GO:0005839	GO:0005829	GO:0002479	GO:0019048	GO:0000084	GO:0000216	GO:0031145	GO:0016071	GO:0006977
tr|B2RAR6|B2RAR6_HUMAN	cDNA, FLJ95068, highly similar to Homo sapiens eukaryotic translation elongation factor 1 delta (guanine nucleotide exchange protein) (EEF1D), transcript variant 1, mRNA OS=Homo sapiens PE=2 SV=1|B2RAR6|B2RAR6_HUMAN	GO:0003746	GO:0004871	GO:0005853	GO:0005515	GO:0043123	GO:0005829	GO:0006414
tr|B2RAW0|B2RAW0_HUMAN	cDNA, FLJ95154, highly similar to Homo sapiens disabled homolog 2, mitogen-responsive phosphoprotein (Drosophila) (DAB2), mRNA OS=Homo sapiens PE=2 SV=1|B2RAW0|B2RAW0_HUMAN	GO:0001934	GO:2000096	GO:0007588	GO:0008022	GO:0032091	GO:0090090	GO:0006907	GO:0008283	GO:0030665	GO:0045892	GO:0005905	GO:0032436	GO:0000904	GO:0030308	GO:0045893	GO:0005634	GO:0001701	GO:0016324
tr|B2RAY1|B2RAY1_HUMAN	cDNA, FLJ95184, highly similar to Homo sapiens signal transducing adaptor molecule (SH3 domain and ITAM motif) 1 (STAM), mRNA OS=Homo sapiens PE=2 SV=1|B2RAY1|B2RAY1_HUMAN	GO:0005829	GO:0031901	GO:0005070	GO:0042059	GO:0016044	GO:0016197	GO:0006886
tr|B2RB07|B2RB07_HUMAN	Ubiquitin carboxyl-terminal hydrolase OS=Homo sapiens PE=2 SV=1|B2RB07|B2RB07_HUMAN	GO:0048853	GO:0030901	GO:0030512	GO:0070628	GO:0016579	GO:0010951	GO:0006310	GO:0006355	GO:0005829	GO:0006511	GO:0004843	GO:0004221	GO:0021670	GO:0000502	GO:0008242	GO:0031011	GO:0061136	GO:0004866	GO:0006281
tr|B2RBF5|B2RBF5_HUMAN	cDNA, FLJ95483, highly similar to Homo sapiens chitobiase, di-N-acetyl- (CTBS), mRNA OS=Homo sapiens PE=2 SV=1|B2RBF5|B2RBF5_HUMAN	GO:0004568	GO:0006032	GO:0043169	GO:0009313	GO:0005764
tr|B2RBH2|B2RBH2_HUMAN	cDNA, FLJ95508, highly similar to Homo sapiens 5~-nucleotidase, ecto (CD73) (NT5E), mRNA OS=Homo sapiens PE=2 SV=1|B2RBH2|B2RBH2_HUMAN	GO:0006195	GO:0006144	GO:0006259	GO:0046872	GO:0008253	GO:0046135	GO:0006206	GO:0000166	GO:0031225	GO:0005737	GO:0005886
tr|B2RBR9|B2RBR9_HUMAN	cDNA, FLJ95650, highly similar to Homo sapiens karyopherin (importin) beta 1 (KPNB1), mRNA OS=Homo sapiens PE=2 SV=1|B2RBR9|B2RBR9_HUMAN	GO:0005829	GO:0008565	GO:0006309	GO:0008270	GO:0031965	GO:0000060	GO:0005643	GO:0019221	GO:0008139	GO:0006607	GO:0019904	GO:0019058	GO:0019048	GO:0005654	GO:0006610
tr|B2RC53|B2RC53_HUMAN	cDNA, FLJ95856, highly similar to Homo sapiens fucosyltransferase 11 (alpha (1,3) fucosyltransferase) (FUT11), mRNA OS=Homo sapiens PE=2 SV=1|B2RC53|B2RC53_HUMAN	GO:0032580	GO:0046920	GO:0036065	GO:0006486	GO:0016021
tr|B2RCE6|B2RCE6_HUMAN	cDNA, FLJ96027, highly similar to Homo sapiens reversion-inducing-cysteine-rich protein with kazal motifs (RECK), mRNA OS=Homo sapiens PE=2 SV=1|B2RCE6|B2RCE6_HUMAN	GO:0001955	GO:0004867	GO:0005886	GO:0031225	GO:0008191	GO:0030198	GO:0007566
tr|B2RCM3|B2RCM3_HUMAN	cDNA, FLJ96158, highly similar to Homo sapiens calpain 2, (m/II) large subunit (CAPN2), mRNA OS=Homo sapiens PE=2 SV=1|B2RCM3|B2RCM3_HUMAN	GO:0008092	GO:0001666	GO:0005509	GO:0006508	GO:0000785	GO:0004198	GO:0001824	GO:0046982	GO:0007520	GO:0005737	GO:0005634	GO:0005886
tr|B2RCM5|B2RCM5_HUMAN	cDNA, FLJ96160, highly similar to Homo sapiens EGF-containing fibulin-like extracellular matrix protein 2 (EFEMP2), mRNA OS=Homo sapiens PE=2 SV=1|B2RCM5|B2RCM5_HUMAN	GO:0004888	GO:0005201	GO:0007596	GO:0005515	GO:0005509	GO:0016020	GO:0005604
tr|B2RD14|B2RD14_HUMAN	Ubiquitin carboxyl-terminal hydrolase OS=Homo sapiens PE=2 SV=1|B2RD14|B2RD14_HUMAN	GO:0004197	GO:0007412	GO:0016579	GO:0016874	GO:0042755	GO:0043407	GO:0008283	GO:0048747	GO:0005789	GO:0043130	GO:0005730	GO:0005829	GO:0006511	GO:0007628	GO:0043025	GO:0004221	GO:0030424	GO:0008242	GO:0008219	GO:0031694	GO:0019233	GO:0006950	GO:0019896	GO:0005886	GO:0050905
tr|B2RD19|B2RD19_HUMAN	cDNA, FLJ96419, highly similar to Homo sapiens fructosamine-3-kinase-related protein (FN3KRP), mRNA OS=Homo sapiens PE=2 SV=1|B2RD19|B2RD19_HUMAN	GO:0016301	GO:0016310
tr|B2RD27|B2RD27_HUMAN	cDNA, FLJ96428, highly similar to Homo sapiens proteasome (prosome, macropain) 26S subunit, non-ATPase, 7 (Mov34 homolog) (PSMD7), mRNA OS=Homo sapiens PE=2 SV=1|B2RD27|B2RD27_HUMAN	GO:0000209	GO:0005654	GO:0006521	GO:0051437	GO:0042981	GO:0010467	GO:0016032	GO:0051436	GO:0005829	GO:0002479	GO:0000084	GO:0000216	GO:0031145	GO:0016071	GO:0005838	GO:0006977
tr|B2RD79|B2RD79_HUMAN	Ubiquitin carboxyl-terminal hydrolase OS=Homo sapiens PE=2 SV=1|B2RD79|B2RD79_HUMAN	GO:0006511	GO:0004221	GO:0000502	GO:0061136	GO:0004866	GO:0010951	GO:0050920	GO:0009986	GO:0004197	GO:0016023	GO:0004843	GO:0007268	GO:0070628	GO:0008193	GO:0005886
tr|B2RDE8|B2RDE8_HUMAN	cDNA, FLJ96580, highly similar to Homo sapiens hepatoma-derived growth factor (high-mobility group protein 1-like) (HDGF), mRNA OS=Homo sapiens PE=2 SV=1|B2RDE8|B2RDE8_HUMAN	GO:0005654	GO:0008083	GO:0000166	GO:0006355	GO:0008283	GO:0005615	GO:0005737	GO:0008201	GO:0006987	GO:0003677
tr|B2RDN9|B2RDN9_HUMAN	cDNA, FLJ96699, highly similar to Homo sapiens thyroid autoantigen 70kDa (Ku antigen) (G22P1), mRNA OS=Homo sapiens PE=2 SV=1|B2RDN9|B2RDN9_HUMAN	GO:0050769	GO:0016020	GO:0008022	GO:0016032	GO:0006303	GO:0005958	GO:0045892	GO:0033151	GO:0005737	GO:0005667	GO:0043564	GO:0044212	GO:0006266	GO:0000783	GO:0000723	GO:0010212	GO:0045944	GO:0003691	GO:0051575	GO:0004003	GO:0005524
tr|B2RDX5|B2RDX5_HUMAN	cDNA, FLJ96812, highly similar to Homo sapiens threonyl-tRNA synthetase (TARS), mRNA OS=Homo sapiens PE=2 SV=1|B2RDX5|B2RDX5_HUMAN	GO:0005829	GO:0046872	GO:0006435	GO:0004829	GO:0005524	GO:0015629	GO:0042803
tr|B2RDY9|B2RDY9_HUMAN	Adenylyl cyclase-associated protein OS=Homo sapiens PE=2 SV=1|B2RDY9|B2RDY9_HUMAN	GO:0004871	GO:0050688	GO:0034138	GO:0007411	GO:0034142	GO:0031625	GO:0008063	GO:0032088	GO:0005829	GO:0030162	GO:0001667	GO:0030168	GO:0007163	GO:0030864	GO:0006898	GO:0009898	GO:0004842	GO:0033209	GO:0002576	GO:0008270	GO:0005739	GO:0032648	GO:0032480	GO:0031996	GO:0035666	GO:0007190	GO:0030036	GO:0035631	GO:0005768	GO:0006917	GO:0003779
tr|B2RMS9|B2RMS9_HUMAN	Inter-alpha (Globulin) inhibitor H4 (Plasma Kallikrein-sensitive glycoprotein) OS=Homo sapiens GN=ITIH4 PE=2 SV=1|B2RMS9|B2RMS9_HUMAN	GO:0005737	GO:0010951	GO:0030212	GO:0004867	GO:0006953	GO:0005886	GO:0005576
tr|B2ZGL7|B2ZGL7_HUMAN	Monoacylglycerol lipase isoform 2 OS=Homo sapiens GN=MGLL PE=2 SV=1|B2ZGL7|B2ZGL7_HUMAN	GO:0030168	GO:0004622	GO:0046474	GO:0005789	GO:0060292	GO:0019433	GO:0047372	GO:0006633	GO:0008289	GO:0019369	GO:0051930	GO:0042803	GO:0050727	GO:0004091	GO:2000124	GO:0005886	GO:0045202	GO:0036155
tr|B2ZZ86|B2ZZ86_HUMAN	Collagen type V alpha 1 OS=Homo sapiens GN=COL5A1 PE=2 SV=1|B2ZZ86|B2ZZ86_HUMAN	GO:0043206	GO:0035313	GO:0048592	GO:0043394	GO:0048407	GO:0005588	GO:0043588	GO:0007155	GO:0030199	GO:0008201	GO:0032964	GO:0045112
tr|B3GQS7|B3GQS7_HUMAN	Mitochondrial heat shock 60kD protein 1 variant 1 OS=Homo sapiens GN=HSPD1 PE=2 SV=1|B3GQS7|B3GQS7_HUMAN	GO:0043065	GO:0009986	GO:0032755	GO:0051087	GO:0046696	GO:0051131	GO:0042026	GO:0032735	GO:0032729	GO:0051082	GO:0043032	GO:0003697	GO:0006458	GO:0032733	GO:0005829	GO:0001530	GO:0032727	GO:0006200	GO:0005759	GO:0005615	GO:0002039	GO:0042100	GO:0006986	GO:0044459	GO:0006919	GO:0002755	GO:0019048	GO:0019907	GO:0002842	GO:0005769	GO:0030141	GO:0005524	GO:0043498	GO:0016887	GO:0002368	GO:0050821	GO:0050870	GO:0030135	GO:0051604	GO:0043066	GO:0005743	GO:0003688	GO:0005905	GO:0048291
tr|B3KM35|B3KM35_HUMAN	cDNA FLJ10144 fis, clone HEMBA1003286, highly similar to Beta-1,4-galactosyltransferase 4 (EC 2.4.1.-) OS=Homo sapiens PE=2 SV=1|B3KM35|B3KM35_HUMAN	GO:0003945	GO:0032580	GO:0018279	GO:0016021	GO:0046872	GO:0006643	GO:0043687	GO:0044281	GO:0018146
tr|B3KM36|B3KM36_HUMAN	cDNA FLJ10153 fis, clone HEMBA1003417, highly similar to BAG family molecular chaperone regulator 2 OS=Homo sapiens PE=2 SV=1|B3KM36|B3KM36_HUMAN	GO:0051087	GO:0006457
tr|B3KM68|B3KM68_HUMAN	cDNA FLJ10398 fis, clone NT2RM4000349, highly similar to Homo sapiens basic leucine zipper and W2 domains 2 (BZW2), mRNA OS=Homo sapiens PE=2 SV=1|B3KM68|B3KM68_HUMAN	GO:0016070	GO:0030154	GO:0007399
tr|B3KM80|B3KM80_HUMAN	Nucleolin, isoform CRA_c OS=Homo sapiens GN=NCL PE=2 SV=1|B3KM80|B3KM80_HUMAN	GO:0005730	GO:0001525	GO:0005654	GO:0003723	GO:0005938	GO:0042162	GO:0030529	GO:0008022	GO:0000166
tr|B3KME2|B3KME2_HUMAN	cDNA FLJ10772 fis, clone NT2RP4000243, highly similar to Cartilage-associated protein OS=Homo sapiens PE=2 SV=1|B3KME2|B3KME2_HUMAN	GO:0007283	GO:0005788	GO:0005578	GO:0030198
tr|B3KML1|B3KML1_HUMAN	cDNA FLJ11308 fis, clone PLACE1010074, highly similar to Sorting nexin-2 OS=Homo sapiens PE=2 SV=1|B3KML1|B3KML1_HUMAN	GO:0035091	GO:0005515	GO:0031901	GO:0008565	GO:0006886	GO:0007154	GO:0006897
tr|B3KN06|B3KN06_HUMAN	Coronin OS=Homo sapiens PE=2 SV=1|B3KN06|B3KN06_HUMAN	GO:0006909	GO:0007165	GO:0051015	GO:0015629	GO:0030036
tr|B3KN94|B3KN94_HUMAN	cDNA FLJ13982 fis, clone Y79AA1001711, highly similar to 60 kDa SS-A/Ro ribonucleoprotein OS=Homo sapiens PE=2 SV=1|B3KN94|B3KN94_HUMAN	GO:0005737	GO:0005730	GO:0006383	GO:0003723	GO:0030030	GO:0030529
tr|B3KNL9|B3KNL9_HUMAN	cDNA FLJ14912 fis, clone PLACE1006492, highly similar to Homo sapiens transmembrane protein 2 (TMEM2), mRNA OS=Homo sapiens PE=2 SV=1|B3KNL9|B3KNL9_HUMAN	GO:0016021	GO:0007275
tr|B3KNN7|B3KNN7_HUMAN	cDNA FLJ30049 fis, clone ADRGL1000033, highly similar to 26S proteasome non-ATPase regulatory subunit 3 OS=Homo sapiens PE=2 SV=1|B3KNN7|B3KNN7_HUMAN	GO:0000209	GO:0042176	GO:0005654	GO:0006521	GO:0051437	GO:0042981	GO:0010467	GO:0016032	GO:0051436	GO:0005829	GO:0002479	GO:0000084	GO:0000502	GO:0000216	GO:0031145	GO:0016071	GO:0006977	GO:0030234
tr|B3KNN9|B3KNN9_HUMAN	cDNA FLJ30070 fis, clone ASTRO2000046, highly similar to CD166 ANTIGEN OS=Homo sapiens PE=2 SV=1|B3KNN9|B3KNN9_HUMAN	GO:0030424	GO:0009897	GO:0016021	GO:0005102	GO:0007155	GO:0043025	GO:0007165	GO:0008045
tr|B3KNT3|B3KNT3_HUMAN	Steroid receptor RNA activator 1, isoform CRA_a OS=Homo sapiens GN=SRA1 PE=2 SV=1|B3KNT3|B3KNT3_HUMAN	GO:0003723	GO:0045944	GO:0030374	GO:0006915	GO:0005667	GO:0008380	GO:0031252	GO:0003677	GO:0010861	GO:0030154	GO:0019904	GO:0030529	GO:0006397	GO:0008283	GO:0005737	GO:0016922
tr|B3KNU0|B3KNU0_HUMAN	cDNA FLJ30470 fis, clone BRAWH1000040, highly similar to Rap1 GTPase-GDP dissociation stimulator 1 OS=Homo sapiens PE=2 SV=1|B3KNU0|B3KNU0_HUMAN	GO:0043547	GO:0005096
tr|B3KNX0|B3KNX0_HUMAN	cDNA FLJ30621 fis, clone CTONG2001681, highly similar to Complement C1s subcomponent (EC 3.4.21.42) OS=Homo sapiens PE=2 SV=1|B3KNX0|B3KNX0_HUMAN	GO:0004252	GO:0045087	GO:0005509	GO:0006958	GO:0005576	GO:0006508	GO:0010001	GO:0051591
tr|B3KNZ3|B3KNZ3_HUMAN	cDNA FLJ30801 fis, clone FEBRA2001217, highly similar to Homo sapiens LIM and senescent cell antigen-like domains 2 (LIMS2), mRNA OS=Homo sapiens PE=2 SV=1|B3KNZ3|B3KNZ3_HUMAN	GO:0034329	GO:0005925	GO:0005634	GO:0008270	GO:0005829
tr|B3KPR2|B3KPR2_HUMAN	cDNA FLJ32087 fis, clone OCBBF2000467, highly similar to Leucine-rich repeat transmembrane protein FLRT2 OS=Homo sapiens PE=2 SV=1|B3KPR2|B3KPR2_HUMAN	GO:0030674	GO:0005887	GO:0007155	GO:0005578	GO:0005057
tr|B3KPW6|B3KPW6_HUMAN	cDNA FLJ32365 fis, clone PUAEN1000161, highly similar to Homo sapiens CCR4-NOT transcription complex, subunit 1 (CNOT1), transcript variant 2, mRNA OS=Homo sapiens PE=2 SV=1|B3KPW6|B3KPW6_HUMAN	GO:0005829	GO:0000289	GO:0006355	GO:0000932	GO:0005778	GO:0005515
tr|B3KQ18|B3KQ18_HUMAN	cDNA FLJ32632 fis, clone SYNOV1000190, highly similar to Alpha-1,3-mannosyl-glycoprotein2-beta-N- acetylglucosaminyltransferase (EC 2.4.1.101) OS=Homo sapiens PE=2 SV=1|B3KQ18|B3KQ18_HUMAN	GO:0018279	GO:0016021	GO:0000139	GO:0046872	GO:0043687	GO:0003827	GO:0006049	GO:0001701
tr|B3KQF4|B3KQF4_HUMAN	cDNA FLJ90373 fis, clone NT2RP2004606, highly similar to Metalloproteinase inhibitor 1 OS=Homo sapiens PE=2 SV=1|B3KQF4|B3KQF4_HUMAN	GO:0051045	GO:1901164	GO:0043086	GO:0030168	GO:0005515	GO:0005604	GO:0022617	GO:0043066	GO:0031093	GO:0043249	GO:0007568	GO:0046872	GO:0034097	GO:0043434	GO:0008284	GO:0002576	GO:0008191
tr|B3KQF5|B3KQF5_HUMAN	cDNA FLJ90381 fis, clone NT2RP2005035, highly similar to Calumenin OS=Homo sapiens PE=2 SV=1|B3KQF5|B3KQF5_HUMAN	GO:0002576	GO:0005794	GO:0005515	GO:0042470	GO:0005509	GO:0033018	GO:0005576	GO:0030168
tr|B3KQI2|B3KQI2_HUMAN	cDNA FLJ90497 fis, clone NT2RP3003874, highly similar to Myosin Ib OS=Homo sapiens PE=2 SV=1|B3KQI2|B3KQI2_HUMAN	GO:0030175	GO:0005547	GO:0005516	GO:0000146	GO:0005903	GO:0051017	GO:0016459	GO:0005546	GO:0005524	GO:0007399	GO:0003779	GO:0005737	GO:0030048	GO:0005886
tr|B3KQK4|B3KQK4_HUMAN	cDNA FLJ90619 fis, clone PLACE1002374, highly similar to Cathepsin L (EC 3.4.22.15) OS=Homo sapiens PE=2 SV=1|B3KQK4|B3KQK4_HUMAN	GO:0042393	GO:0071888	GO:0045087	GO:0006508	GO:0004197	GO:0036021	GO:0097067	GO:0019886	GO:0005576	GO:0002250	GO:0005634
tr|B3KQQ7|B3KQQ7_HUMAN	cDNA PSEC0037 fis, clone NT2RP1000800, highly similar to N-acetyllactosaminidebeta-1,3-N-acetylglucosaminyltransferase OS=Homo sapiens PE=2 SV=1|B3KQQ7|B3KQQ7_HUMAN	GO:0007411	GO:0030173	GO:0007608	GO:0043687	GO:0030311	GO:0008499	GO:0044281	GO:0016266	GO:0018146	GO:0008532
tr|B3KQQ9|B3KQQ9_HUMAN	cDNA PSEC0048 fis, clone NT2RP2000028, highly similar to Serine protease 23 OS=Homo sapiens PE=2 SV=1|B3KQQ9|B3KQQ9_HUMAN	GO:0005576	GO:0006508	GO:0005634	GO:0004252
tr|B3KQR3|B3KQR3_HUMAN	cDNA PSEC0065 fis, clone NT2RP2000997, highly similar to Protein CREG1 OS=Homo sapiens PE=2 SV=1|B3KQR3|B3KQR3_HUMAN	GO:0040008	GO:0006357	GO:0005667	GO:0016491	GO:0003714	GO:0008134	GO:0007275	GO:0005576	GO:0008283	GO:0010181
tr|B3KQT2|B3KQT2_HUMAN	Protein disulfide-isomerase OS=Homo sapiens PE=2 SV=1|B3KQT2|B3KQT2_HUMAN	GO:0015035	GO:0004197	GO:0004629	GO:0006457	GO:0005515	GO:0005788	GO:0003756	GO:0042470	GO:0009055	GO:0002479	GO:0045454	GO:0043065	GO:0007165	GO:0006662	GO:0043687	GO:0006606	GO:0006621	GO:0018279
tr|B3KR50|B3KR50_HUMAN	cDNA FLJ33691 fis, clone BRAWH2002976, highly similar to GROWTH FACTOR RECEPTOR-BOUND PROTEIN 2 OS=Homo sapiens PE=2 SV=1|B3KR50|B3KR50_HUMAN	GO:0007411	GO:0051291	GO:0007265	GO:0042059	GO:0005154	GO:0070436	GO:0012506	GO:0048011	GO:0007267	GO:0030168	GO:0008286	GO:0019901	GO:0031295	GO:0042770	GO:0046875	GO:0007568	GO:0060670	GO:0043408	GO:0050900	GO:0005794	GO:0005829	GO:0019904	GO:0071479	GO:0031623	GO:0001784	GO:0043560	GO:0008180	GO:0042802	GO:0019048	GO:0019903	GO:0005768	GO:0005070	GO:0030838	GO:0048646	GO:0008543	GO:0005168	GO:2000379
tr|B3KR70|B3KR70_HUMAN	cDNA FLJ33764 fis, clone BRCOC2000360, highly similar to Vacuolar ATP synthase subunit S1 (EC 3.6.3.14) OS=Homo sapiens PE=2 SV=1|B3KR70|B3KR70_HUMAN	GO:0046933	GO:0008219	GO:0016021	GO:0005774	GO:0005524	GO:0046961	GO:0007568	GO:0015991	GO:0033180
tr|B3KRF9|B3KRF9_HUMAN	cDNA FLJ34156 fis, clone FCBBF3013266, highly similar to Tsukushi (Leucine-richrepeat-containing protein 54) OS=Homo sapiens PE=2 SV=1|B3KRF9|B3KRF9_HUMAN	GO:0005576
tr|B3KRN4|B3KRN4_HUMAN	cDNA FLJ34625 fis, clone KIDNE2015244, highly similar to Serine protease HTRA1 (EC 3.4.21.-) OS=Homo sapiens PE=2 SV=1|B3KRN4|B3KRN4_HUMAN	GO:0005615	GO:0004252	GO:0030514	GO:0031012	GO:0001558	GO:0030512	GO:0006508	GO:0005829	GO:0005520
tr|B3KRV6|B3KRV6_HUMAN	cDNA FLJ34961 fis, clone NTONG2003839, highly similar to CONNECTIVE TISSUE GROWTH FACTOR OS=Homo sapiens PE=2 SV=1|B3KRV6|B3KRV6_HUMAN	GO:0008284	GO:0043434	GO:0007160	GO:0060401	GO:0008201	GO:0070374	GO:0009749	GO:0001558	GO:0070278	GO:0005829	GO:0014070	GO:0005178	GO:0010260	GO:0008083	GO:0043280	GO:0005615	GO:0072593	GO:0001503	GO:0016477	GO:0008544	GO:0043200	GO:0001934	GO:0001968	GO:0045597	GO:0044255	GO:0050867	GO:0044281	GO:0005886	GO:0051496	GO:0005578	GO:0048471	GO:0005794	GO:0006367	GO:0005801	GO:0006260	GO:0010942	GO:0005520	GO:0070318	GO:0001525	GO:0046330	GO:0007229	GO:0010628	GO:0051385	GO:0032355	GO:0060452	GO:0070542	GO:0008543	GO:0005938	GO:0001502	GO:0009611	GO:0032967	GO:0030324	GO:0034059
tr|B3KRZ9|B3KRZ9_HUMAN	cDNA FLJ35181 fis, clone PLACE6015051, highly similar to Protein CHMP7 OS=Homo sapiens PE=2 SV=1|B3KRZ9|B3KRZ9_HUMAN	GO:0016044	GO:0008565	GO:0000815	GO:0045324	GO:0005634	GO:0005829	GO:0015031
tr|B3KS70|B3KS70_HUMAN	cDNA FLJ35660 fis, clone SPLEN2017538, highly similar to Dickkopf-related protein 3 OS=Homo sapiens PE=2 SV=1|B3KS70|B3KS70_HUMAN	GO:2000065	GO:0005615	GO:0090090	GO:0032348	GO:0009653	GO:0045892	GO:0030325
tr|B3KSH1|B3KSH1_HUMAN	Eukaryotic translation initiation factor 3 subunit F OS=Homo sapiens GN=EIF3F PE=2 SV=1|B3KSH1|B3KSH1_HUMAN	GO:0005852	GO:0006413	GO:0005515	GO:0003743	GO:0006508	GO:0005829	GO:0008234
tr|B3KSH4|B3KSH4_HUMAN	Huntingtin interacting protein 2, isoform CRA_a OS=Homo sapiens GN=HIP2 PE=2 SV=1|B3KSH4|B3KSH4_HUMAN	GO:0005737	GO:0031625	GO:0006511	GO:0005524	GO:0070936	GO:0034450
tr|B3KSH8|B3KSH8_HUMAN	cDNA FLJ36241 fis, clone THYMU2001622, highly similar to Inositol polyphosphate 1-phosphatase (EC 3.1.3.57) OS=Homo sapiens PE=2 SV=1|B3KSH8|B3KSH8_HUMAN	GO:0046854	GO:0046872	GO:0007165	GO:0004441
tr|B3KSI4|B3KSI4_HUMAN	Transketolase OS=Homo sapiens PE=2 SV=1|B3KSI4|B3KSI4_HUMAN	GO:0042803	GO:0048146	GO:0046390	GO:0005777	GO:0045669	GO:0048029	GO:0051091	GO:0018108	GO:0005829	GO:0030199	GO:0000287	GO:0005999	GO:0004802	GO:0010763	GO:0090091	GO:0035988	GO:0006112	GO:0040008	GO:0005887	GO:0003416	GO:0046166	GO:0005524	GO:0038062	GO:0046777	GO:0009052	GO:0007155	GO:0005518	GO:0030500	GO:0038063	GO:0005730	GO:0045860	GO:0030976	GO:0005789
tr|B3KSI7|B3KSI7_HUMAN	cDNA FLJ36374 fis, clone THYMU2008185, highly similar to Xaa-Pro aminopeptidase 1 (EC 3.4.11.9) OS=Homo sapiens PE=2 SV=1|B3KSI7|B3KSI7_HUMAN	GO:0070006	GO:0030145	GO:0006508	GO:0005829	GO:0042803	GO:0010815
tr|B3KSM5|B3KSM5_HUMAN	cDNA FLJ36603 fis, clone TRACH2015180, highly similar to Secreted frizzled-related protein 2 OS=Homo sapiens PE=2 SV=1|B3KSM5|B3KSM5_HUMAN	GO:0043065	GO:0045892	GO:0033138	GO:0008284	GO:2000041	GO:0050680	GO:0045669	GO:0003214	GO:0035413	GO:0007420	GO:0030336	GO:0002063	GO:0031668	GO:0045766	GO:0030199	GO:0005178	GO:0048546	GO:0005615	GO:2000035	GO:0090179	GO:0060349	GO:0043508	GO:0001968	GO:0003151	GO:0045944	GO:0061056	GO:0042995	GO:0090263	GO:0005886	GO:0005737	GO:0017147	GO:0042733	GO:0010719	GO:0048018	GO:0042813	GO:0030307	GO:0010950	GO:0071481	GO:0045768	GO:0043154	GO:0001569	GO:0007267	GO:0060028	GO:0071425	GO:0033630	GO:0061185	GO:0030165	GO:0008584	GO:0030514	GO:0090090	GO:0042493	GO:0050732	GO:0045600	GO:0030308	GO:0010667	GO:0090244	GO:0042662	GO:0061133	GO:0010577	GO:0031012
tr|B3KTW2|B3KTW2_HUMAN	cDNA FLJ38853 fis, clone MESAN2010321, highly similar to LIM domain and actin-binding protein 1 OS=Homo sapiens PE=2 SV=1|B3KTW2|B3KTW2_HUMAN	GO:0003785	GO:0008270	GO:0051017	GO:0051015	GO:0001725	GO:0030835	GO:0005925	GO:0005737	GO:0031529
tr|B3KUE5|B3KUE5_HUMAN	Phospholipid transfer protein, isoform CRA_c OS=Homo sapiens GN=PLTP PE=2 SV=1|B3KUE5|B3KUE5_HUMAN	GO:0010189	GO:0006629	GO:0008289	GO:0006869	GO:0005576	GO:0030317
tr|B3KUJ0|B3KUJ0_HUMAN	cDNA FLJ39996 fis, clone STOMA2002166, highly similar to Splicing factor 3B subunit 4 OS=Homo sapiens PE=2 SV=1|B3KUJ0|B3KUJ0_HUMAN	GO:0005654	GO:0003723	GO:0000398	GO:0005515	GO:0005689	GO:0000166
tr|B3KUR3|B3KUR3_HUMAN	cDNA FLJ40459 fis, clone TESTI2041800, highly similar to BISPHOSPHOGLYCERATE MUTASE (EC 5.4.2.4) OS=Homo sapiens PE=2 SV=1|B3KUR3|B3KUR3_HUMAN	GO:0004083	GO:0007585	GO:0046538	GO:0004082	GO:0006096	GO:0048821
tr|B3KVX6|B3KVX6_HUMAN	cDNA FLJ41699 fis, clone HCHON2004776, highly similar to Homo sapiens cytoskeleton-associated protein 4 (CKAP4), mRNA OS=Homo sapiens PE=2 SV=1|B3KVX6|B3KVX6_HUMAN	GO:0005856	GO:0016021	GO:0005789	GO:0048471	GO:0005811	GO:0005886
tr|B3KWQ6|B3KWQ6_HUMAN	cDNA FLJ43599 fis, clone SMINT2017781, highly similar to PERIPHERIN OS=Homo sapiens PE=2 SV=1|B3KWQ6|B3KWQ6_HUMAN	GO:0044299	GO:0045104	GO:0007155	GO:0060041	GO:0045098	GO:0007601	GO:0016021	GO:0043025	GO:0005883	GO:0042622	GO:0005198
tr|B3KXC3|B3KXC3_HUMAN	Ferritin OS=Homo sapiens PE=2 SV=1|B3KXC3|B3KXC3_HUMAN	GO:0055085	GO:0008043	GO:0005829	GO:0008199	GO:0055114	GO:0005739	GO:0006892	GO:0004322	GO:0016044	GO:0006955	GO:0006880	GO:0006826	GO:0005515	GO:0048147
tr|B3KXM2|B3KXM2_HUMAN	Serine/threonine-protein phosphatase OS=Homo sapiens PE=2 SV=1|B3KXM2|B3KXM2_HUMAN	GO:0005981	GO:0030324	GO:0043197	GO:0005515	GO:0030512	GO:0043021	GO:0007143	GO:0051301	GO:0000164	GO:0019433	GO:0005730	GO:0005829	GO:0046872	GO:0072357	GO:0005979	GO:0006417	GO:0048754	GO:0044281	GO:0070688	GO:0006470	GO:0043204	GO:0004722	GO:0042587
tr|B3KXS7|B3KXS7_HUMAN	cDNA FLJ45975 fis, clone PLACE7018479, highly similar to 182 kDa tankyrase 1-binding protein OS=Homo sapiens PE=2 SV=1|B3KXS7|B3KXS7_HUMAN	GO:0005829	GO:0005856	GO:0000289	GO:0030506	GO:0005724	GO:0019899	GO:0007004
tr|B3KXW5|B3KXW5_HUMAN	cDNA FLJ46199 fis, clone TESTI4007965, highly similar to AP-1 complex subunit gamma-1 OS=Homo sapiens PE=2 SV=1|B3KXW5|B3KXW5_HUMAN	GO:0005829	GO:0008565	GO:0005765	GO:0015630	GO:0019894	GO:0006892	GO:0000139	GO:0008022	GO:0030131	GO:0016044	GO:0000226	GO:0050690	GO:0055037	GO:0005518	GO:0006897	GO:0048471	GO:0016032	GO:0006886	GO:0019886	GO:0032588	GO:0030665
tr|B3KY04|B3KY04_HUMAN	cDNA FLJ46506 fis, clone THYMU3030752, highly similar to BTB/POZ domain-containing protein KCTD12 OS=Homo sapiens PE=2 SV=1|B3KY04|B3KY04_HUMAN	GO:0045211	GO:0042734	GO:0030054	GO:0043235	GO:0005886	GO:0008277	GO:0005515	GO:0051260
tr|B3VL17|B3VL17_HUMAN	Beta globin (Fragment) OS=Homo sapiens PE=3 SV=1|B3VL17|B3VL17_HUMAN	GO:0042744	GO:0051291	GO:0010942	GO:0015701	GO:0008217	GO:0004601	GO:0030492	GO:0005344	GO:0019825	GO:0031720	GO:0015671	GO:0070293	GO:0030185	GO:0020037	GO:0045429	GO:0044281	GO:0031838	GO:0005506	GO:0050880	GO:0005833	GO:0007596
tr|B4DDB6|B4DDB6_HUMAN	Heterogeneous nuclear ribonucleoprotein A3, isoform CRA_a OS=Homo sapiens GN=HNRPA3 PE=2 SV=1|B4DDB6|B4DDB6_HUMAN	GO:0003729	GO:0043005	GO:0005730	GO:0000398	GO:0000166	GO:0051033	GO:0071013	GO:0005654	GO:0005737	GO:0051028
tr|B4DDK9|B4DDK9_HUMAN	cDNA FLJ55952, highly similar to Alpha-1,6-mannosyl-glycoprotein2-beta-N- acetylglucosaminyltransferase (EC 2.4.1.143) OS=Homo sapiens PE=2 SV=1|B4DDK9|B4DDK9_HUMAN	GO:0000139	GO:0008455	GO:0005795	GO:0018279	GO:0009312	GO:0016021	GO:0043687
tr|B4DDQ2|B4DDQ2_HUMAN	cDNA FLJ55187, highly similar to Biglycan OS=Homo sapiens PE=2 SV=1|B4DDQ2|B4DDQ2_HUMAN	GO:0030207	GO:0005796	GO:0030133	GO:0005975	GO:0043202	GO:0050840	GO:0009986	GO:0001974	GO:0030208	GO:0005539	GO:0042383	GO:0005578	GO:0005201	GO:0019800	GO:0044281
tr|B4DDZ4|B4DDZ4_HUMAN	Annexin OS=Homo sapiens PE=2 SV=1|B4DDZ4|B4DDZ4_HUMAN	GO:0005737	GO:0050819	GO:0004859	GO:0005509	GO:0007165	GO:0006916	GO:0005544
tr|B4DE91|B4DE91_HUMAN	cDNA FLJ55534, highly similar to 4-trimethylaminobutyraldehyde dehydrogenase (EC 1.2.1.47) OS=Homo sapiens PE=2 SV=1|B4DE91|B4DE91_HUMAN	GO:0033737	GO:0005829	GO:0051287	GO:0055114	GO:0043176	GO:0042445	GO:0005739	GO:0001889	GO:0045329	GO:0004028	GO:0019145	GO:0006081	GO:0001822	GO:0042136	GO:0042803	GO:0047105	GO:0005886
tr|B4DEB9|B4DEB9_HUMAN	cDNA FLJ61099, highly similar to ADP-ribosylation factor 1 OS=Homo sapiens PE=2 SV=1|B4DEB9|B4DEB9_HUMAN	GO:0005057	GO:0000139	GO:0005515	GO:0016032	GO:0005525	GO:0015031	GO:0006878	GO:0006184	GO:0005829	GO:0019886	GO:0050690	GO:0007264	GO:0006892	GO:0006661	GO:0006890	GO:0048471	GO:0003924	GO:0005886	GO:0048205	GO:0030017
tr|B4DEI4|B4DEI4_HUMAN	cDNA FLJ54595, highly similar to Golgi reassembly-stacking protein 2 OS=Homo sapiens PE=2 SV=1|B4DEI4|B4DEI4_HUMAN	GO:0016020	GO:0005794	GO:0005515	GO:0006996
tr|B4DEX8|B4DEX8_HUMAN	S-adenosylmethionine synthase OS=Homo sapiens GN=MAT2A PE=2 SV=1|B4DEX8|B4DEX8_HUMAN	GO:0005829	GO:0009725	GO:0004478	GO:0006805	GO:0009416	GO:0006556	GO:0006730	GO:0032259	GO:0007623	GO:0000096	GO:0005524	GO:0000287	GO:0042493	GO:0015948	GO:0051591
tr|B4DEY6|B4DEY6_HUMAN	LIM and cysteine-rich domains protein 1 OS=Homo sapiens GN=LMCD1 PE=2 SV=1|B4DEY6|B4DEY6_HUMAN	GO:0008270	GO:0010611	GO:0005615	GO:0000122	GO:0003714	GO:0031012	GO:0005737	GO:0005634	GO:0070886
tr|B4DF70|B4DF70_HUMAN	cDNA FLJ60461, highly similar to Peroxiredoxin-2 (EC 1.11.1.15) OS=Homo sapiens PE=2 SV=1|B4DF70|B4DF70_HUMAN	GO:0042744	GO:0010310	GO:0045581	GO:0031665	GO:0019430	GO:0008379	GO:0005829	GO:0006916	GO:0032088	GO:0048872	GO:0048538	GO:2000378	GO:0002536	GO:0055114	GO:0030194	GO:0043524	GO:0000187	GO:0042098	GO:0005739
tr|B4DF77|B4DF77_HUMAN	Phosphofurin acidic cluster sorting protein 1 OS=Homo sapiens GN=PACS1 PE=1 SV=1|B4DF77|B4DF77_HUMAN	GO:0005829	GO:0000042	GO:0030137	GO:0072661	GO:0044325	GO:0050690	GO:0032092	GO:0048471	GO:0019048
tr|B4DFD1|B4DFD1_HUMAN	cDNA FLJ51812, highly similar to Galactocerebrosidase (EC 3.2.1.46) OS=Homo sapiens PE=2 SV=1|B4DFD1|B4DFD1_HUMAN	GO:0006683	GO:0005975	GO:0043169	GO:0006644	GO:0044281	GO:0043202	GO:0005739	GO:0004336
tr|B4DFL1|B4DFL1_HUMAN	Dihydrolipoyl dehydrogenase OS=Homo sapiens PE=2 SV=1|B4DFL1|B4DFL1_HUMAN	GO:0043159	GO:0048240	GO:0050660	GO:0004148	GO:0007369	GO:0051287	GO:0010510	GO:0005759	GO:0019861	GO:0006120	GO:0007568	GO:0009083	GO:0045252	GO:0009106	GO:0051068	GO:0006099	GO:0045454	GO:0006554	GO:0045254	GO:0006103	GO:0006508	GO:0043544	GO:0042391
tr|B4DFW1|B4DFW1_HUMAN	cDNA FLJ52457, highly similar to Protein NOV homolog OS=Homo sapiens PE=2 SV=1|B4DFW1|B4DFW1_HUMAN	GO:0007411	GO:0043231	GO:0030424	GO:0002116	GO:0016021	GO:0030425	GO:0010468	GO:0001558	GO:0060666	GO:0017154	GO:0005520	GO:0043025	GO:0031012	GO:0005576	GO:0008083	GO:0005886
tr|B4DGD0|B4DGD0_HUMAN	cDNA FLJ50491, highly similar to Amyloid beta A4 protein (APP) (ABPP)(Alzheimer disease amyloid protein) (Cerebral vascularamyloid peptide) (CVAP) (Protease nexin-II) (PN-II)(APPI) (PreA4) OS=Homo sapiens PE=2 SV=1|B4DGD0|B4DGD0_HUMAN	GO:0009986	GO:0043198	GO:0010466	GO:0045665	GO:0050885	GO:0008201	GO:0035235	GO:0004867	GO:0050803	GO:0016358	GO:0031594	GO:0000085	GO:0005829	GO:0048669	GO:0035253	GO:0040014	GO:0030900	GO:0008203	GO:0030168	GO:0001967	GO:0035872	GO:0008542	GO:0030424	GO:0051233	GO:0016199	GO:0006979	GO:0051402	GO:0045944	GO:0007176	GO:0045087	GO:0007219	GO:0005887	GO:0002576	GO:0048471	GO:0033130	GO:0008344	GO:0042802	GO:0005794	GO:0006897	GO:0043393	GO:0007617	GO:0030198	GO:0003677	GO:0045931	GO:0031093	GO:0006417	GO:0006878	GO:0007155	GO:0051425	GO:0016322	GO:0051563	GO:0006378	GO:0045177	GO:0046914	GO:0051124	GO:0005905	GO:0043197	GO:0008088	GO:0005576
tr|B4DGL0|B4DGL0_HUMAN	cDNA FLJ53619, highly similar to Heat shock protein HSP 90-beta OS=Homo sapiens PE=2 SV=1|B4DGL0|B4DGL0_HUMAN	GO:0009986	GO:0031526	GO:0005525	GO:0002135	GO:0043524	GO:0071407	GO:0002134	GO:0051082	GO:0016324	GO:0032092	GO:0017098	GO:0007411	GO:0045429	GO:0005829	GO:0032564	GO:0016323	GO:0009651	GO:0060334	GO:0060338	GO:0035872	GO:0006986	GO:0032435	GO:0044325	GO:0045793	GO:0008180	GO:0071902	GO:0005739	GO:0001890	GO:0005524	GO:0042470	GO:0030911	GO:0019901	GO:0016234	GO:0030235	GO:0006457	GO:0033160
tr|B4DGM0|B4DGM0_HUMAN	cDNA FLJ60089, highly similar to PMS1 protein homolog 2 OS=Homo sapiens PE=2 SV=1|B4DGM0|B4DGM0_HUMAN	GO:0032138	GO:0007131	GO:0032407	GO:0016447	GO:0003697	GO:0016446	GO:0042493	GO:0004519	GO:0016887	GO:0006200	GO:0032389	GO:0006298	GO:0005524
tr|B4DGN8|B4DGN8_HUMAN	cDNA FLJ53377, highly similar to Procollagen-lysine, 2-oxoglutarate 5-dioxygenase 1 (EC 1.14.11.4) OS=Homo sapiens PE=2 SV=1|B4DGN8|B4DGN8_HUMAN	GO:0001666	GO:0055114	GO:0005581	GO:0008544	GO:0016702	GO:0006464	GO:0008475	GO:0031418	GO:0030867	GO:0042803	GO:0005506	GO:0030198	GO:0046947
tr|B4DGT0|B4DGT0_HUMAN	cDNA FLJ54083, highly similar to NG,NG-dimethylarginine dimethylaminohydrolase 1 (EC 3.5.3.18) OS=Homo sapiens PE=2 SV=1|B4DGT0|B4DGT0_HUMAN	GO:0006527	GO:0005739	GO:0046872	GO:0045766	GO:0007263	GO:0000052	GO:0016597	GO:0045429	GO:0016403	GO:0003073
tr|B4DGY8|B4DGY8_HUMAN	cDNA FLJ53528 OS=Homo sapiens PE=2 SV=1|B4DGY8|B4DGY8_HUMAN	GO:0008152	GO:0018112	GO:0050346
tr|B4DH02|B4DH02_HUMAN	cDNA FLJ50510, highly similar to Heat shock 70 kDa protein 4 OS=Homo sapiens PE=2 SV=1|B4DH02|B4DH02_HUMAN	GO:0005829	GO:0005730	GO:0009408	GO:0005524	GO:0045040	GO:0032092	GO:0006986	GO:0051131	GO:0005811
tr|B4DHC3|B4DHC3_HUMAN	cDNA FLJ61254, highly similar to Receptor-type tyrosine-protein phosphatase kappa (EC 3.1.3.48) OS=Homo sapiens PE=2 SV=1|B4DHC3|B4DHC3_HUMAN	GO:0001750	GO:0005911	GO:0030336	GO:0031256	GO:0007179	GO:0045295	GO:0019901	GO:0034614	GO:0005001	GO:0048041	GO:0045786	GO:0031175	GO:0045892	GO:0034394	GO:0009986	GO:0030425	GO:0035335	GO:0043025	GO:0030424	GO:0034644	GO:0005912	GO:0010839	GO:0008013	GO:0005887
tr|B4DHK9|B4DHK9_HUMAN	cDNA FLJ51656, highly similar to Actin-like protein 2 OS=Homo sapiens PE=2 SV=1|B4DHK9|B4DHK9_HUMAN	GO:0005885	GO:0007163	GO:0051321	GO:0030036	GO:0005524	GO:0042995	GO:0003779	GO:0008356	GO:0051653	GO:0006928	GO:0016482	GO:0033206	GO:0030478
tr|B4DHN0|B4DHN0_HUMAN	Mitogen-activated protein kinase OS=Homo sapiens PE=2 SV=1|B4DHN0|B4DHN0_HUMAN	GO:0019858	GO:0005925	GO:0023014	GO:0060397	GO:0033267	GO:0005901	GO:0034138	GO:0008284	GO:0090170	GO:0007411	GO:0045727	GO:0034142	GO:0031663	GO:0008063	GO:0007268	GO:0000186	GO:0008353	GO:0043234	GO:0005829	GO:0048011	GO:0005654	GO:0019233	GO:0008134	GO:0030168	GO:0032839	GO:0070371	GO:0034130	GO:0045596	GO:0004707	GO:0043330	GO:0001784	GO:0007265	GO:0002755	GO:0019048	GO:0006974	GO:0043204	GO:0032872	GO:0019902	GO:0005769	GO:0005794	GO:0005739	GO:0007173	GO:0043627	GO:0003677	GO:0005524	GO:0030335	GO:0005815	GO:0018105	GO:2000641	GO:0035666	GO:0007049	GO:0050852	GO:0072584	GO:0051493	GO:0034134	GO:0045893	GO:0050853	GO:0033598	GO:0000187	GO:0009636	GO:0060716	GO:0008543	GO:0010800	GO:0005770	GO:0051090	GO:0000189	GO:0031143	GO:0031435	GO:0008286	GO:0009887	GO:0006917
tr|B4DHN5|B4DHN5_HUMAN	Syntenin-1 OS=Homo sapiens GN=SDCBP PE=1 SV=1|B4DHN5|B4DHN5_HUMAN	GO:0005925	GO:0007411	GO:0050839	GO:0007265	GO:0019838	GO:0008022	GO:0005109	GO:0005137	GO:0046875	GO:0045545	GO:0047485	GO:0042470	GO:0042327	GO:0006612	GO:0005789	GO:0005829	GO:0046982	GO:0001948	GO:0030036	GO:0005856	GO:0007268	GO:0006930	GO:0046330	GO:0042803	GO:0005895	GO:0005634	GO:0008093
tr|B4DHQ3|B4DHQ3_HUMAN	Phosphoserine aminotransferase OS=Homo sapiens PE=2 SV=1|B4DHQ3|B4DHQ3_HUMAN	GO:0030170	GO:0034641	GO:0004648	GO:0005829	GO:0006564	GO:0008615
tr|B4DHR1|B4DHR1_HUMAN	cDNA FLJ53009, highly similar to Calreticulin OS=Homo sapiens PE=2 SV=1|B4DHR1|B4DHR1_HUMAN	GO:0055007	GO:0051087	GO:0045665	GO:0005506	GO:0002479	GO:0051082	GO:0008284	GO:0043687	GO:0031625	GO:0042562	GO:0044183	GO:0030246	GO:0005829	GO:0001849	GO:0030866	GO:0005178	GO:0003729	GO:0005615	GO:0007283	GO:0005844	GO:0017148	GO:0033574	GO:0045740	GO:0002502	GO:0042981	GO:0006611	GO:0042921	GO:0050681	GO:0005578	GO:0001669	GO:0048471	GO:0051208	GO:0042824	GO:0042277	GO:0008270	GO:0005794	GO:0009897	GO:0000122	GO:0007050	GO:0071285	GO:0003677	GO:0022417	GO:0040020	GO:0050821	GO:0050766	GO:0071556	GO:0048387	GO:0006987	GO:0045787	GO:0033144	GO:0010628	GO:0005509	GO:0018279	GO:0032355	GO:0042493	GO:0090398	GO:0033018	GO:0005634	GO:0034504
tr|B4DHV5|B4DHV5_HUMAN	cDNA FLJ51852, highly similar to Homo sapiens ADP-ribosylhydrolase like 2 (ADPRHL2), mRNA OS=Homo sapiens PE=2 SV=1|B4DHV5|B4DHV5_HUMAN	GO:0005730	GO:0046872	GO:0005737	GO:0004649
tr|B4DHZ6|B4DHZ6_HUMAN	Transferrin, isoform CRA_c OS=Homo sapiens GN=TF PE=2 SV=1|B4DHZ6|B4DHZ6_HUMAN	GO:0055085	GO:0030168	GO:0008199	GO:0030141	GO:0009925	GO:0005739	GO:0031625	GO:0030139	GO:0006879	GO:0005905	GO:0005770	GO:0005769	GO:0055037	GO:0033572	GO:0048471	GO:0016324	GO:0002576	GO:0005576	GO:0010008
tr|B4DI19|B4DI19_HUMAN	cDNA FLJ59524, highly similar to Cysteinyl-tRNA synthetase (EC 6.1.1.16) OS=Homo sapiens PE=2 SV=1|B4DI19|B4DI19_HUMAN	GO:0005829	GO:0008270	GO:0004817	GO:0006423	GO:0005524	GO:0000049	GO:0042803
tr|B4DI28|B4DI28_HUMAN	cDNA FLJ55578, highly similar to Polypyrimidine tract-binding protein 2 OS=Homo sapiens PE=2 SV=1|B4DI28|B4DI28_HUMAN	GO:0003729	GO:0005681	GO:2000177	GO:0006376	GO:0033119	GO:0005515	GO:0000166
tr|B4DI63|B4DI63_HUMAN	cDNA FLJ59205, highly similar to Mimecan OS=Homo sapiens PE=2 SV=1|B4DI63|B4DI63_HUMAN	GO:0005796	GO:0005975	GO:0042340	GO:0043202	GO:0005615	GO:0005578	GO:0044281	GO:0008083	GO:0048662	GO:0018146
tr|B4DJ30|B4DJ30_HUMAN	cDNA FLJ61290, highly similar to Neutral alpha-glucosidase AB OS=Homo sapiens PE=2 SV=1|B4DJ30|B4DJ30_HUMAN	GO:0018279	GO:0006457	GO:0043687	GO:0042470	GO:0005788	GO:0033919	GO:0017177	GO:0030246	GO:0005794
tr|B4DJI4|B4DJI4_HUMAN	cDNA FLJ58065, highly similar to LIM and SH3 domain protein 1 OS=Homo sapiens PE=2 SV=1|B4DJI4|B4DJI4_HUMAN	GO:0015075	GO:0005070	GO:0034220	GO:0005925	GO:0051015	GO:0030864	GO:0008270
tr|B4DK28|B4DK28_HUMAN	cDNA FLJ56000, highly similar to Carboxypeptidase-like protein X2 OS=Homo sapiens PE=2 SV=1|B4DK28|B4DK28_HUMAN	GO:0005615	GO:0007155	GO:0006508	GO:0004181	GO:0031012	GO:0008270
tr|B4DKJ4|B4DKJ4_HUMAN	cDNA FLJ57738, highly similar to Translationally-controlled tumor protein OS=Homo sapiens PE=2 SV=1|B4DKJ4|B4DKJ4_HUMAN	GO:0009615	GO:2000384	GO:0005509	GO:0005771	GO:0045298	GO:0006874	GO:0005615	GO:0006916	GO:0019827	GO:0006816	GO:0008134	GO:0005654
tr|B4DL61|B4DL61_HUMAN	cDNA FLJ60291 OS=Homo sapiens PE=2 SV=1|B4DL61|B4DL61_HUMAN	GO:0005737
tr|B4DLB8|B4DLB8_HUMAN	cDNA FLJ52205, highly similar to Beta-1,4-galactosyltransferase 1 (EC 2.4.1.-) OS=Homo sapiens PE=2 SV=1|B4DLB8|B4DLB8_HUMAN	GO:0060055	GO:0060046	GO:0007219	GO:0051270	GO:0007155	GO:0030112	GO:0002526	GO:0005989	GO:0031526	GO:0030198	GO:0003831	GO:0003945	GO:0016323	GO:0016021	GO:0050900	GO:0060054	GO:0005576	GO:0008285	GO:0045136	GO:0030057	GO:0046872	GO:0018146	GO:0043014	GO:0007339	GO:0009897	GO:0048754	GO:0044281	GO:0032580	GO:0004461	GO:0042803	GO:0048487	GO:0043687	GO:0060058	GO:0000138	GO:0007341	GO:0006012	GO:0002064	GO:0018279
tr|B4DLE4|B4DLE4_HUMAN	cDNA FLJ54419, highly similar to Synaptopodin-2 OS=Homo sapiens PE=2 SV=1|B4DLE4|B4DLE4_HUMAN	GO:0003779	GO:0071889	GO:0005634	GO:0051371	GO:0030018	GO:0015629
tr|B4DLN1|B4DLN1_HUMAN	Mitochondrial dicarboxylate carrier OS=Homo sapiens GN=SLC25A10 PE=2 SV=1|B4DLN1|B4DLN1_HUMAN	GO:0055085	GO:0006412	GO:0005840	GO:0006839	GO:0005730	GO:0016021	GO:0005743	GO:0003735	GO:0070221	GO:0006811	GO:0034641	GO:0005310	GO:0005515	GO:0006835	GO:0006094	GO:0000098
tr|B4DLS1|B4DLS1_HUMAN	cDNA FLJ57394, highly similar to Selenide, water dikinase 1 (EC 2.7.9.3) OS=Homo sapiens PE=2 SV=1|B4DLS1|B4DLS1_HUMAN	GO:0004756	GO:0005525	GO:0016310	GO:0006464	GO:0005524
tr|B4DLT1|B4DLT1_HUMAN	cDNA FLJ59716, highly similar to Vacuolar protein sorting 26A OS=Homo sapiens PE=2 SV=1|B4DLT1|B4DLT1_HUMAN	GO:0030904	GO:0031982	GO:0005515	GO:0042147	GO:0008565	GO:0007034	GO:0005829	GO:0010008	GO:0015031
tr|B4DLV7|B4DLV7_HUMAN	cDNA FLJ60299, highly similar to Rab GDP dissociation inhibitor beta OS=Homo sapiens PE=2 SV=1|B4DLV7|B4DLV7_HUMAN	GO:0005097	GO:0005829	GO:0009986	GO:0005515	GO:0043547	GO:0051056	GO:0005093	GO:0015031	GO:0016020	GO:0005794
tr|B4DM97|B4DM97_HUMAN	cDNA FLJ55002, highly similar to Alpha-centractin OS=Homo sapiens PE=2 SV=1|B4DM97|B4DM97_HUMAN	GO:0019886	GO:0005869	GO:0000086	GO:0016192	GO:0005813	GO:0005524	GO:0005829
tr|B4DMA7|B4DMA7_HUMAN	cDNA FLJ58514, highly similar to Cadherin-11 OS=Homo sapiens PE=2 SV=1|B4DMA7|B4DMA7_HUMAN	GO:0034329	GO:0007156	GO:0001501	GO:0005886	GO:0001503	GO:0005509	GO:0016021	GO:0034332
tr|B4DN15|B4DN15_HUMAN	cDNA FLJ55228, highly similar to Interstitial collagenase (EC 3.4.24.7) OS=Homo sapiens PE=2 SV=1|B4DN15|B4DN15_HUMAN	GO:0008270	GO:0005509	GO:0022617	GO:0050900	GO:0004222	GO:0006508	GO:0019048	GO:0005578	GO:0030574	GO:0007596
tr|B4DN21|B4DN21_HUMAN	cDNA FLJ53365, highly similar to Homo sapiens fibronectin 1 (FN1), transcript variant 4, mRNA OS=Homo sapiens PE=2 SV=1|B4DN21|B4DN21_HUMAN	GO:0001525	GO:0016504	GO:0045340	GO:0008360	GO:0030168	GO:0005604	GO:0007161	GO:0005793	GO:0031093	GO:0030198	GO:0034446	GO:0005201	GO:0050900	GO:0006916	GO:0007044	GO:0006953	GO:0008201	GO:0005577	GO:0018149	GO:0002576	GO:0002020	GO:0005518	GO:0016324
tr|B4DNA0|B4DNA0_HUMAN	cDNA FLJ58027 OS=Homo sapiens PE=2 SV=1|B4DNA0|B4DNA0_HUMAN	GO:0017166	GO:0003972	GO:0046872	GO:0007160	GO:0072669	GO:0005524	GO:0034446	GO:0005737	GO:0006388
tr|B4DNC2|B4DNC2_HUMAN	cDNA FLJ51906, highly similar to Heat-shock protein beta-6 OS=Homo sapiens PE=2 SV=1|B4DNC2|B4DNC2_HUMAN	GO:0005737	GO:0006950	GO:0005212	GO:0006937	GO:0042803	GO:0005634
tr|B4DNG0|B4DNG0_HUMAN	Olfactomedin-like protein 3 OS=Homo sapiens GN=OLFML3 PE=2 SV=1|B4DNG0|B4DNG0_HUMAN	GO:0005576	GO:0007275
tr|B4DNR3|B4DNR3_HUMAN	cDNA FLJ52710, highly similar to Abhydrolase domain-containing protein 14B OS=Homo sapiens PE=2 SV=1|B4DNR3|B4DNR3_HUMAN	GO:0005730	GO:0005737	GO:0016787
tr|B4DNT6|B4DNT6_HUMAN	cDNA FLJ53631, highly similar to Intercellular adhesion molecule 1 OS=Homo sapiens PE=2 SV=1|B4DNT6|B4DNT6_HUMAN	GO:0033627	GO:0046813	GO:0002291	GO:0051856	GO:0001541	GO:0050776	GO:0045429	GO:0001772	GO:0034698	GO:0007159	GO:0014070	GO:0005178	GO:0071456	GO:0005615	GO:0045471	GO:0060333	GO:0071356	GO:0007569	GO:0001975	GO:0022614	GO:0043200	GO:0071222	GO:0010212	GO:0030155	GO:0005887	GO:0046688	GO:0051092	GO:0004888	GO:0071333	GO:0009897	GO:0071312	GO:0043498	GO:0071347	GO:0001910	GO:0007157	GO:0008360	GO:0042493	GO:0002693	GO:0045907	GO:0010477	GO:0051926	GO:0002457	GO:0031669
tr|B4DNU9|B4DNU9_HUMAN	cDNA FLJ55731, highly similar to Polymerase I and transcript release factor OS=Homo sapiens PE=2 SV=1|B4DNU9|B4DNU9_HUMAN	GO:0005739	GO:0042134	GO:0005901	GO:0006363	GO:0005515	GO:0006361	GO:0005654
tr|B4DP80|B4DP80_HUMAN	NAD(P)H-hydrate epimerase OS=Homo sapiens GN=APOA1BP PE=2 SV=1|B4DP80|B4DP80_HUMAN	GO:0005615	GO:0046872	GO:0019861	GO:0016853	GO:0044297	GO:0005739	GO:0042803	GO:0000166	GO:0051289
tr|B4DPC7|B4DPC7_HUMAN	cDNA FLJ55124, highly similar to Plasma serine protease inhibitor OS=Homo sapiens PE=2 SV=1|B4DPC7|B4DPC7_HUMAN	GO:0097183	GO:0001972	GO:0036030	GO:0010951	GO:0006869	GO:0036024	GO:0036026	GO:0007283	GO:0005615	GO:0004867	GO:0008201	GO:0045861	GO:0031091	GO:0031094	GO:0032190	GO:0031210	GO:0036029	GO:0009897	GO:0036027	GO:0097181	GO:0002020	GO:0036025	GO:0097182	GO:0036028	GO:0007342	GO:0002080
tr|B4DPC8|B4DPC8_HUMAN	cDNA FLJ51023, highly similar to Vitamin K-dependent protein C (EC 3.4.21.69) OS=Homo sapiens PE=2 SV=1|B4DPC8|B4DPC8_HUMAN	GO:0005796	GO:0005509	GO:0005615	GO:0017187	GO:0050900	GO:0043687	GO:0006508	GO:0030195	GO:0005788	GO:0005515	GO:0004252	GO:0043066	GO:0005886
tr|B4DPN0|B4DPN0_HUMAN	cDNA FLJ51265, moderately similar to Beta-2-glycoprotein 1 (Beta-2-glycoprotein I) OS=Homo sapiens PE=2 SV=1|B4DPN0|B4DPN0_HUMAN	GO:0042627	GO:0016525	GO:0031639	GO:0033033	GO:0034361	GO:0051006	GO:0034364	GO:0005543	GO:0060230	GO:0009986	GO:0001948	GO:0051918	GO:0010596	GO:0007597	GO:0001937	GO:0006641	GO:0043499	GO:0034392	GO:0031012
tr|B4DPQ0|B4DPQ0_HUMAN	Complement C1r subcomponent OS=Homo sapiens GN=C1R PE=2 SV=1|B4DPQ0|B4DPQ0_HUMAN	GO:0004252	GO:0045087	GO:0005509	GO:0006958	GO:0005576	GO:0006508
tr|B4DPW5|B4DPW5_HUMAN	cDNA FLJ59374, highly similar to Homo sapiens caldesmon 1 (CALD1), transcript variant 2, mRNA OS=Homo sapiens PE=2 SV=1|B4DPW5|B4DPW5_HUMAN	GO:0005829	GO:0005516	GO:0030016	GO:0051017	GO:0032092	GO:0003779	GO:0006928	GO:0043025	GO:0005884	GO:0017022	GO:0014069	GO:0006936	GO:0030478	GO:0005886	GO:0005523
tr|B4DRB7|B4DRB7_HUMAN	cDNA FLJ54136, highly similar to Proactivator polypeptide OS=Homo sapiens PE=2 SV=1|B4DRB7|B4DRB7_HUMAN	GO:0007585	GO:0030246	GO:0030168	GO:0005515	GO:0006869	GO:0006919	GO:0043408	GO:0005615	GO:0008047	GO:0005743	GO:0016021	GO:0005765	GO:0060736	GO:0071310	GO:0005794	GO:0019216	GO:0005319	GO:0006687	GO:0043065	GO:0044281	GO:0002576	GO:0008289	GO:0005581	GO:0043202	GO:0045161	GO:0060742	GO:0006644
tr|B4DRU4|B4DRU4_HUMAN	cDNA FLJ56744, highly similar to Homo sapiens vitrin (VIT), mRNA OS=Homo sapiens PE=2 SV=1|B4DRU4|B4DRU4_HUMAN	GO:0005539	GO:0010811	GO:0005614	GO:0030198
tr|B4DRV4|B4DRV4_HUMAN	cDNA FLJ55667, highly similar to Secreted protein acidic and rich in cysteine OS=Homo sapiens PE=2 SV=1|B4DRV4|B4DRV4_HUMAN	GO:0071363	GO:0030324	GO:0030168	GO:0001503	GO:0033591	GO:0005509	GO:0045471	GO:0005604	GO:0007507	GO:0005615	GO:0031093	GO:0050840	GO:0043434	GO:0051384	GO:0005518	GO:0048839	GO:0009629	GO:0042127	GO:0034097	GO:0007165	GO:0010288	GO:0002576	GO:0032496	GO:0046686	GO:0051591	GO:0005634	GO:0051592
tr|B4DSP4|B4DSP4_HUMAN	cDNA FLJ58168, highly similar to ADAMTS-7 (EC 3.4.24.-) (Adisintegrin and metalloproteinase with thrombospondin motifs 7) OS=Homo sapiens PE=2 SV=1|B4DSP4|B4DSP4_HUMAN	GO:0004222	GO:0009986	GO:0005578	GO:0006508	GO:0008270
tr|B4DSS7|B4DSS7_HUMAN	cDNA FLJ56582, highly similar to NKG2D ligand 2 OS=Homo sapiens PE=2 SV=1|B4DSS7|B4DSS7_HUMAN	GO:0032393	GO:0005615	GO:0009986	GO:0019882	GO:0050776	GO:0005515	GO:0030101	GO:0031225	GO:0016021	GO:0042612
tr|B4DT06|B4DT06_HUMAN	Xylosyltransferase 2 OS=Homo sapiens GN=XYLT2 PE=2 SV=1|B4DT06|B4DT06_HUMAN	GO:0000139	GO:0005789	GO:0030158	GO:0008375	GO:0016021	GO:0006024
tr|B4DT31|B4DT31_HUMAN	cDNA FLJ53425, highly similar to Far upstream element-binding protein 1 OS=Homo sapiens PE=2 SV=1|B4DT31|B4DT31_HUMAN	GO:0005730	GO:0003700	GO:0003723	GO:0003697	GO:0010628	GO:0006366
tr|B4DTH6|B4DTH6_HUMAN	cDNA FLJ54881, highly similar to Glutaminyl-tRNA synthetase (EC 6.1.1.18) OS=Homo sapiens PE=2 SV=1|B4DTH6|B4DTH6_HUMAN	GO:0005829	GO:0004819	GO:0003723	GO:0006424	GO:0004827	GO:0006461	GO:0005524	GO:0005515	GO:0005759	GO:0004818	GO:0006433	GO:0006425
tr|B4DTT0|B4DTT0_HUMAN	cDNA FLJ51090, highly similar to N-acetylglucosamine-6-sulfatase (EC 3.1.6.14) OS=Homo sapiens PE=2 SV=1|B4DTT0|B4DTT0_HUMAN	GO:0042340	GO:0046872	GO:0005975	GO:0008449	GO:0005515	GO:0044281	GO:0043202
tr|B4DU69|B4DU69_HUMAN	cDNA FLJ56583, highly similar to Argininosuccinate lyase (EC 4.3.2.1) OS=Homo sapiens PE=2 SV=1|B4DU69|B4DU69_HUMAN	GO:0042450	GO:0006527	GO:0000050	GO:0004056	GO:0006475	GO:0005829
tr|B4DUJ0|B4DUJ0_HUMAN	cDNA FLJ60895, highly similar to Proteasome inhibitor PI31 subunit OS=Homo sapiens PE=2 SV=1|B4DUJ0|B4DUJ0_HUMAN	GO:0000209	GO:0005654	GO:0005515	GO:0006521	GO:0051437	GO:0042981	GO:0010467	GO:0010951	GO:0016032	GO:0051436	GO:0005839	GO:0005829	GO:0002479	GO:0000084	GO:0000216	GO:0031145	GO:0004866	GO:0016071	GO:0006977
tr|B4DUR7|B4DUR7_HUMAN	cDNA FLJ52763, highly similar to Adaptin ear-binding coat-associated protein 2 OS=Homo sapiens PE=2 SV=1|B4DUR7|B4DUR7_HUMAN	GO:0005905	GO:0030125	GO:0005886	GO:0006897	GO:0015031
tr|B4DUV1|B4DUV1_HUMAN	Fibulin-1 OS=Homo sapiens PE=2 SV=1|B4DUV1|B4DUV1_HUMAN	GO:0005201	GO:0005615	GO:0005578	GO:0005509	GO:0019048
tr|B4DV28|B4DV28_HUMAN	cDNA FLJ54170, highly similar to Cytosolic nonspecific dipeptidase OS=Homo sapiens PE=2 SV=1|B4DV28|B4DV28_HUMAN	GO:0046872	GO:0006805	GO:0004180	GO:0034641	GO:0016805	GO:0006508	GO:0005829	GO:0006750	GO:0008237	GO:0034701	GO:0000096
tr|B4DVA7|B4DVA7_HUMAN	Beta-hexosaminidase OS=Homo sapiens PE=2 SV=1|B4DVA7|B4DVA7_HUMAN	GO:0001501	GO:0030207	GO:0006689	GO:0007605	GO:0016020	GO:0007040	GO:0004563	GO:0019953	GO:0050884	GO:0007628	GO:0046982	GO:0030214	GO:0019915	GO:0048667	GO:0005975	GO:0043169	GO:0044281	GO:0008219	GO:0050885	GO:0042340	GO:0042552	GO:0043202	GO:0006644
tr|B4DVD7|B4DVD7_HUMAN	Eukaryotic translation initiation factor 3 subunit K OS=Homo sapiens GN=EIF3K PE=2 SV=1|B4DVD7|B4DVD7_HUMAN	GO:0005852	GO:0005730	GO:0005515	GO:0006446	GO:0003743	GO:0005829	GO:0043022
tr|B4DVE1|B4DVE1_HUMAN	cDNA FLJ53478, highly similar to Galectin-3-binding protein OS=Homo sapiens PE=2 SV=1|B4DVE1|B4DVE1_HUMAN	GO:0006968	GO:0016020	GO:0005615	GO:0007165	GO:0007155	GO:0005578	GO:0005044
tr|B4DVZ8|B4DVZ8_HUMAN	Leukotriene A(4) hydrolase OS=Homo sapiens PE=2 SV=1|B4DVZ8|B4DVZ8_HUMAN	GO:0005829	GO:0008270	GO:0019370	GO:0006954	GO:0005730	GO:0043171	GO:0004177	GO:0006508	GO:0043434	GO:0008237	GO:0004463	GO:0060509	GO:0010043	GO:0004301
tr|B4DW52|B4DW52_HUMAN	cDNA FLJ55253, highly similar to Actin, cytoplasmic 1 OS=Homo sapiens PE=2 SV=1|B4DW52|B4DW52_HUMAN	GO:0007411	GO:0030863	GO:0034332	GO:0019901	GO:0031941	GO:0006928	GO:0051592	GO:0050998	GO:0045214	GO:0019894	GO:0005829	GO:0030016	GO:0030957	GO:0034329	GO:0007596	GO:0042802	GO:0030424	GO:0014069	GO:0070688	GO:0051086	GO:0035267	GO:0005524	GO:0030529	GO:0005200
tr|B4DWN1|B4DWN1_HUMAN	cDNA FLJ52285, highly similar to Vesicular integral-membrane protein VIP36 OS=Homo sapiens PE=2 SV=1|B4DWN1|B4DWN1_HUMAN	GO:0000139	GO:0005789	GO:0046872	GO:0033116	GO:0030246	GO:0016021	GO:0015031
tr|B4DWT6|B4DWT6_HUMAN	cDNA FLJ51703, highly similar to Ubiquitin-conjugating enzyme E2 A (EC 6.3.2.19) OS=Homo sapiens PE=2 SV=1|B4DWT6|B4DWT6_HUMAN	GO:0070979	GO:0000790	GO:0001701	GO:0006301	GO:0008284	GO:0005657	GO:0006344	GO:0031625	GO:0005829	GO:0007288	GO:0070193	GO:0043951	GO:0001666	GO:0060135	GO:0009411	GO:0070534	GO:0033522	GO:0032869	GO:0051026	GO:0005886	GO:0004842	GO:0002474	GO:0060070	GO:0005524	GO:0043161	GO:0050821	GO:0010845	GO:0070076	GO:0033128	GO:0051865	GO:0042493	GO:0043066	GO:0033503	GO:0006513	GO:0070936	GO:0001741
tr|B4DWU3|B4DWU3_HUMAN	cDNA FLJ53673, highly similar to Palmitoyl-protein thioesterase 1 (EC 3.1.2.22) OS=Homo sapiens PE=2 SV=1|B4DWU3|B4DWU3_HUMAN	GO:0045121	GO:0044257	GO:0048666	GO:0050803	GO:0008474	GO:0051181	GO:0007269	GO:0007625	GO:0005615	GO:0005764	GO:0048549	GO:0015031	GO:0008306	GO:0005794	GO:0005829	GO:0030425	GO:0007042	GO:0007420	GO:0043025	GO:0006309	GO:0007601	GO:0048260	GO:0030308	GO:0002084	GO:0030424	GO:0008021	GO:0051186	GO:0032429	GO:0043524	GO:0031579	GO:0005634	GO:0016290	GO:0030149	GO:0008344
tr|B4DX01|B4DX01_HUMAN	cDNA FLJ59092 OS=Homo sapiens PE=2 SV=1|B4DX01|B4DX01_HUMAN	GO:0005739
tr|B4DX19|B4DX19_HUMAN	cDNA FLJ57644, highly similar to Serum paraoxonase/arylesterase 1 (EC 3.1.1.2) OS=Homo sapiens PE=2 SV=1|B4DX19|B4DX19_HUMAN	GO:0010875	GO:0034445	GO:0046395	GO:0004063	GO:0005509	GO:0019439	GO:0009636	GO:0005543	GO:0051099	GO:0046470	GO:0004064	GO:0032411	GO:0046434	GO:0042803	GO:0034366	GO:0009605
tr|B4DXC4|B4DXC4_HUMAN	cDNA FLJ58636, moderately similar to Atlastin OS=Homo sapiens PE=2 SV=1|B4DXC4|B4DXC4_HUMAN	GO:0007029	GO:0016021	GO:0051260	GO:0042802	GO:0006184	GO:0007030	GO:0006888	GO:0003924	GO:0005789	GO:0005525
tr|B4DXN0|B4DXN0_HUMAN	cDNA FLJ53371, highly similar to Major vault protein OS=Homo sapiens PE=2 SV=1|B4DXN0|B4DXN0_HUMAN	GO:0005737	GO:0005643	GO:0042493	GO:0005515	GO:0051028	GO:0030529	GO:0015031
tr|B4DY09|B4DY09_HUMAN	Interleukin enhancer-binding factor 2 OS=Homo sapiens GN=ILF2 PE=1 SV=1|B4DY09|B4DY09_HUMAN	GO:0005730	GO:0006955	GO:0003677	GO:0003725	GO:0005524	GO:0016740	GO:0005515	GO:0030529	GO:0045893	GO:0005737
tr|B4DY17|B4DY17_HUMAN	Methylthioribulose-1-phosphate dehydratase OS=Homo sapiens GN=APIP PE=2 SV=1|B4DY17|B4DY17_HUMAN	GO:0046570	GO:0019509	GO:0005829	GO:0046872	GO:0042802	GO:0006595	GO:0043066
tr|B4DY28|B4DY28_HUMAN	cDNA FLJ61189, highly similar to Cysteine and glycine-rich protein 1 OS=Homo sapiens PE=2 SV=1|B4DY28|B4DY28_HUMAN	GO:0046872	GO:0005515	GO:0007399	GO:0015629	GO:0030036
tr|B4DYC6|B4DYC6_HUMAN	cDNA FLJ60958, highly similar to Homo sapiens SGT1, suppressor of G2 allele of SKP1 (SUGT1), mRNA OS=Homo sapiens PE=2 SV=1|B4DYC6|B4DYC6_HUMAN	GO:0045087	GO:0000776	GO:0007067	GO:0005634	GO:0005829	GO:0035872	GO:0000151
tr|B4DYY5|B4DYY5_HUMAN	cDNA FLJ55671, highly similar to Ubiquitin-associated protein 2-like OS=Homo sapiens PE=2 SV=1|B4DYY5|B4DYY5_HUMAN	GO:0005671	GO:0007339	GO:0005515
tr|B4DZ36|B4DZ36_HUMAN	cDNA FLJ58441, highly similar to Attractin OS=Homo sapiens PE=2 SV=1|B4DZ36|B4DZ36_HUMAN	GO:0005737	GO:0004872	GO:0005615	GO:0005887	GO:0006954	GO:0040014	GO:0006979	GO:0030246
tr|B4DZC9|B4DZC9_HUMAN	cDNA FLJ61681, highly similar to STE20-like serine/threonine-protein kinase (EC2.7.11.1) (Fragment) OS=Homo sapiens PE=2 SV=1|B4DZC9|B4DZC9_HUMAN	GO:0005737	GO:0046777	GO:0005886	GO:0005524	GO:0006915	GO:0004674	GO:0042803
tr|B4DZF8|B4DZF8_HUMAN	Serine/threonine-protein phosphatase 2A activator OS=Homo sapiens PE=2 SV=1|B4DZF8|B4DZF8_HUMAN	GO:0035308	GO:0051721	GO:0005102	GO:0006457	GO:0034704	GO:0000159	GO:0005737	GO:0005730	GO:0046982	GO:0032516	GO:0032515	GO:0035307	GO:0043065	GO:0008601	GO:0003755	GO:0016887	GO:0042803	GO:0006200	GO:0005524	GO:0008160
tr|B4DZG7|B4DZG7_HUMAN	ADP-ribosylation factor-like protein 1 OS=Homo sapiens GN=ARL1 PE=1 SV=1|B4DZG7|B4DZG7_HUMAN	GO:0005802	GO:0000139	GO:0034067	GO:0042147	GO:0031584	GO:0005525	GO:0008047	GO:0006184	GO:0007030	GO:0046872	GO:0019904	GO:0007264	GO:0048193	GO:0009404	GO:0003924
tr|B4DZY7|B4DZY7_HUMAN	cDNA FLJ57022, highly similar to Growth-arrest-specific protein 6 OS=Homo sapiens PE=2 SV=1|B4DZY7|B4DZY7_HUMAN	GO:0048146	GO:0040008	GO:0009267	GO:0008083	GO:0030296	GO:0035754	GO:0043687	GO:0031589	GO:0019064	GO:0060090	GO:0030971	GO:0019079	GO:0050711	GO:0035690	GO:0032008	GO:0033138	GO:0071363	GO:0005796	GO:0007050	GO:0032720	GO:0070168	GO:2000533	GO:0048771	GO:1900165	GO:0002576	GO:0097028	GO:2000352	GO:0035457	GO:0043433	GO:0005245	GO:0043027	GO:0001764	GO:0032715	GO:0005509	GO:0048018	GO:0071307	GO:0005788	GO:0017187	GO:0007167	GO:0071333	GO:0050766	GO:0046813	GO:0010628	GO:0003104	GO:0042246	GO:0046827	GO:0033159	GO:0005615	GO:0001961	GO:0031093	GO:0001786	GO:0043154	GO:0006508	GO:0043277	GO:2000669	GO:0072661	GO:0061098	GO:2000510	GO:0010804	GO:0032689	GO:0032148	GO:1900142	GO:0010934	GO:0070374	GO:0085029	GO:0032825	GO:0070527	GO:0031100	GO:2000270	GO:0045892	GO:0051897	GO:0097241
tr|B4E091|B4E091_HUMAN	cDNA FLJ55438, highly similar to Splicing factor 3 subunit 1 OS=Homo sapiens PE=2 SV=1|B4E091|B4E091_HUMAN	GO:0003723	GO:0005730	GO:0005684	GO:0005515	GO:0071013	GO:0005654	GO:0000389
tr|B4E0I2|B4E0I2_HUMAN	cDNA FLJ51588, highly similar to Neutrophil collagenase (EC 3.4.24.34) OS=Homo sapiens PE=2 SV=1|B4E0I2|B4E0I2_HUMAN	GO:0005615	GO:0022617	GO:0004252	GO:0004222	GO:0001503	GO:0005509	GO:0030574	GO:0006508	GO:0005578	GO:0008270
tr|B4E0K9|B4E0K9_HUMAN	Alpha-mannosidase OS=Homo sapiens PE=2 SV=1|B4E0K9|B4E0K9_HUMAN	GO:0004559	GO:0030246	GO:0005764	GO:0006013	GO:0006517	GO:0008270
tr|B4E0S6|B4E0S6_HUMAN	cDNA FLJ55635, highly similar to pre-mRNA-splicing factorATP-dependent RNA helicase DHX15 (EC 3.6.1.-) OS=Homo sapiens PE=2 SV=1|B4E0S6|B4E0S6_HUMAN	GO:0003676	GO:0005730	GO:0008026	GO:0008380	GO:0005524	GO:0006397	GO:0005689	GO:0003724
tr|B4E1D8|B4E1D8_HUMAN	cDNA FLJ51597, highly similar to C4b-binding protein alpha chain OS=Homo sapiens PE=2 SV=1|B4E1D8|B4E1D8_HUMAN	GO:0005737	GO:0045087	GO:0030449	GO:0005886	GO:0005515	GO:0006958	GO:0005576
tr|B4E1Z4|B4E1Z4_HUMAN	Uncharacterized protein OS=Homo sapiens PE=2 SV=1|B4E1Z4|B4E1Z4_HUMAN	GO:0004252	GO:0006957	GO:0030449	GO:0005886	GO:0001848	GO:0005576	GO:0006508
tr|B4E2A3|B4E2A3_HUMAN	cDNA FLJ52834, moderately similar to Cold-inducible RNA-binding protein OS=Homo sapiens PE=2 SV=1|B4E2A3|B4E2A3_HUMAN	GO:0030371	GO:0009411	GO:0003730	GO:0010494	GO:0070181	GO:0017148	GO:0009409	GO:0048255	GO:0045727	GO:0005515	GO:0000166	GO:0034063	GO:0005654
tr|B4E2I9|B4E2I9_HUMAN	cDNA FLJ55486, highly similar to Semaphorin-3C OS=Homo sapiens PE=2 SV=1|B4E2I9|B4E2I9_HUMAN	GO:0007411	GO:0003215	GO:0021915	GO:0060666	GO:0060174	GO:0003151	GO:0004872	GO:0005615	GO:0003350	GO:0006955	GO:0009791	GO:0001974	GO:0001755	GO:0030215	GO:0042493	GO:0001756	GO:0016020
tr|B4E2J2|B4E2J2_HUMAN	cDNA FLJ51755, highly similar to Glutathione S-transferase Mu 3 (EC 2.5.1.18) OS=Homo sapiens PE=2 SV=1|B4E2J2|B4E2J2_HUMAN	GO:0005737	GO:0004364	GO:0043627	GO:0008065	GO:0006749	GO:0042803
tr|B4E2R9|B4E2R9_HUMAN	cDNA FLJ52054, highly similar to Alcohol dehydrogenase 1B (EC 1.1.1.1) OS=Homo sapiens PE=2 SV=1|B4E2R9|B4E2R9_HUMAN	GO:0006805	GO:0006069	GO:0004024	GO:0005829	GO:0008270	GO:0000166
tr|B4E2S7|B4E2S7_HUMAN	cDNA FLJ58780, highly similar to Homo sapiens lysosomal-associated membrane protein 2 (LAMP2), transcript variant LAMP2B, mRNA OS=Homo sapiens PE=2 SV=1|B4E2S7|B4E2S7_HUMAN	GO:0030168	GO:0005765	GO:0030670	GO:0016021	GO:0031088	GO:0031902	GO:0002576	GO:0005886
tr|B4E2U0|B4E2U0_HUMAN	6-phosphogluconate dehydrogenase, decarboxylating OS=Homo sapiens PE=2 SV=1|B4E2U0|B4E2U0_HUMAN	GO:0050661	GO:0019322	GO:0004616	GO:0005829	GO:0009051
tr|B4E320|B4E320_HUMAN	cDNA FLJ50065, highly similar to MAM domain-containing protein 2 OS=Homo sapiens PE=2 SV=1|B4E320|B4E320_HUMAN	GO:0019800	GO:0005614	GO:0005539	GO:0016020	GO:0005783
tr|B4E321|B4E321_HUMAN	Protein OS-9 OS=Homo sapiens GN=OS9 PE=2 SV=1|B4E321|B4E321_HUMAN	GO:0000836	GO:0034976	GO:0030433	GO:0001948	GO:0042787	GO:0005788	GO:0006621	GO:0030246
tr|B4E324|B4E324_HUMAN	cDNA FLJ60397, highly similar to Lysosomal protective protein (EC 3.4.16.5) OS=Homo sapiens PE=2 SV=1|B4E324|B4E324_HUMAN	GO:0006644	GO:0008047	GO:0004185	GO:0006687	GO:0005739	GO:0005730	GO:0043202	GO:0006508	GO:0006886	GO:0044281	GO:0043085	GO:0005783
tr|B4E367|B4E367_HUMAN	cDNA FLJ61564, highly similar to Plexin domain-containing protein 2 OS=Homo sapiens PE=2 SV=1|B4E367|B4E367_HUMAN	GO:0005515	GO:0016021
tr|B4E3A8|B4E3A8_HUMAN	cDNA FLJ53963, highly similar to Leukocyte elastase inhibitor OS=Homo sapiens PE=2 SV=1|B4E3A8|B4E3A8_HUMAN	GO:0005737	GO:0010951	GO:0005615	GO:0004867	GO:0030162
tr|B4E3I3|B4E3I3_HUMAN	cDNA FLJ59614, highly similar to Ubiquitin fusion degradation protein 1 homolog OS=Homo sapiens PE=2 SV=1|B4E3I3|B4E3I3_HUMAN	GO:0004843	GO:0001501	GO:0032403	GO:0043161	GO:0005102	GO:0005634	GO:0005829
tr|B4E3Q1|B4E3Q1_HUMAN	cDNA FLJ61580, highly similar to Calsyntenin-1 OS=Homo sapiens PE=2 SV=1|B4E3Q1|B4E3Q1_HUMAN	GO:0000139	GO:0005789	GO:0007156	GO:0045211	GO:0030054	GO:0005886	GO:0005509	GO:0016021	GO:0005576	GO:0005634	GO:0042995
tr|B4E3S3|B4E3S3_HUMAN	cDNA FLJ56673, highly similar to Homo sapiens adipocyte-specific adhesion molecule (ASAM), mRNA OS=Homo sapiens PE=2 SV=1|B4E3S3|B4E3S3_HUMAN	GO:0016021	GO:0005923
tr|B5BU24|B5BU24_HUMAN	14-3-3 protein beta/alpha OS=Homo sapiens GN=YWHAB PE=2 SV=1|B5BU24|B5BU24_HUMAN	GO:0007411	GO:0035308	GO:0007265	GO:0003714	GO:0048011	GO:0042826	GO:0008286	GO:0008022	GO:0000186	GO:0050815	GO:0017053	GO:0006605	GO:0042470	GO:0051220	GO:0045892	GO:0007173	GO:0005730	GO:0005829	GO:0004497	GO:0019904	GO:0000165	GO:0005813	GO:0035329	GO:0048471	GO:0008633	GO:0008543	GO:0016071
tr|B5BU25|B5BU25_HUMAN	U2 small nuclear RNA auxiliary factor 2 isoform b OS=Homo sapiens GN=U2AF2 PE=2 SV=1|B5BU25|B5BU25_HUMAN	GO:0003723	GO:0006369	GO:0005681	GO:0070742	GO:0016607	GO:0031124	GO:0046660	GO:0019899	GO:0048025	GO:0000166	GO:0006406
tr|B5BU38|B5BU38_HUMAN	Annexin OS=Homo sapiens GN=ANXA1 PE=2 SV=1|B5BU38|B5BU38_HUMAN	GO:0043065	GO:0031340	GO:0042803	GO:0070555	GO:0010165	GO:0043434	GO:0003697	GO:0097350	GO:0005198	GO:0043234	GO:0031394	GO:0005102	GO:0060206	GO:0014070	GO:0016323	GO:0018149	GO:0005615	GO:0005544	GO:0030073	GO:0031966	GO:0006916	GO:0070301	GO:0050482	GO:0042127	GO:0003727	GO:0042383	GO:0031018	GO:0030216	GO:0002674	GO:0071385	GO:0007166	GO:0050709	GO:0005929	GO:0007049	GO:0070365	GO:0006928	GO:0046632	GO:0030674	GO:0005509	GO:0032355	GO:0042493	GO:0001533	GO:0005634	GO:0042063	GO:0019834
tr|B5BU81|B5BU81_HUMAN	YKT6 v-SNARE protein OS=Homo sapiens GN=YKT6 PE=2 SV=1|B5BU81|B5BU81_HUMAN	GO:0042147	GO:0005829	GO:0019706	GO:0030659	GO:0006903	GO:0005739	GO:0000139	GO:0005484	GO:0005768	GO:0006888	GO:0031201	GO:0006904	GO:0015031	GO:0005783	GO:0005887
tr|B5BUB1|B5BUB1_HUMAN	RuvB-like 1 (Fragment) OS=Homo sapiens GN=RUVBL1 PE=2 SV=1|B5BUB1|B5BUB1_HUMAN	GO:0043967	GO:0032508	GO:0005515	GO:0016020	GO:0005815	GO:0006357	GO:0006310	GO:0007283	GO:0051301	GO:0005794	GO:0005730	GO:0040008	GO:0007067	GO:0031011	GO:0016363	GO:0035267	GO:0034080	GO:0016887	GO:0043968	GO:0005524	GO:0030529	GO:0003678	GO:0071339	GO:0006281
tr|B5BUB5|B5BUB5_HUMAN	Autoantigen La (Fragment) OS=Homo sapiens GN=SSB PE=2 SV=1|B5BUB5|B5BUB5_HUMAN	GO:0003729	GO:0008334	GO:0006400	GO:0030529	GO:0005634	GO:0000049	GO:0000166
tr|B5BUI8|B5BUI8_HUMAN	Dual specificity phosphatase 3 (Fragment) OS=Homo sapiens GN=DUSP3 PE=2 SV=1|B5BUI8|B5BUI8_HUMAN	GO:0008138	GO:0005654	GO:0048011	GO:0033549	GO:0004725	GO:0008063	GO:0034142	GO:0050868	GO:0045931	GO:0070373	GO:0034134	GO:0046329	GO:0001772	GO:0035666	GO:0005829	GO:0050860	GO:0035335	GO:0000188	GO:0034138	GO:0002755	GO:0034130	GO:0001701
tr|B5MBX2|B5MBX2_HUMAN	Transcobalamin-2 OS=Homo sapiens GN=TCN2 PE=4 SV=1|B5MBX2|B5MBX2_HUMAN	GO:0005615	GO:0046872	GO:0006824	GO:0015889	GO:0009235	GO:0031419
tr|B5MCP9|B5MCP9_HUMAN	40S ribosomal protein S7 OS=Homo sapiens GN=RPS7 PE=1 SV=1|B5MCP9|B5MCP9_HUMAN	GO:0030097	GO:0000184	GO:0006415	GO:0006413	GO:0005515	GO:0005815	GO:0006414	GO:0005730	GO:0051726	GO:0009790	GO:0003735	GO:0003723	GO:0019083	GO:0042274	GO:0006614	GO:0032040	GO:0030686	GO:0006364	GO:0022627
tr|B5MCX3|B5MCX3_HUMAN	Septin-2 OS=Homo sapiens GN=SEPT2 PE=1 SV=1|B5MCX3|B5MCX3_HUMAN	GO:0000777	GO:0005525	GO:0060170	GO:0006184	GO:0031175	GO:0005730	GO:0009986	GO:0000145	GO:0051258	GO:0007067	GO:0032880	GO:0032154	GO:0042802	GO:0007224	GO:0002036	GO:0050790	GO:0042384	GO:0030496	GO:0048471	GO:0005876	GO:0003924	GO:0031105	GO:0045202	GO:0000910	GO:0030234	GO:0005826	GO:0032947
tr|B7Z1F8|B7Z1F8_HUMAN	cDNA FLJ53025, highly similar to Complement C4-B OS=Homo sapiens PE=2 SV=1|B7Z1F8|B7Z1F8_HUMAN	GO:0004866	GO:0006958	GO:0005615	GO:0045087	GO:0030449	GO:0005886
tr|B7Z1V5|B7Z1V5_HUMAN	cDNA FLJ55678, highly similar to Syntaxin-binding protein 1 OS=Homo sapiens PE=2 SV=1|B7Z1V5|B7Z1V5_HUMAN	GO:0014047	GO:0045956	GO:0032229	GO:0007412	GO:0019901	GO:0006112	GO:0070527	GO:0006904	GO:0047485	GO:0050821	GO:0015031	GO:0050796	GO:0060292	GO:0005829	GO:0031091	GO:0019904	GO:0016188	GO:0042802	GO:0043234	GO:0010807	GO:0044281	GO:0002576	GO:0017075	GO:0007274	GO:0043524	GO:0005886	GO:0005739
tr|B7Z2Z8|B7Z2Z8_HUMAN	T-complex protein 1 subunit delta OS=Homo sapiens PE=2 SV=1|B7Z2Z8|B7Z2Z8_HUMAN	GO:0005730	GO:0005832	GO:0051084	GO:0042470	GO:0005813	GO:0005524	GO:0051082	GO:0005874
tr|B7Z362|B7Z362_HUMAN	cDNA FLJ56770, highly similar to Tissue alpha-L-fucosidase (EC 3.2.1.51) OS=Homo sapiens PE=2 SV=1|B7Z362|B7Z362_HUMAN	GO:0043169	GO:0006027	GO:0006004	GO:0005764	GO:0004560
tr|B7Z3K9|B7Z3K9_HUMAN	Fructose-bisphosphate aldolase OS=Homo sapiens PE=2 SV=1|B7Z3K9|B7Z3K9_HUMAN	GO:0008092	GO:0001666	GO:0005829	GO:0030424	GO:0031100	GO:0005856	GO:0010243	GO:0005739	GO:0006915	GO:0051290	GO:0014070	GO:0007568	GO:0006096	GO:0006094	GO:0051289	GO:0004332	GO:0044281	GO:0006000	GO:0030388
tr|B7Z4B2|B7Z4B2_HUMAN	cDNA FLJ56108, highly similar to Puromycin-sensitive aminopeptidase (EC 3.4.11.-) OS=Homo sapiens PE=2 SV=1|B7Z4B2|B7Z4B2_HUMAN	GO:0071456	GO:0000209	GO:0004177	GO:0002474	GO:0006508	GO:0005634	GO:0005829	GO:0008270	GO:0008237
tr|B7Z4X6|B7Z4X6_HUMAN	cDNA FLJ51012, highly similar to Plasminogen activator inhibitor 1 OS=Homo sapiens PE=2 SV=1|B7Z4X6|B7Z4X6_HUMAN	GO:0007179	GO:0001300	GO:0071258	GO:0004867	GO:0061044	GO:0051384	GO:0005102	GO:0045766	GO:0005615	GO:0030168	GO:0051918	GO:0010469	GO:0042593	GO:0010757	GO:0002020	GO:0035491	GO:0045944	GO:0042127	GO:0071222	GO:0014912	GO:0005886	GO:0042246	GO:0002576	GO:0090026	GO:0000302	GO:0006367	GO:0048260	GO:0043627	GO:0010951	GO:0055093	GO:0031093	GO:0033629	GO:0032757	GO:2000098	GO:0050829	GO:0043066	GO:0034097	GO:0031012
tr|B7Z4Y3|B7Z4Y3_HUMAN	cDNA FLJ57131, highly similar to Protein FAM20A OS=Homo sapiens PE=2 SV=1|B7Z4Y3|B7Z4Y3_HUMAN	GO:0005576
tr|B7Z539|B7Z539_HUMAN	cDNA FLJ56954, highly similar to Inter-alpha-trypsin inhibitor heavy chain H1 OS=Homo sapiens PE=2 SV=1|B7Z539|B7Z539_HUMAN	GO:0030212	GO:0005576	GO:0004867	GO:0005509	GO:0045321
tr|B7Z552|B7Z552_HUMAN	cDNA FLJ51033, highly similar to Lysosomal acid phosphatase (EC 3.1.3.2) OS=Homo sapiens PE=2 SV=1|B7Z552|B7Z552_HUMAN	GO:0003993	GO:0048102	GO:0004721	GO:0001501	GO:0010033	GO:0001784	GO:0043202	GO:0007040	GO:0005765	GO:0016021	GO:0031410
tr|B7Z6C2|B7Z6C2_HUMAN	cDNA FLJ50663, highly similar to Phosphoglucomutase-1 (EC 5.4.2.2) OS=Homo sapiens PE=2 SV=1|B7Z6C2|B7Z6C2_HUMAN	GO:0005829	GO:0005980	GO:0019388	GO:0015629	GO:0000287	GO:0005992	GO:0006006	GO:0004614	GO:0044281	GO:0005978
tr|B7Z6Q5|B7Z6Q5_HUMAN	Beta-galactosidase OS=Homo sapiens PE=2 SV=1|B7Z6Q5|B7Z6Q5_HUMAN	GO:0006644	GO:0043169	GO:0006687	GO:0019388	GO:0016936	GO:0004565	GO:0042340	GO:0043202	GO:0005515	GO:0048471	GO:0044281
tr|B7Z7D5|B7Z7D5_HUMAN	cDNA FLJ53110 OS=Homo sapiens PE=2 SV=1|B7Z7D5|B7Z7D5_HUMAN	GO:0046329	GO:0009953	GO:0043496	GO:0043508	GO:0044444	GO:0019904
tr|B7Z7P8|B7Z7P8_HUMAN	Eukaryotic peptide chain release factor subunit 1 OS=Homo sapiens GN=ETF1 PE=1 SV=1|B7Z7P8|B7Z7P8_HUMAN	GO:0005829	GO:0016149	GO:0006355	GO:0006479	GO:0043022	GO:0043565	GO:0006449	GO:0005515	GO:0003700	GO:0019048	GO:0000184	GO:0005634
tr|B7Z7Y3|B7Z7Y3_HUMAN	cDNA FLJ61618, highly similar to Discoidin, CUB and LCCL domain-containing protein 2 OS=Homo sapiens PE=2 SV=1|B7Z7Y3|B7Z7Y3_HUMAN	GO:0005887	GO:0009986	GO:0042060	GO:0030308	GO:0007155	GO:0030522
tr|B7Z8J4|B7Z8J4_HUMAN	Glycylpeptide N-tetradecanoyltransferase 1 OS=Homo sapiens GN=NMT1 PE=1 SV=1|B7Z8J4|B7Z8J4_HUMAN	GO:0005829	GO:0030054	GO:0008633	GO:0004379	GO:0009249	GO:0006499	GO:0015629	GO:0016032	GO:0001701	GO:0005886
tr|B7Z8Q2|B7Z8Q2_HUMAN	cDNA FLJ55606, highly similar to Alpha-2-HS-glycoprotein OS=Homo sapiens PE=2 SV=1|B7Z8Q2|B7Z8Q2_HUMAN	GO:0001501	GO:0045780	GO:0030502	GO:0050766	GO:0031100	GO:0006907	GO:0008584	GO:0005615	GO:0006953	GO:0042326	GO:0021987	GO:0043234	GO:0030308	GO:0046627	GO:0030294	GO:0004869	GO:0050727	GO:0031012
tr|B7Z992|B7Z992_HUMAN	cDNA FLJ53698, highly similar to Gelsolin OS=Homo sapiens PE=2 SV=1|B7Z992|B7Z992_HUMAN	GO:0051593	GO:0030027	GO:0006921	GO:0014003	GO:0060271	GO:0042246	GO:0045471	GO:0015629	GO:0007568	GO:0005615	GO:0030155	GO:0005509	GO:0071276	GO:0051014	GO:0005829	GO:0003779	GO:0016192	GO:0001726	GO:0048015	GO:0043234	GO:0048471	GO:0051016
tr|B7Z9B8|B7Z9B8_HUMAN	cDNA FLJ56912, highly similar to Fibulin-2 OS=Homo sapiens PE=2 SV=1|B7Z9B8|B7Z9B8_HUMAN	GO:0005201	GO:0050840	GO:0010811	GO:0005578	GO:0005509
tr|B7ZBH1|B7ZBH1_HUMAN	Eukaryotic translation initiation factor 6 (Fragment) OS=Homo sapiens GN=EIF6 PE=1 SV=1|B7ZBH1|B7ZBH1_HUMAN	GO:0003743	GO:0006413	GO:0005730	GO:0005638	GO:0043022	GO:0005515	GO:0042256	GO:0005737
tr|B7ZKY6|B7ZKY6_HUMAN	Membrane metallo-endopeptidase OS=Homo sapiens GN=MME PE=2 SV=1|B7ZKY6|B7ZKY6_HUMAN	GO:0042277	GO:0090399	GO:0071345	GO:0030424	GO:0008270	GO:0030425	GO:0005903	GO:0008021	GO:0019233	GO:0071493	GO:0071492	GO:0004222	GO:0006508	GO:0046449	GO:0050435	GO:0005515	GO:0044306	GO:0001822	GO:0005887
tr|B7ZLY3|B7ZLY3_HUMAN	LTBP1 protein OS=Homo sapiens GN=LTBP1 PE=2 SV=1|B7ZLY3|B7ZLY3_HUMAN	GO:0035583	GO:0005024	GO:0005509	GO:0005578	GO:0019838
tr|B8ZZK2|B8ZZK2_HUMAN	Gamma-glutamylcyclotransferase OS=Homo sapiens GN=GGCT PE=1 SV=1|B8ZZK2|B8ZZK2_HUMAN	GO:0001836	GO:0005829	GO:0006750	GO:0006805	GO:0003839	GO:0042803
tr|B8ZZZ5|B8ZZZ5_HUMAN	PH and SEC7 domain-containing protein 4 (Fragment) OS=Homo sapiens GN=PSD4 PE=4 SV=1|B8ZZZ5|B8ZZZ5_HUMAN	GO:0030182	GO:0005543	GO:0005086	GO:0032012	GO:0030054	GO:0005886	GO:0016192	GO:0005802
tr|B9A041|B9A041_HUMAN	Malate dehydrogenase, cytoplasmic OS=Homo sapiens GN=MDH1 PE=1 SV=1|B9A041|B9A041_HUMAN	GO:0006107	GO:0005829	GO:0051287	GO:0030060	GO:0005739	GO:0006734	GO:0006108	GO:0005813	GO:0006099	GO:0004470	GO:0044262	GO:0047860	GO:0006094
tr|C0JYY2|C0JYY2_HUMAN	Apolipoprotein B (Including Ag(X) antigen) OS=Homo sapiens GN=APOB PE=4 SV=1|C0JYY2|C0JYY2_HUMAN	GO:0010886	GO:0042953	GO:0009615	GO:0030669	GO:0032496	GO:0045540	GO:0010269	GO:0042159	GO:0034374	GO:0048844	GO:0034360	GO:0005788	GO:0006898	GO:0010744	GO:0071356	GO:0009566	GO:0034383	GO:0034361	GO:0007283	GO:0009791	GO:0005789	GO:0050750	GO:0005543	GO:0050900	GO:0031904	GO:0034379	GO:0019433	GO:0030317	GO:0046982	GO:0034363	GO:0008201	GO:0007596	GO:0042158	GO:0030301	GO:0007399	GO:0034359	GO:0009743	GO:0019899	GO:0005886	GO:0071379	GO:0034362	GO:0017127	GO:0010008	GO:0001701	GO:0006642	GO:0042632	GO:0031983
tr|C0LQF2|C0LQF2_HUMAN	Deoxyribonuclease II (Fragment) OS=Homo sapiens PE=2 SV=1|C0LQF2|C0LQF2_HUMAN	GO:0005764	GO:0006915	GO:0006308	GO:0003677	GO:0030218	GO:0004531
tr|C1K3N3|C1K3N3_HUMAN	Insulin-like growth factor binding protein 1 (Fragment) OS=Homo sapiens GN=IGFBP1 PE=2 SV=1|C1K3N3|C1K3N3_HUMAN	GO:0006987	GO:0008286	GO:0005615	GO:0048015	GO:0005520	GO:0030307	GO:0006006	GO:0042246
tr|C1KBH7|C1KBH7_HUMAN	Fibroblast growth factor receptor 1 OS=Homo sapiens GN=FGFR1 PE=2 SV=1|C1KBH7|C1KBH7_HUMAN	GO:0030326	GO:0042803	GO:0002053	GO:0001701	GO:0048339	GO:0007411	GO:0008201	GO:0018108	GO:0030901	GO:0021847	GO:0060045	GO:0043406	GO:0005829	GO:0002062	GO:0010863	GO:0007605	GO:0042474	GO:0017134	GO:0045668	GO:0090080	GO:0050839	GO:0021837	GO:0051930	GO:0005007	GO:0060117	GO:0016023	GO:0021954	GO:0035607	GO:0042473	GO:0005887	GO:0001759	GO:0045666	GO:0000122	GO:0005524	GO:0001657	GO:0001948	GO:0048762	GO:0042472	GO:0046777	GO:0010976	GO:0001525	GO:0045787	GO:0060665	GO:0072091	GO:0043066	GO:0005634	GO:0048705	GO:0048469	GO:0019827	GO:0048378	GO:0014068	GO:0008286	GO:0001764	GO:0060484	GO:0005576
tr|C1PHA2|C1PHA2_HUMAN	Tyrosine-protein kinase receptor OS=Homo sapiens GN=KIF5B-ALK PE=2 SV=1|C1PHA2|C1PHA2_HUMAN	GO:0003777	GO:0008017	GO:0006839	GO:0043005	GO:0005874	GO:0047496	GO:0031982	GO:0005524	GO:0043227	GO:0035253	GO:0005871	GO:0048471	GO:0008152	GO:0007028	GO:0035617
tr|C4P0D4|C4P0D4_HUMAN	Disrupted in schizophrenia 1 isoform 47 OS=Homo sapiens GN=DISC1 PE=2 SV=1|C4P0D4|C4P0D4_HUMAN	GO:0007283	GO:0030154	GO:0046872	GO:0043565	GO:0005794	GO:0007275	GO:0008565	GO:0005634	GO:0048471	GO:0015031
tr|C9IZG4|C9IZG4_HUMAN	Protein CutA OS=Homo sapiens GN=CUTA PE=1 SV=1|C9IZG4|C9IZG4_HUMAN	GO:0051260	GO:0016020	GO:0008104	GO:0010038	GO:0019899
tr|C9J0E4|C9J0E4_HUMAN	Cystatin-A OS=Homo sapiens GN=CSTA PE=1 SV=1|C9J0E4|C9J0E4_HUMAN	GO:0018149	GO:0030674	GO:0016337	GO:0030216	GO:0010951	GO:0002020	GO:0005198	GO:0004869	GO:0005737	GO:0001533	GO:0005634
tr|C9J0K6|C9J0K6_HUMAN	Sorcin OS=Homo sapiens GN=SRI PE=1 SV=1|C9J0K6|C9J0K6_HUMAN	GO:0001508	GO:0030018	GO:0008016	GO:0005246	GO:0005509	GO:0007517	GO:0006942	GO:0007507	GO:0031982	GO:0005102	GO:0006880	GO:0006816	GO:0007165	GO:0046982	GO:0033017	GO:0005886
tr|C9J1E7|C9J1E7_HUMAN	AP-1 complex subunit beta-1 (Fragment) OS=Homo sapiens GN=AP1B1 PE=1 SV=1|C9J1E7|C9J1E7_HUMAN	GO:0005829	GO:0008565	GO:0005765	GO:0006892	GO:0000139	GO:0030131	GO:0016044	GO:0050690	GO:0005515	GO:0006897	GO:0016032	GO:0006886	GO:0019886	GO:0032588	GO:0030665
tr|C9J592|C9J592_HUMAN	Ras-related protein Rab-7a (Fragment) OS=Homo sapiens GN=RAB7A PE=1 SV=1|C9J592|C9J592_HUMAN	GO:0090382	GO:0097208	GO:0045335	GO:0045453	GO:0042470	GO:0005525	GO:0005765	GO:0006184	GO:0005794	GO:0005770	GO:0019886	GO:0007264	GO:0006897	GO:0008333	GO:0006622	GO:0048365	GO:0045022	GO:0019003	GO:0003924	GO:0007174
tr|C9J712|C9J712_HUMAN	Profilin-2 OS=Homo sapiens GN=PFN2 PE=1 SV=1|C9J712|C9J712_HUMAN	GO:0030837	GO:2000300	GO:0043195	GO:0005546	GO:0003779	GO:0015629	GO:0005737	GO:0030838
tr|C9J8S2|C9J8S2_HUMAN	Retinoic acid receptor responder protein 2 (Fragment) OS=Homo sapiens GN=RARRES2 PE=4 SV=1|C9J8S2|C9J8S2_HUMAN	GO:0050873	GO:0048566	GO:0001523	GO:0005102	GO:0031012	GO:0005576	GO:0001701	GO:0010759
tr|C9JBB3|C9JBB3_HUMAN	Tissue factor pathway inhibitor (Fragment) OS=Homo sapiens GN=TFPI PE=1 SV=1|C9JBB3|C9JBB3_HUMAN	GO:0005615	GO:0010951	GO:0004867	GO:0005886	GO:0007598
tr|C9JF17|C9JF17_HUMAN	Apolipoprotein D (Fragment) OS=Homo sapiens GN=APOD PE=4 SV=1|C9JF17|C9JF17_HUMAN	GO:0048662	GO:0006006	GO:0014012	GO:0006869	GO:0010642	GO:0005783	GO:0007420	GO:1900016	GO:0036094	GO:2000405	GO:0005615	GO:0051895	GO:0022626	GO:0005319	GO:0015485	GO:0007568	GO:0042246	GO:0048471	GO:0000302	GO:0005515	GO:0042308	GO:0030425	GO:0001525	GO:0060588	GO:0042493	GO:2000098	GO:0043025	GO:0071638
tr|C9JFR7|C9JFR7_HUMAN	Cytochrome c (Fragment) OS=Homo sapiens GN=CYCS PE=1 SV=1|C9JFR7|C9JFR7_HUMAN	GO:0005829	GO:0006309	GO:0005743	GO:0008635	GO:0045155	GO:0005758	GO:0004722	GO:0022904	GO:0070469	GO:0005515	GO:0020037	GO:0000159	GO:0044281	GO:0005506	GO:0005634
tr|C9JIF9|C9JIF9_HUMAN	Acylamino-acid-releasing enzyme OS=Homo sapiens GN=APEH PE=1 SV=1|C9JIF9|C9JIF9_HUMAN	GO:0005737	GO:0031965	GO:0004252	GO:0006508
tr|C9JL85|C9JL85_HUMAN	Myotrophin OS=Homo sapiens GN=MTPN PE=1 SV=1|C9JL85|C9JL85_HUMAN	GO:0030307	GO:0010613	GO:0005515	GO:0010557	GO:0006584	GO:2000812	GO:0051146	GO:0005829	GO:0043403	GO:0030424	GO:0006417	GO:0008290	GO:0016202	GO:0051247	GO:0048471	GO:0051092	GO:0021707	GO:0005634
tr|C9JMH6|C9JMH6_HUMAN	Alpha-2-antiplasmin (Fragment) OS=Homo sapiens GN=SERPINF2 PE=3 SV=1|C9JMH6|C9JMH6_HUMAN	GO:0042803	GO:0002034	GO:0070374	GO:0004867	GO:0030199	GO:0030162	GO:0005577	GO:0030168	GO:0051918	GO:0006953	GO:0010757	GO:0002020	GO:0045597	GO:0045944	GO:0010033	GO:0051496	GO:0002576	GO:0010951	GO:0031093	GO:0043499	GO:0048514	GO:0046330	GO:0048661	GO:2000049	GO:0071636	GO:0032967
tr|C9JMK5|C9JMK5_HUMAN	Phosphoinositide-3-kinase-interacting protein 1 (Fragment) OS=Homo sapiens GN=PIK3IP1 PE=4 SV=3|C9JMK5|C9JMK5_HUMAN	GO:0016021	GO:0043553	GO:0036313	GO:0016301	GO:0014067
tr|C9JMN4|C9JMN4_HUMAN	Protein FAM3C (Fragment) OS=Homo sapiens GN=FAM3C PE=1 SV=1|C9JMN4|C9JMN4_HUMAN	GO:0005576	GO:0016023	GO:0007275	GO:0005125
tr|C9JPM4|C9JPM4_HUMAN	ADP-ribosylation factor 4 (Fragment) OS=Homo sapiens GN=ARF4 PE=1 SV=1|C9JPM4|C9JPM4_HUMAN	GO:0016192	GO:0007264	GO:0007420	GO:0006184	GO:0005515	GO:0003924	GO:0048471	GO:0048678	GO:0015031	GO:0005794	GO:0005525	GO:0007173	GO:0005886
tr|D3DNU8|D3DNU8_HUMAN	Kininogen 1, isoform CRA_a OS=Homo sapiens GN=KNG1 PE=4 SV=1|D3DNU8|D3DNU8_HUMAN	GO:0005102	GO:0030168	GO:0008270	GO:0031093	GO:0035810	GO:0007204	GO:0030195	GO:0005615	GO:0007162	GO:0042311	GO:0008201	GO:0007597	GO:0043065	GO:0006954	GO:0002576	GO:0006939	GO:0035815	GO:0004869	GO:0005886	GO:0010466
tr|D3DP13|D3DP13_HUMAN	Fibrinogen beta chain, isoform CRA_e OS=Homo sapiens GN=FGB PE=4 SV=1|D3DP13|D3DP13_HUMAN	GO:0030168	GO:0030674	GO:0009897	GO:0051087	GO:0043499	GO:0031093	GO:0051258	GO:0005102	GO:0005938	GO:0007165	GO:0005577	GO:0002576	GO:0051592
tr|D3DP16|D3DP16_HUMAN	Fibrinogen gamma chain, isoform CRA_a OS=Homo sapiens GN=FGG PE=4 SV=1|D3DP16|D3DP16_HUMAN	GO:0030168	GO:0030674	GO:0009897	GO:0043499	GO:0031093	GO:0051258	GO:0005102	GO:0005938	GO:0007165	GO:0005577	GO:0002576	GO:0051592
tr|D3DQU2|D3DQU2_HUMAN	Tripeptidyl peptidase I, isoform CRA_a OS=Homo sapiens GN=TPP1 PE=4 SV=1|D3DQU2|D3DQU2_HUMAN	GO:0042360	GO:0030326	GO:0050885	GO:0008431	GO:0007584	GO:0005215	GO:0001501	GO:0070182	GO:0090212	GO:0043171	GO:0035282	GO:0046872	GO:0005829	GO:0060381	GO:0031848	GO:0005654	GO:0070198	GO:0006629	GO:0009268	GO:0006508	GO:0000783	GO:0001892	GO:0007399	GO:0043202	GO:0006886	GO:0042277	GO:0008240	GO:0005739	GO:0008219	GO:0032202	GO:0032211	GO:0003677	GO:0042470	GO:0004252	GO:0045453	GO:0006987	GO:0009636	GO:0051973	GO:0030163	GO:0005770	GO:0001655	GO:0007040
tr|D3DR24|D3DR24_HUMAN	Exostoses (Multiple) 2, isoform CRA_a OS=Homo sapiens GN=EXT2 PE=4 SV=1|D3DR24|D3DR24_HUMAN	GO:0006024	GO:0001503	GO:0016021	GO:0000139	GO:0031227	GO:0015014	GO:0030154	GO:0006486	GO:0007165	GO:0046982	GO:0042803	GO:0050508	GO:0042328	GO:0044281	GO:0001707	GO:0050509
tr|D3DSQ1|D3DSQ1_HUMAN	N-acylsphingosine amidohydrolase (Acid ceramidase) 1, isoform CRA_c OS=Homo sapiens GN=ASAH1 PE=4 SV=1|D3DSQ1|D3DSQ1_HUMAN	GO:0006687	GO:0006644	GO:0010033	GO:0044281	GO:0043202	GO:0030324	GO:0006672	GO:0017040
tr|D3DT71|D3DT71_HUMAN	Collagen, type XI, alpha 1, isoform CRA_b OS=Homo sapiens GN=COL11A1 PE=4 SV=1|D3DT71|D3DT71_HUMAN	GO:0050840	GO:0005788	GO:0030674	GO:0005201	GO:0005592	GO:0030199	GO:0050910	GO:0007601
tr|D3DTX7|D3DTX7_HUMAN	Collagen, type I, alpha 1, isoform CRA_a OS=Homo sapiens GN=COL1A1 PE=4 SV=1|D3DTX7|D3DTX7_HUMAN	GO:0010812	GO:0007601	GO:0043434	GO:0007411	GO:0070208	GO:0042542	GO:0001957	GO:0071230	GO:0034505	GO:0048407	GO:0015031	GO:0030199	GO:0007605	GO:0001958	GO:0005788	GO:0005615	GO:0030168	GO:0031960	GO:0032964	GO:0010718	GO:0060346	GO:0048706	GO:0050900	GO:0001649	GO:0090263	GO:0005584	GO:0043589	GO:0005201	GO:0071300	GO:0060325	GO:0042802	GO:0030335	GO:0051591	GO:0045893	GO:0071363	GO:0034504	GO:0001568	GO:0071260	GO:0060351
tr|D3DV26|D3DV26_HUMAN	S100 calcium binding protein A10 (Annexin II ligand, calpactin I, light polypeptide (P11)), isoform CRA_b (Fragment) OS=Homo sapiens GN=S100A10 PE=4 SV=1|D3DV26|D3DV26_HUMAN	GO:0051099	GO:0019897	GO:0071229	GO:0005509	GO:0007165	GO:0005102
tr|D3DVC4|D3DVC4_HUMAN	Nestin, isoform CRA_c OS=Homo sapiens GN=NES PE=3 SV=1|D3DVC4|D3DVC4_HUMAN	GO:0031730	GO:0048858	GO:0010212	GO:0031076	GO:0000086	GO:0031667	GO:0007420	GO:0032091	GO:0030844	GO:0072089	GO:0019215	GO:0043086	GO:0042493	GO:0005198	GO:0005737	GO:2000179	GO:0043066	GO:0005882
tr|D3DXI9|D3DXI9_HUMAN	Polymerase (DNA directed), epsilon, isoform CRA_a OS=Homo sapiens GN=POLE PE=4 SV=1|D3DXI9|D3DXI9_HUMAN	GO:0000084	GO:0006283	GO:0008270	GO:0003887	GO:0000216	GO:0006297	GO:0003677	GO:0051539	GO:0000731	GO:0008622	GO:0006287	GO:0006270	GO:0000166	GO:0032201	GO:0000082	GO:0005654	GO:0001701	GO:0003682	GO:0000722
tr|D3YTA9|D3YTA9_HUMAN	Calcineurin subunit B type 1 OS=Homo sapiens GN=PPP3R1 PE=4 SV=1|D3YTA9|D3YTA9_HUMAN	GO:0005829	GO:0006470	GO:0008633	GO:0005516	GO:0001837	GO:0060487	GO:0005509	GO:0007507	GO:0005955	GO:0001569	GO:0051531	GO:0004723
tr|D3YTG3|D3YTG3_HUMAN	Target of Nesh-SH3 OS=Homo sapiens GN=ABI3BP PE=4 SV=1|D3YTG3|D3YTG3_HUMAN	GO:0031012	GO:0005615
tr|D6R9W4|D6R9W4_HUMAN	Drebrin (Fragment) OS=Homo sapiens GN=DBN1 PE=1 SV=1|D6R9W4|D6R9W4_HUMAN	GO:0032507	GO:0007015	GO:0030425	GO:0010644	GO:0005921	GO:0010643	GO:0048168	GO:0050773	GO:0003779	GO:0042641	GO:0005737	GO:0005522	GO:0005886
tr|D6RAR4|D6RAR4_HUMAN	Hepatocyte growth factor activator OS=Homo sapiens GN=HGFAC PE=3 SV=1|D6RAR4|D6RAR4_HUMAN	GO:0005615	GO:0006508	GO:0004252	GO:0005791
tr|D6RC06|D6RC06_HUMAN	Histidine triad nucleotide-binding protein 1 OS=Homo sapiens GN=HINT1 PE=1 SV=1|D6RC06|D6RC06_HUMAN	GO:0005737	GO:0005856	GO:0005886	GO:0016787	GO:0007165	GO:0008152	GO:0005634	GO:0005080
tr|D6RDU5|D6RDU5_HUMAN	Septin-11 (Fragment) OS=Homo sapiens GN=SEPT11 PE=1 SV=1|D6RDU5|D6RDU5_HUMAN	GO:0051291	GO:0043197	GO:0005525	GO:0030054	GO:0005515	GO:0030424	GO:0007049	GO:0001725	GO:0031105	GO:0045202	GO:0051301
tr|D6REA1|D6REA1_HUMAN	Nucleotide exchange factor SIL1 OS=Homo sapiens GN=SIL1 PE=1 SV=1|D6REA1|D6REA1_HUMAN	GO:0006457	GO:0005788	GO:0006886	GO:0051082
tr|D6RF35|D6RF35_HUMAN	Vitamin D-binding protein OS=Homo sapiens GN=GC PE=1 SV=1|D6RF35|D6RF35_HUMAN	GO:0050728	GO:0043687	GO:0005102	GO:0035307	GO:0009790	GO:0005829	GO:0007596	GO:0005615	GO:0071356	GO:0046512	GO:0017187	GO:0008488	GO:0030424	GO:0051180	GO:0046513	GO:0004348	GO:0043202	GO:0048471	GO:0016021	GO:0043407	GO:0042359	GO:0008219	GO:0005975	GO:0005499	GO:0005765	GO:0051183	GO:0032571	GO:0023021	GO:0007565	GO:0043169	GO:0032355	GO:0032715	GO:0006680	GO:0007595	GO:0005789	GO:0006644	GO:0003779	GO:0007040
tr|D6RF86|D6RF86_HUMAN	Cadherin-6 OS=Homo sapiens GN=CDH6 PE=4 SV=1|D6RF86|D6RF86_HUMAN	GO:0005509	GO:0005730	GO:0007156	GO:0016339	GO:0008585	GO:0034332	GO:0034329	GO:0005737	GO:0005887
tr|D6RGG3|D6RGG3_HUMAN	Collagen alpha-1(XII) chain OS=Homo sapiens GN=COL12A1 PE=1 SV=1|D6RGG3|D6RGG3_HUMAN	GO:0005615	GO:0005788	GO:0001501	GO:0005595	GO:0007155	GO:0030199	GO:0030020
tr|D8VER1|D8VER1_HUMAN	G protein-coupled receptor 33 OS=Homo sapiens GN=GPR33 PE=2 SV=1|D8VER1|D8VER1_HUMAN	GO:0016021	GO:0050848	GO:0032088	GO:0004982	GO:0007186	GO:0010759	GO:0005886
tr|E5RGN3|E5RGN3_HUMAN	Copper transport protein ATOX1 OS=Homo sapiens GN=ATOX1 PE=1 SV=1|E5RGN3|E5RGN3_HUMAN	GO:0006825	GO:0032767	GO:0006979	GO:0006878	GO:0016531	GO:0005829
tr|E5RGQ3|E5RGQ3_HUMAN	RWD domain-containing protein 1 (Fragment) OS=Homo sapiens GN=RWDD1 PE=1 SV=1|E5RGQ3|E5RGQ3_HUMAN	GO:0005515
tr|E5RHG6|E5RHG6_HUMAN	Tubulin-specific chaperone A OS=Homo sapiens GN=TBCA PE=1 SV=2|E5RHG6|E5RHG6_HUMAN	GO:0005730	GO:0006457	GO:0072668	GO:0005515	GO:0015630
tr|E5RI99|E5RI99_HUMAN	60S ribosomal protein L30 (Fragment) OS=Homo sapiens GN=RPL30 PE=1 SV=1|E5RI99|E5RI99_HUMAN	GO:0006413	GO:0019083	GO:0003723	GO:0003735	GO:0006414	GO:0006415	GO:0006614	GO:0022625	GO:0000184
tr|E5RJR3|E5RJR3_HUMAN	Methionine adenosyltransferase 2 subunit beta OS=Homo sapiens GN=MAT2B PE=1 SV=1|E5RJR3|E5RJR3_HUMAN	GO:0005829	GO:0008831	GO:0045226	GO:0005739	GO:0006805	GO:0048269	GO:0006556	GO:0006730	GO:0032259	GO:0000096	GO:0016740	GO:0005515	GO:0000166	GO:0050662	GO:0048270	GO:0005634
tr|E5RJR5|E5RJR5_HUMAN	S-phase kinase-associated protein 1 OS=Homo sapiens GN=SKP1 PE=1 SV=1|E5RJR5|E5RJR5_HUMAN	GO:0005829	GO:0000084	GO:0035518	GO:0031519	GO:0051437	GO:0019005	GO:0007219	GO:0031145	GO:0004842	GO:0000080	GO:0005515	GO:0000082	GO:0031146	GO:0016032	GO:0005654
tr|E5RK64|E5RK64_HUMAN	Vesicle-associated membrane protein-associated protein B/C OS=Homo sapiens GN=VAPB PE=1 SV=1|E5RK64|E5RK64_HUMAN	GO:0005198	GO:0006874	GO:0016021	GO:0005789	GO:0005794	GO:0046982	GO:0006987	GO:0019048	GO:0045070	GO:0044281	GO:0008219	GO:0042803	GO:0048487	GO:0019899	GO:0006644	GO:0030148
tr|E7EQG2|E7EQG2_HUMAN	Eukaryotic initiation factor 4A-II OS=Homo sapiens GN=EIF4A2 PE=1 SV=1|E7EQG2|E7EQG2_HUMAN	GO:0003743	GO:0016281	GO:0005829	GO:0000289	GO:0008026	GO:0019221	GO:0005524	GO:0005515	GO:0006446	GO:0019048
tr|E7EUF1|E7EUF1_HUMAN	Ectonucleotide pyrophosphatase/phosphodiesterase family member 2 OS=Homo sapiens GN=ENPP2 PE=4 SV=1|E7EUF1|E7EUF1_HUMAN	GO:0008270	GO:0003676	GO:0005509	GO:0030247	GO:0006935	GO:0005615	GO:0006955	GO:0030334	GO:0034638	GO:0004528	GO:0047391	GO:0005044	GO:0006796	GO:0008134	GO:0004551	GO:0007186	GO:0004622	GO:0005887
tr|E9LUE6|E9LUE6_HUMAN	Sphingomyelin phosphodiesterase OS=Homo sapiens GN=SMPD1 PE=2 SV=1|E9LUE6|E9LUE6_HUMAN	GO:0042599	GO:0046513	GO:0043407	GO:0005615	GO:0004767	GO:0016798	GO:0006685	GO:0006687	GO:0035307	GO:0043065	GO:0042493	GO:0044281	GO:0007399	GO:0043202	GO:0023021	GO:0042220
tr|E9PBG7|E9PBG7_HUMAN	Calcium/calmodulin-dependent protein kinase type II subunit delta OS=Homo sapiens GN=CAMK2D PE=1 SV=1|E9PBG7|E9PBG7_HUMAN	GO:0004683	GO:0006468	GO:0005524	GO:0005516
tr|E9PC71|E9PC71_HUMAN	Hippocalcin-like protein 1 OS=Homo sapiens GN=HPCAL1 PE=1 SV=1|E9PC71|E9PC71_HUMAN	GO:0003779	GO:0005509	GO:0048839
tr|E9PDD2|E9PDD2_HUMAN	Vascular cell adhesion protein 1 OS=Homo sapiens GN=VCAM1 PE=4 SV=1|E9PDD2|E9PDD2_HUMAN	GO:0050901	GO:0005178	GO:0050839	GO:0071333	GO:0060710	GO:0002526	GO:0060333	GO:0007507	GO:0007157	GO:0030175	GO:0007568	GO:0030183	GO:0005615	GO:0005902	GO:0042102	GO:0016021	GO:0022614	GO:0050776	GO:0042383	GO:0002544	GO:0001666	GO:0019048	GO:0009897	GO:0045177	GO:0010212	GO:0071065	GO:0007584	GO:0002102
tr|E9PEW8|E9PEW8_HUMAN	Hemoglobin subunit delta (Fragment) OS=Homo sapiens GN=HBD PE=1 SV=1|E9PEW8|E9PEW8_HUMAN	GO:0015671	GO:0005344	GO:0005833	GO:0007596	GO:0005506	GO:0020037	GO:0019825
tr|E9PGC8|E9PGC8_HUMAN	MAP1 light chain LC2 OS=Homo sapiens GN=MAP1A PE=1 SV=1|E9PGC8|E9PGC8_HUMAN	GO:0005829	GO:0005875	GO:0005198	GO:0005874	GO:0005515	GO:0007605
tr|E9PKE3|E9PKE3_HUMAN	Heat shock cognate 71 kDa protein OS=Homo sapiens GN=HSPA8 PE=1 SV=1|E9PKE3|E9PKE3_HUMAN	GO:0043005	GO:0005102	GO:0016044	GO:0007269	GO:0006397	GO:0042470	GO:0043531	GO:0045892	GO:0005730	GO:0005829	GO:0005681	GO:0009986	GO:0061202	GO:0043025	GO:0008380	GO:0051726	GO:0019048	GO:0051082	GO:0070062	GO:0051085	GO:0000974	GO:0008021	GO:0006892	GO:0042623	GO:0006200	GO:0005886	GO:0005524	GO:0006986
tr|E9PMR4|E9PMR4_HUMAN	Tetraspanin OS=Homo sapiens GN=CD151 PE=1 SV=1|E9PMR4|E9PMR4_HUMAN	GO:0005887	GO:0016477	GO:0031581	GO:0042098	GO:0005515	GO:0007155	GO:0005829
tr|E9PNW4|E9PNW4_HUMAN	CD59 glycoprotein OS=Homo sapiens GN=CD59 PE=1 SV=1|E9PNW4|E9PNW4_HUMAN	GO:0007166	GO:0007596	GO:0005515	GO:0005576	GO:0031362
tr|F1C4A7|F1C4A7_HUMAN	Monocyte differentiation antigen CD14 OS=Homo sapiens GN=CD14 PE=4 SV=1|F1C4A7|F1C4A7_HUMAN	GO:0045121	GO:0006909	GO:0032760	GO:0008063	GO:0034142	GO:0070891	GO:0050715	GO:0071223	GO:0005615	GO:0006915	GO:0031225	GO:0035666	GO:0009986	GO:0001530	GO:0001847	GO:0007249	GO:0006954	GO:0034138	GO:0009408	GO:0045807	GO:0071222	GO:0016019	GO:0005886	GO:0010008
tr|F2Z2K0|F2Z2K0_HUMAN	NSFL1 cofactor p47 OS=Homo sapiens GN=NSFL1C PE=1 SV=1|F2Z2K0|F2Z2K0_HUMAN	GO:0005795	GO:0005694	GO:0005634	GO:0008289
tr|F2ZC06|F2ZC06_HUMAN	Thyroid hormone receptor interacting protein 6 isoform 1 OS=Homo sapiens GN=TRIP6i1 PE=2 SV=1|F2ZC06|F2ZC06_HUMAN	GO:0005925	GO:0006351	GO:0046966	GO:0045323	GO:0048041	GO:0046872	GO:0043229	GO:0008588	GO:0005149	GO:0030335	GO:0019900
tr|F4ZW64|F4ZW64_HUMAN	NF90a OS=Homo sapiens PE=2 SV=1|F4ZW64|F4ZW64_HUMAN	GO:0005739	GO:0005730	GO:0003677	GO:0003725	GO:0000279	GO:0005515	GO:0030529	GO:0045892	GO:0045893
tr|F5GWF6|F5GWF6_HUMAN	T-complex protein 1 subunit beta OS=Homo sapiens GN=CCT2 PE=1 SV=2|F5GWF6|F5GWF6_HUMAN	GO:0051086	GO:0005730	GO:0005874	GO:0005832	GO:0005524	GO:0051082	GO:0051131
tr|F5GWI4|F5GWI4_HUMAN	Adenosine deaminase OS=Homo sapiens GN=ADA PE=1 SV=1|F5GWI4|F5GWI4_HUMAN	GO:0060169	GO:0050862	GO:0050728	GO:0033089	GO:0006154	GO:0046061	GO:0070256	GO:0002636	GO:0005764	GO:0002906	GO:0033632	GO:0001821	GO:0048541	GO:0042542	GO:0001829	GO:0005829	GO:0009168	GO:0002314	GO:0046103	GO:0043103	GO:0001889	GO:0005615	GO:0032839	GO:0046111	GO:0030054	GO:0002686	GO:0048566	GO:0001666	GO:0050850	GO:0010460	GO:0030890	GO:0004000	GO:0007568	GO:0060407	GO:0008270	GO:0005515	GO:0001890	GO:0009897	GO:0070244	GO:0001883	GO:0046638	GO:0045987	GO:0032261	GO:0043278	GO:0042323	GO:0048286	GO:0043025	GO:0006157	GO:0060205
tr|F5GWX2|F5GWX2_HUMAN	Heme-binding protein 1 OS=Homo sapiens GN=HEBP1 PE=1 SV=1|F5GWX2|F5GWX2_HUMAN	GO:0007623	GO:0042168	GO:0020037	GO:0005576	GO:0005829	GO:0005739
tr|F5GX11|F5GX11_HUMAN	Proteasome subunit alpha type-1 OS=Homo sapiens GN=PSMA1 PE=1 SV=1|F5GX11|F5GX11_HUMAN	GO:0000209	GO:0005654	GO:0005515	GO:0006521	GO:0051437	GO:0042981	GO:0010467	GO:0005844	GO:0016032	GO:0051436	GO:0004298	GO:0002862	GO:0005730	GO:0005829	GO:0002479	GO:0019773	GO:0001530	GO:0005813	GO:0000084	GO:0003723	GO:0000216	GO:0031145	GO:0016071	GO:0006977
tr|F5GXT5|F5GXT5_HUMAN	Importin-8 (Fragment) OS=Homo sapiens GN=IPO8 PE=1 SV=1|F5GXT5|F5GXT5_HUMAN	GO:0005737	GO:0008536	GO:0008565	GO:0006886	GO:0007165	GO:0005634
tr|F5GZ03|F5GZ03_HUMAN	T-complex protein 1 subunit alpha (Fragment) OS=Homo sapiens GN=TCP1 PE=1 SV=1|F5GZ03|F5GZ03_HUMAN	GO:0051084	GO:0030054	GO:0005730	GO:0005874	GO:0005832	GO:0005524	GO:0005720	GO:0007021	GO:0051082	GO:0005794	GO:0005886	GO:0000242
tr|F5H0C8|F5H0C8_HUMAN	Enolase OS=Homo sapiens GN=ENO2 PE=1 SV=1|F5H0C8|F5H0C8_HUMAN	GO:0040010	GO:0008340	GO:0040035	GO:0000015	GO:0009986	GO:0014070	GO:0002119	GO:0000287	GO:0001917	GO:0006096	GO:0006094	GO:0046982	GO:0032355	GO:0042493	GO:0006898	GO:0042803	GO:0044281	GO:0009792	GO:0040018	GO:0004634	GO:0005886	GO:0043204
tr|F5H442|F5H442_HUMAN	Tumor susceptibility gene 101 protein OS=Homo sapiens GN=TSG101 PE=1 SV=1|F5H442|F5H442_HUMAN	GO:0003714	GO:0016044	GO:0001558	GO:0006513	GO:0046755	GO:0048306	GO:0015031	GO:0051301	GO:0045892	GO:0043130	GO:0005730	GO:0008285	GO:0007050	GO:0031902	GO:0031625	GO:0003677	GO:0005771	GO:0005769	GO:0008333	GO:0030216	GO:0005886	GO:0030374	GO:0043162	GO:0046788
tr|F5H5D3|F5H5D3_HUMAN	Tubulin alpha-1C chain OS=Homo sapiens GN=TUBA1C PE=1 SV=1|F5H5D3|F5H5D3_HUMAN	GO:0005198	GO:0030705	GO:0005525	GO:0051301	GO:0016021	GO:0006184	GO:0005881	GO:0051258	GO:0042626	GO:0055085	GO:0003924	GO:0006200	GO:0007018	GO:0051084	GO:0005524
tr|F5H7Q6|F5H7Q6_HUMAN	Protein Wnt (Fragment) OS=Homo sapiens GN=WNT5B PE=3 SV=3|F5H7Q6|F5H7Q6_HUMAN	GO:0001525	GO:0060027	GO:0000122	GO:0007267	GO:0002062	GO:0090090	GO:0042074	GO:0005615	GO:0060028	GO:0031018	GO:0005110	GO:0009986	GO:0042060	GO:0005578	GO:0070307	GO:0071300	GO:0007223	GO:0009887	GO:0009952	GO:0060541	GO:0009950	GO:0005886	GO:0030335	GO:0045600	GO:0030182
tr|F6KPG5|F6KPG5_HUMAN	Albumin (Fragment) OS=Homo sapiens PE=2 SV=1|F6KPG5|F6KPG5_HUMAN	GO:0046689	GO:0051087	GO:0030168	GO:0005604	GO:0008270	GO:0008144	GO:0005814	GO:0043066	GO:0031093	GO:0043296	GO:0010033	GO:0043252	GO:0015643	GO:0005615	GO:0046010	GO:0015721	GO:0042157	GO:0051659	GO:0008206	GO:0045095	GO:0043297	GO:0070541	GO:0019825	GO:0030170	GO:0003677	GO:0043498	GO:0016209	GO:0002576	GO:0090162	GO:0005504	GO:0055085	GO:0019836	GO:0019899	GO:0005507	GO:0009267	GO:0007584	GO:0000922
tr|F6RFD5|F6RFD5_HUMAN	Destrin OS=Homo sapiens GN=DSTN PE=1 SV=1|F6RFD5|F6RFD5_HUMAN	GO:0030836	GO:0000910	GO:0030864	GO:0051014	GO:0003779	GO:0006928
tr|F6X2W2|F6X2W2_HUMAN	Neuronal growth regulator 1 OS=Homo sapiens GN=NEGR1 PE=4 SV=1|F6X2W2|F6X2W2_HUMAN	GO:0031225	GO:0043025	GO:0007155	GO:0030425	GO:0005515	GO:0005886
tr|F8VPD4|F8VPD4_HUMAN	CAD protein OS=Homo sapiens GN=CAD PE=1 SV=1|F8VPD4|F8VPD4_HUMAN	GO:0005654	GO:0070335	GO:0032092	GO:0004070	GO:0005884	GO:0018107	GO:0030478	GO:0006207	GO:0051017	GO:0006928	GO:0004516	GO:0004672	GO:0006936	GO:0017022	GO:0005829	GO:0017144	GO:0046777	GO:0003779	GO:0046872	GO:0030016	GO:0004151	GO:0043025	GO:0006309	GO:0042802	GO:0044205	GO:0006917	GO:0003677	GO:0005523	GO:0014069	GO:0006543	GO:0030263	GO:0016363	GO:0046134	GO:0000790	GO:0004536	GO:0004088	GO:0070409	GO:0043195	GO:0019899	GO:0005886	GO:0005516	GO:0005524	GO:0035556
tr|F8VYK9|F8VYK9_HUMAN	Insulin-like growth factor-binding protein 6 OS=Homo sapiens GN=IGFBP6 PE=4 SV=1|F8VYK9|F8VYK9_HUMAN	GO:0008285	GO:0001558	GO:0007165	GO:0005576	GO:0005520
tr|F8W1M8|F8W1M8_HUMAN	PRKC apoptosis WT1 regulator protein (Fragment) OS=Homo sapiens GN=PAWR PE=1 SV=3|F8W1M8|F8W1M8_HUMAN	GO:0000122	GO:0003714	GO:0005884	GO:0051017	GO:0042130	GO:0005737	GO:0043522	GO:0050860	GO:0003779	GO:0042094	GO:0006917	GO:0019899	GO:0005886	GO:0005634	GO:0042986	GO:0030889
tr|F8W787|F8W787_HUMAN	Cathepsin D light chain (Fragment) OS=Homo sapiens GN=CTSD PE=1 SV=1|F8W787|F8W787_HUMAN	GO:0005739	GO:0008219	GO:0043202	GO:0005615	GO:0000045	GO:0006508	GO:0042470	GO:0004190	GO:0031012	GO:0019886
tr|F8WDI0|F8WDI0_HUMAN	Ubiquitin-like-conjugating enzyme ATG3 OS=Homo sapiens GN=ATG3 PE=1 SV=1|F8WDI0|F8WDI0_HUMAN	GO:0005829	GO:0000153	GO:0043653	GO:0000045	GO:0019776	GO:0019899	GO:0016567	GO:0006612	GO:0019777
tr|G3V0E5|G3V0E5_HUMAN	Transferrin receptor (P90, CD71), isoform CRA_c OS=Homo sapiens GN=TFRC PE=1 SV=1|G3V0E5|G3V0E5_HUMAN	GO:0008233	GO:0055085	GO:0009897	GO:0070062	GO:0030316	GO:0006879	GO:0005768	GO:0005905	GO:0006508	GO:0042470	GO:0004998	GO:0033572	GO:0006897	GO:0048471	GO:0019048	GO:0045780	GO:0005887
tr|G3V150|G3V150_HUMAN	Beta-1,3-glucuronyltransferase 3 (Glucuronosyltransferase I), isoform CRA_a OS=Homo sapiens GN=B3GAT3 PE=1 SV=1|G3V150|G3V150_HUMAN	GO:0006024	GO:0016021	GO:0030145	GO:0000139	GO:0006486	GO:0030204	GO:0005801	GO:0015018	GO:0044281
tr|G3V180|G3V180_HUMAN	Dipeptidyl peptidase 3 OS=Homo sapiens GN=DPP3 PE=1 SV=1|G3V180|G3V180_HUMAN	GO:0005737	GO:0005730	GO:0046872	GO:0008239	GO:0005886	GO:0004177	GO:0006508	GO:0008237
tr|G3V1A4|G3V1A4_HUMAN	Cofilin 1 (Non-muscle), isoform CRA_a OS=Homo sapiens GN=CFL1 PE=1 SV=1|G3V1A4|G3V1A4_HUMAN	GO:0007411	GO:0009615	GO:0007266	GO:0022604	GO:0001842	GO:0030168	GO:0032587	GO:0001755	GO:0006916	GO:0003779	GO:0030836	GO:0006468	GO:0045792	GO:0043200	GO:0002576	GO:0030010	GO:0016363	GO:0031258	GO:0030864	GO:0006606	GO:0000910
tr|G3V1S6|G3V1S6_HUMAN	Polypeptide N-acetylgalactosaminyltransferase OS=Homo sapiens GN=GALNT2 PE=3 SV=1|G3V1S6|G3V1S6_HUMAN	GO:0018242	GO:0018243	GO:0032580	GO:0030145	GO:0030173	GO:0004653	GO:0002378	GO:0043687	GO:0048471	GO:0005576	GO:0030246	GO:0016266
tr|G3V1V0|G3V1V0_HUMAN	Myosin light polypeptide 6 OS=Homo sapiens GN=MYL6 PE=1 SV=1|G3V1V0|G3V1V0_HUMAN	GO:0007411	GO:0005829	GO:0008307	GO:0000146	GO:0005509	GO:0016461	GO:0030049	GO:0007519	GO:0030898	GO:0005515	GO:0008152
tr|G3V213|G3V213_HUMAN	Adenylate kinase 2, isoform CRA_a OS=Homo sapiens GN=AK2 PE=1 SV=1|G3V213|G3V213_HUMAN	GO:0046939	GO:0004017	GO:0005743	GO:0009165	GO:0005758	GO:0005524	GO:0015949
tr|G3V2E7|G3V2E7_HUMAN	Kinesin light chain 1 OS=Homo sapiens GN=KLC1 PE=4 SV=1|G3V2E7|G3V2E7_HUMAN	GO:0003777	GO:0005829	GO:0030424	GO:0005874	GO:0008088	GO:0031410	GO:0043227	GO:0035253	GO:0005515	GO:0005871	GO:0019886	GO:0035617	GO:0007596
tr|G3V359|G3V359_HUMAN	DNA-(apurinic or apyrimidinic site) lyase (Fragment) OS=Homo sapiens GN=APEX1 PE=1 SV=1|G3V359|G3V359_HUMAN	GO:0045750	GO:0003714	GO:0003684	GO:0005840	GO:0016890	GO:0016607	GO:0006310	GO:0070301	GO:0006355	GO:0007568	GO:0016491	GO:0043488	GO:0005730	GO:0045768	GO:0005667	GO:0046872	GO:0045454	GO:0014912	GO:0004528	GO:0004844	GO:0003713	GO:0005813	GO:0006284	GO:0051059	GO:0003723	GO:0004523	GO:0055114	GO:0048471	GO:0032403	GO:0005783	GO:0090305	GO:0003906	GO:0008408	GO:0031490	GO:0045739	GO:0005739	GO:0080111
tr|G3V3D1|G3V3D1_HUMAN	Epididymal secretory protein E1 (Fragment) OS=Homo sapiens GN=NPC2 PE=1 SV=1|G3V3D1|G3V3D1_HUMAN	GO:0009615	GO:0033344	GO:0005764	GO:0019747	GO:0046836	GO:0032367	GO:0019899	GO:0015914	GO:0015485	GO:0042632	GO:0005576	GO:0008203	GO:0005783
tr|G3V3X5|G3V3X5_HUMAN	Latent-transforming growth factor beta-binding protein 2 OS=Homo sapiens GN=LTBP2 PE=4 SV=1|G3V3X5|G3V3X5_HUMAN	GO:0005615	GO:0008201	GO:0005509	GO:0006605	GO:0009306	GO:0005578	GO:0019838	GO:0007179
tr|G3V4Y7|G3V4Y7_HUMAN	Kinectin OS=Homo sapiens GN=KTN1 PE=1 SV=1|G3V4Y7|G3V4Y7_HUMAN	GO:0005789	GO:0005887
tr|G3V5Z7|G3V5Z7_HUMAN	Proteasome subunit alpha type OS=Homo sapiens GN=PSMA6 PE=1 SV=1|G3V5Z7|G3V5Z7_HUMAN	GO:0000209	GO:0005654	GO:0006521	GO:0051437	GO:0042981	GO:0005844	GO:0016032	GO:0051436	GO:0035639	GO:0004298	GO:0005829	GO:0002479	GO:0019773	GO:0007519	GO:0000084	GO:0051059	GO:0016363	GO:0003723	GO:0000216	GO:0031145	GO:0051092	GO:0050727	GO:0016071	GO:0006977	GO:0030017	GO:0005739
tr|G3XAI2|G3XAI2_HUMAN	Laminin subunit beta-1 OS=Homo sapiens GN=LAMB1 PE=1 SV=1|G3XAI2|G3XAI2_HUMAN	GO:0042476	GO:0007411	GO:0007566	GO:0050679	GO:0005606	GO:0043208	GO:0005615	GO:0007162	GO:0019899	GO:0034446	GO:0043257	GO:0030335	GO:0005178	GO:0048471	GO:0043259	GO:0005607	GO:0005201
tr|G3XAP6|G3XAP6_HUMAN	Cartilage oligomeric matrix protein OS=Homo sapiens GN=COMP PE=4 SV=1|G3XAP6|G3XAP6_HUMAN	GO:0060173	GO:0005615	GO:0008201	GO:0005518	GO:0005201	GO:0007155	GO:0005509	GO:0043395	GO:0006916	GO:0005578	GO:0003417
tr|G9K388|G9K388_HUMAN	YWHAE/FAM22A fusion protein (Fragment) OS=Homo sapiens GN=YWHAE/FAM22A fusion PE=2 SV=1|G9K388|G9K388_HUMAN	GO:0001764	GO:0035308	GO:0048011	GO:0042826	GO:0050815	GO:0021766	GO:0006605	GO:0042470	GO:0005829	GO:0008624	GO:0004497	GO:0019904	GO:0021987	GO:0019048	GO:0008426	GO:0035329	GO:0055114	GO:0032403	GO:0033267	GO:0005871	GO:0000086	GO:0005739
tr|H0UI49|H0UI49_HUMAN	Laminin, alpha 4, isoform CRA_b OS=Homo sapiens GN=LAMA4 PE=4 SV=1|H0UI49|H0UI49_HUMAN	GO:0005606	GO:0030334	GO:0045995	GO:0005201	GO:0030155	GO:0001568	GO:0005102	GO:0050873
tr|H0Y3H6|H0Y3H6_HUMAN	Complement C2b fragment (Fragment) OS=Homo sapiens GN=C2 PE=3 SV=1|H0Y3H6|H0Y3H6_HUMAN	GO:0005615	GO:0004252	GO:0045087	GO:0030449	GO:0006958	GO:0006508
tr|H0Y3P2|H0Y3P2_HUMAN	Eukaryotic translation initiation factor 4 gamma 2 OS=Homo sapiens GN=EIF4G2 PE=1 SV=1|H0Y3P2|H0Y3P2_HUMAN	GO:0003743	GO:0016281	GO:0007050	GO:0005829	GO:0016070	GO:0008219	GO:0019221	GO:0003677	GO:0005515	GO:0006446
tr|H0Y4B0|H0Y4B0_HUMAN	ERI1 exoribonuclease 3 (Fragment) OS=Homo sapiens GN=ERI3 PE=1 SV=1|H0Y4B0|H0Y4B0_HUMAN	GO:0046872	GO:0003676	GO:0005622	GO:0004527
tr|H0Y5E4|H0Y5E4_HUMAN	CD44 antigen (Fragment) OS=Homo sapiens GN=CD44 PE=1 SV=1|H0Y5E4|H0Y5E4_HUMAN	GO:1900625	GO:0010628	GO:0007160	GO:0070374	GO:0043066	GO:0016055	GO:0033138	GO:0060333	GO:0051216	GO:0005540	GO:0016323	GO:0043518	GO:0005794	GO:0030214	GO:0001658	GO:0004415	GO:0060442	GO:0005975	GO:0034116	GO:0043154	GO:0009897	GO:0050731	GO:0044281	GO:0044344	GO:0005518	GO:0005887	GO:0004888	GO:0002246
tr|H0Y5E8|H0Y5E8_HUMAN	GTP-binding protein SAR1a (Fragment) OS=Homo sapiens GN=SAR1A PE=1 SV=1|H0Y5E8|H0Y5E8_HUMAN	GO:0016529	GO:0006184	GO:0006888	GO:0003924	GO:0006886	GO:0005794	GO:0005525
tr|H0Y6T7|H0Y6T7_HUMAN	Nicastrin (Fragment) OS=Homo sapiens GN=NCSTN PE=1 SV=1|H0Y6T7|H0Y6T7_HUMAN	GO:0006509	GO:0048011	GO:0007219	GO:0042470	GO:0031293	GO:0005515	GO:0007220	GO:0042987	GO:0008624	GO:0016485	GO:0043085	GO:0005794	GO:0005783	GO:0005887
tr|H0Y7A7|H0Y7A7_HUMAN	Calmodulin (Fragment) OS=Homo sapiens GN=CALM2 PE=1 SV=1|H0Y7A7|H0Y7A7_HUMAN	GO:0060316	GO:0006006	GO:0050804	GO:0043548	GO:0000082	GO:0031997	GO:0006470	GO:0005829	GO:0060315	GO:0048011	GO:0005654	GO:0060079	GO:0030168	GO:0007202	GO:0051592	GO:0005955	GO:0032465	GO:0045944	GO:0044281	GO:0005876	GO:0005886	GO:0006936	GO:0000922	GO:0048741	GO:0002576	GO:0006606	GO:0019904	GO:0005739	GO:0007173	GO:0046209	GO:0031432	GO:0014883	GO:0048306	GO:0031996	GO:0043274	GO:0007186	GO:0010880	GO:0033173	GO:0005516	GO:0033192	GO:0005980	GO:0050999	GO:0005509	GO:0030018	GO:0008543	GO:0005813	GO:0005576
tr|H0Y8C6|H0Y8C6_HUMAN	Importin-5 (Fragment) OS=Homo sapiens GN=IPO5 PE=1 SV=1|H0Y8C6|H0Y8C6_HUMAN	GO:0008565	GO:0008536	GO:0005095	GO:0005730	GO:0005643	GO:0006607	GO:0019048	GO:0006610	GO:0005737
tr|H0Y8P3|H0Y8P3_HUMAN	LIM and calponin homology domains-containing protein 1 (Fragment) OS=Homo sapiens GN=LIMCH1 PE=1 SV=1|H0Y8P3|H0Y8P3_HUMAN	GO:0003779	GO:0031032	GO:0008270
tr|H0Y8W2|H0Y8W2_HUMAN	Guanine nucleotide-binding protein subunit beta-2-like 1 (Fragment) OS=Homo sapiens GN=GNB2L1 PE=1 SV=1|H0Y8W2|H0Y8W2_HUMAN	GO:0043065	GO:0005856	GO:0005080	GO:0030496	GO:2001244	GO:0015935	GO:0004872	GO:0030971	GO:0043547	GO:0051726	GO:0042169	GO:0032464	GO:0001891	GO:0017148	GO:0001934	GO:2000114	GO:0050765	GO:0019048	GO:0043204	GO:0090003	GO:0030178	GO:0048471	GO:2000543	GO:0051302	GO:0030335	GO:0048511	GO:0030425	GO:0019903	GO:0008200	GO:0032436	GO:0030292	GO:0061099	GO:0005634	GO:0030308	GO:0007205
tr|H0Y9H2|H0Y9H2_HUMAN	Alpha-adducin (Fragment) OS=Homo sapiens GN=ADD1 PE=1 SV=1|H0Y9H2|H0Y9H2_HUMAN	GO:0030507	GO:0032092	GO:0005198	GO:0006921	GO:0048873	GO:0006884	GO:0051017	GO:0000902	GO:0005829	GO:0046982	GO:0046872	GO:0006987	GO:0030218	GO:0008290	GO:0051015	GO:0020027	GO:0042803	GO:0035264	GO:0005886	GO:0005516	GO:0008134	GO:0005634	GO:0051016	GO:0001701
tr|H0Y9N2|H0Y9N2_HUMAN	Platelet-derived growth factor C (Fragment) OS=Homo sapiens GN=PDGFC PE=4 SV=1|H0Y9N2|H0Y9N2_HUMAN	GO:0048010	GO:0005161	GO:0000139	GO:0007417	GO:0005788	GO:0005615	GO:0043498	GO:0048008	GO:0042803	GO:0045740	GO:0048146
tr|H0Y9Q1|H0Y9Q1_HUMAN	Cytosol aminopeptidase (Fragment) OS=Homo sapiens GN=LAP3 PE=1 SV=3|H0Y9Q1|H0Y9Q1_HUMAN	GO:0005737	GO:0005730	GO:0030145	GO:0008235	GO:0004177	GO:0000287	GO:0006508	GO:0008270
tr|H0Y9Y4|H0Y9Y4_HUMAN	40S ribosomal protein S3a (Fragment) OS=Homo sapiens GN=RPS3A PE=1 SV=1|H0Y9Y4|H0Y9Y4_HUMAN	GO:0000184	GO:0006415	GO:0006413	GO:0005515	GO:0006414	GO:0005730	GO:0006917	GO:0003723	GO:0019083	GO:0006614	GO:0022627
tr|H0YA68|H0YA68_HUMAN	Alpha-mannosidase (Fragment) OS=Homo sapiens GN=MAN2B2 PE=3 SV=1|H0YA68|H0YA68_HUMAN	GO:0005576	GO:0030246	GO:0006013	GO:0004559	GO:0008270
tr|H0YAB6|H0YAB6_HUMAN	Glutamate--cysteine ligase catalytic subunit (Fragment) OS=Homo sapiens GN=GCLC PE=1 SV=2|H0YAB6|H0YAB6_HUMAN	GO:0051900	GO:0051409	GO:0019852	GO:0043531	GO:0046685	GO:0045892	GO:0005829	GO:0006916	GO:0046982	GO:0032436	GO:0006534	GO:0045454	GO:0016595	GO:0050662	GO:0006805	GO:0000287	GO:0017109	GO:0009408	GO:0006536	GO:0031397	GO:0043524	GO:0006750	GO:0009725	GO:0050880	GO:0005524	GO:0006979	GO:0004357
tr|H0YAK4|H0YAK4_HUMAN	Neurolysin, mitochondrial (Fragment) OS=Homo sapiens GN=NLN PE=1 SV=1|H0YAK4|H0YAK4_HUMAN	GO:0005758	GO:0046872	GO:0004222	GO:0006508	GO:0005829
tr|H0YAL7|H0YAL7_HUMAN	Eukaryotic translation elongation factor 1 epsilon-1 (Fragment) OS=Homo sapiens GN=EEF1E1 PE=4 SV=1|H0YAL7|H0YAL7_HUMAN	GO:0005829	GO:0003746	GO:0005730	GO:0043517	GO:0006414	GO:0043065	GO:0008285	GO:0005515	GO:0006418
tr|H0YB13|H0YB13_HUMAN	Stanniocalcin-2 (Fragment) OS=Homo sapiens GN=STC2 PE=4 SV=1|H0YB13|H0YB13_HUMAN	GO:0046697	GO:0007166	GO:0071456	GO:0043434	GO:0033280	GO:0007267	GO:0005576	GO:0007566	GO:0005179
tr|H0YB56|H0YB56_HUMAN	Protein LYRIC (Fragment) OS=Homo sapiens GN=MTDH PE=1 SV=1|H0YB56|H0YB56_HUMAN	GO:0010508	GO:0000122	GO:0043066	GO:0031965	GO:0045766	GO:0031663	GO:0016021	GO:0005789	GO:0005730	GO:0043123	GO:0016604	GO:0003713	GO:0001085	GO:0051059	GO:0048471	GO:0005923	GO:0051092	GO:0046581	GO:0016324	GO:0051897
tr|H0YBJ8|H0YBJ8_HUMAN	Protein LYRIC (Fragment) OS=Homo sapiens GN=MTDH PE=1 SV=1|H0YBJ8|H0YBJ8_HUMAN	GO:0010508	GO:0000122	GO:0043066	GO:0045766	GO:0031663	GO:0005789	GO:0005730	GO:0043123	GO:0016604	GO:0003713	GO:0001085	GO:0051059	GO:0048471	GO:0005923	GO:0051092	GO:0046581	GO:0016324	GO:0051897
tr|H0YBY3|H0YBY3_HUMAN	Ganglioside GM2 activator (Fragment) OS=Homo sapiens GN=GM2A PE=4 SV=1|H0YBY3|H0YBY3_HUMAN	GO:0009313	GO:0006644	GO:0004563	GO:0005739	GO:0005730	GO:0007611	GO:0043202	GO:0050885	GO:0019915	GO:0006689	GO:0044281	GO:0030290
tr|H0YCP8|H0YCP8_HUMAN	Poly(U)-binding-splicing factor PUF60 (Fragment) OS=Homo sapiens GN=PUF60 PE=1 SV=1|H0YCP8|H0YCP8_HUMAN	GO:0032991	GO:0016070	GO:0003676	GO:0044428	GO:0010467
tr|H0YCQ8|H0YCQ8_HUMAN	Eukaryotic translation initiation factor 3 subunit M (Fragment) OS=Homo sapiens GN=EIF3M PE=1 SV=3|H0YCQ8|H0YCQ8_HUMAN	GO:0005852	GO:0006413	GO:0005515	GO:0003743
tr|H0YCY1|H0YCY1_HUMAN	Phosphatidylinositol-binding clathrin assembly protein (Fragment) OS=Homo sapiens GN=PICALM PE=1 SV=1|H0YCY1|H0YCY1_HUMAN	GO:0030122	GO:0048268	GO:0032050	GO:0042734	GO:0016197	GO:0005794	GO:0045211	GO:0031623	GO:0005545	GO:0032880	GO:0048261	GO:0048471	GO:0045893	GO:0005634
tr|H0YCY8|H0YCY8_HUMAN	Dipeptidyl peptidase 1 (Fragment) OS=Homo sapiens GN=CTSC PE=1 SV=3|H0YCY8|H0YCY8_HUMAN	GO:0006955	GO:0005764	GO:0006508	GO:0008234
tr|H0YDJ9|H0YDJ9_HUMAN	Tetraspanin (Fragment) OS=Homo sapiens GN=CD81 PE=1 SV=1|H0YDJ9|H0YDJ9_HUMAN	GO:0043128	GO:0009611	GO:0046718	GO:0005515	GO:0046813	GO:0001772	GO:0050776	GO:0008284	GO:0040008	GO:0008104	GO:0050731	GO:0006661	GO:0005887	GO:0000187	GO:0016324
tr|H0YDU8|H0YDU8_HUMAN	Serine/threonine-protein phosphatase (Fragment) OS=Homo sapiens GN=PPP5C PE=1 SV=1|H0YDU8|H0YDU8_HUMAN	GO:0005829	GO:0006470	GO:0043005	GO:0004871	GO:0046872	GO:0042802	GO:0043123	GO:0004722	GO:0007067	GO:0043025	GO:0006351	GO:0043278	GO:0005794	GO:0005634
tr|H0YEL7|H0YEL7_HUMAN	Acetyl-CoA acetyltransferase, mitochondrial (Fragment) OS=Homo sapiens GN=ACAT1 PE=1 SV=1|H0YEL7|H0YEL7_HUMAN	GO:0010878	GO:0033344	GO:0010742	GO:0034641	GO:0034736	GO:0046951	GO:0015485	GO:0005759	GO:0034435	GO:0009083	GO:0008203	GO:0005743	GO:0016021	GO:0005789	GO:0034379	GO:0072229	GO:0046872	GO:0007420	GO:0014070	GO:0042594	GO:0060612	GO:0000062	GO:0042803	GO:0051260	GO:0001889	GO:0019899	GO:0009725	GO:0003985	GO:0042986	GO:0042632	GO:0046952
tr|H0YER7|H0YER7_HUMAN	Apoptosis inhibitor 5 (Fragment) OS=Homo sapiens GN=API5 PE=1 SV=1|H0YER7|H0YER7_HUMAN	GO:0005737	GO:0005730	GO:0005681	GO:0006916	GO:0017134
tr|H0YEX4|H0YEX4_HUMAN	Cell adhesion molecule-related/down-regulated by oncogenes (Fragment) OS=Homo sapiens GN=CDON PE=4 SV=1|H0YEX4|H0YEX4_HUMAN	GO:0016021	GO:0007155	GO:0051149	GO:0031012	GO:0005515	GO:0005886
tr|H0YEX9|H0YEX9_HUMAN	Junctional adhesion molecule B (Fragment) OS=Homo sapiens GN=JAM2 PE=4 SV=1|H0YEX9|H0YEX9_HUMAN	GO:0050900	GO:0005887	GO:0005923	GO:0016337	GO:0007596	GO:0007162	GO:0046982
tr|H0YF10|H0YF10_HUMAN	Histone-binding protein RBBP4 (Fragment) OS=Homo sapiens GN=RBBP4 PE=1 SV=1|H0YF10|H0YF10_HUMAN	GO:0000278	GO:0034080	GO:0035098	GO:0033186	GO:0042393	GO:0008285	GO:0016581	GO:0006351	GO:0008094	GO:0042826	GO:0016580	GO:0016589
tr|H0YF61|H0YF61_HUMAN	Non-specific lipid-transfer protein (Fragment) OS=Homo sapiens GN=SCP2 PE=1 SV=1|H0YF61|H0YF61_HUMAN	GO:0005654	GO:0007130	GO:0005102	GO:0033814	GO:0006869	GO:0032934	GO:0051301	GO:0005730	GO:0046872	GO:0000795	GO:0007128	GO:0006987	GO:0043234	GO:0006699	GO:0003677	GO:0008420	GO:0033540	GO:0036109	GO:0006470	GO:0005782	GO:0005739
tr|H0YFA4|H0YFA4_HUMAN	Cysteine-rich protein 2 (Fragment) OS=Homo sapiens GN=CRIP2 PE=1 SV=1|H0YFA4|H0YFA4_HUMAN	GO:0030097	GO:0008284	GO:0031012	GO:0005938	GO:0008270
tr|H0YFI1|H0YFI1_HUMAN	Ragulator complex protein LAMTOR1 (Fragment) OS=Homo sapiens GN=LAMTOR1 PE=1 SV=1|H0YFI1|H0YFI1_HUMAN	GO:0005515	GO:0034613	GO:0007032	GO:0010872	GO:0007040	GO:0005765	GO:0005794	GO:0071986	GO:0032008	GO:0060620	GO:0016049	GO:0032439	GO:0010874	GO:0043410	GO:0005886	GO:0032418	GO:0071230	GO:0001919	GO:0042632
tr|H0YFW5|H0YFW5_HUMAN	Methionine-R-sulfoxide reductase B3 (Fragment) OS=Homo sapiens GN=MSRB3 PE=4 SV=1|H0YFW5|H0YFW5_HUMAN	GO:0000318	GO:0008270	GO:0005783	GO:0008113	GO:0005739	GO:0030091
tr|H0YG03|H0YG03_HUMAN	Microfibrillar-associated protein 5 (Fragment) OS=Homo sapiens GN=MFAP5 PE=4 SV=1|H0YG03|H0YG03_HUMAN	GO:0001527	GO:0005201
tr|H0YG20|H0YG20_HUMAN	alpha-1,2-Mannosidase OS=Homo sapiens GN=MAN1B1 PE=3 SV=2|H0YG20|H0YG20_HUMAN	GO:0030433	GO:0005509	GO:0018279	GO:0006457	GO:0016021	GO:0004571	GO:0043687	GO:0009311	GO:0005789	GO:0044322
tr|H0YG54|H0YG54_HUMAN	Oligoribonuclease, mitochondrial (Fragment) OS=Homo sapiens GN=REXO2 PE=1 SV=1|H0YG54|H0YG54_HUMAN	GO:0005730	GO:0003676	GO:0005886	GO:0008408	GO:0016896	GO:0009117	GO:0005739
tr|H0YHA7|H0YHA7_HUMAN	60S ribosomal protein L18 (Fragment) OS=Homo sapiens GN=RPL18 PE=1 SV=1|H0YHA7|H0YHA7_HUMAN	GO:0006413	GO:0019083	GO:0003723	GO:0006355	GO:0003735	GO:0006414	GO:0043565	GO:0046983	GO:0003700	GO:0006415	GO:0006614	GO:0022625	GO:0000184
tr|H0YHX9|H0YHX9_HUMAN	Nascent polypeptide-associated complex subunit alpha, muscle-specific form (Fragment) OS=Homo sapiens GN=NACA PE=1 SV=1|H0YHX9|H0YHX9_HUMAN	GO:0017025	GO:0006355	GO:0003677	GO:0003713	GO:0005737	GO:0015031	GO:0005634
tr|H0YI98|H0YI98_HUMAN	Dynactin subunit 2 (Fragment) OS=Homo sapiens GN=DCTN2 PE=1 SV=1|H0YI98|H0YI98_HUMAN	GO:0005829	GO:0030286	GO:0005874	GO:0000086	GO:0007052	GO:0005813	GO:0031982	GO:0000776	GO:0003774	GO:0005515	GO:0007067	GO:0030426	GO:0019886	GO:0005869	GO:0008283	GO:0016020	GO:0005634
tr|H0YIH9|H0YIH9_HUMAN	Protein canopy homolog 2 (Fragment) OS=Homo sapiens GN=CNPY2 PE=4 SV=1|H0YIH9|H0YIH9_HUMAN	GO:0010988	GO:0005887	GO:0005515	GO:0045716	GO:0010629	GO:0005783
tr|H0YJ31|H0YJ31_HUMAN	Fibulin-5 (Fragment) OS=Homo sapiens GN=FBLN5 PE=4 SV=1|H0YJ31|H0YJ31_HUMAN	GO:0034394	GO:0005509	GO:0004888	GO:2000121	GO:0048251	GO:0008022	GO:0007160	GO:0005615	GO:0005178	GO:0005578	GO:0005737	GO:0016020	GO:0071953	GO:0007596
tr|H0YJ34|H0YJ34_HUMAN	Fermitin family homolog 2 (Fragment) OS=Homo sapiens GN=FERMT2 PE=1 SV=1|H0YJ34|H0YJ34_HUMAN	GO:0005829	GO:0008360	GO:0005730	GO:0005543	GO:0030036	GO:0001725	GO:0007155	GO:0005938	GO:0005925	GO:0031941	GO:0034329
tr|H0YJG7|H0YJG7_HUMAN	Activator of 90 kDa heat shock protein ATPase homolog 1 (Fragment) OS=Homo sapiens GN=AHSA1 PE=1 SV=1|H0YJG7|H0YJG7_HUMAN	GO:0005829	GO:0006457	GO:0051087	GO:0032781	GO:0001671	GO:0006950	GO:0005783
tr|H0YJS4|H0YJS4_HUMAN	Eukaryotic translation initiation factor 2 subunit 1 (Fragment) OS=Homo sapiens GN=EIF2S1 PE=1 SV=1|H0YJS4|H0YJS4_HUMAN	GO:0006987	GO:0003743	GO:0005829	GO:0046777	GO:0005850	GO:0010494	GO:0005851	GO:0043022	GO:0043558	GO:0005515	GO:0005844	GO:0005634
tr|H0YKC5|H0YKC5_HUMAN	Deoxyuridine 5~-triphosphate nucleotidohydrolase, mitochondrial (Fragment) OS=Homo sapiens GN=DUT PE=1 SV=1|H0YKC5|H0YKC5_HUMAN	GO:0005739	GO:0004170	GO:0006260	GO:0006226	GO:0006206	GO:0046080	GO:0005515	GO:0005654	GO:0046134
tr|H0YKU1|H0YKU1_HUMAN	Tropomodulin-3 (Fragment) OS=Homo sapiens GN=TMOD3 PE=1 SV=1|H0YKU1|H0YKU1_HUMAN	GO:0001726	GO:0051271	GO:0051011	GO:0003779	GO:0051694	GO:0031941	GO:0030027	GO:0005737	GO:0005523
tr|H0YL18|H0YL18_HUMAN	Beta-2-microglobulin OS=Homo sapiens GN=B2M PE=1 SV=1|H0YL18|H0YL18_HUMAN	GO:0042612	GO:0001916	GO:0030670	GO:0012507	GO:0000139	GO:0005515	GO:0016032	GO:0005788	GO:0060333	GO:0002480	GO:0005615	GO:0031905	GO:0002479	GO:0050690	GO:0033077	GO:0009897	GO:0042493	GO:0046686	GO:0042026	GO:0002237	GO:0002481	GO:0031901
tr|H0YL43|H0YL43_HUMAN	Reticulocalbin-2 (Fragment) OS=Homo sapiens GN=RCN2 PE=1 SV=1|H0YL43|H0YL43_HUMAN	GO:0005509	GO:0005788
tr|H0YL52|H0YL52_HUMAN	Tropomyosin alpha-1 chain (Fragment) OS=Homo sapiens GN=TPM1 PE=1 SV=1|H0YL52|H0YL52_HUMAN	GO:0042803	GO:0032059	GO:0034614	GO:0001701	GO:0047485	GO:0032781	GO:0060048	GO:0030336	GO:0005862	GO:0005829	GO:0005200	GO:0045785	GO:0051693	GO:0006937	GO:0030049	GO:0045214	GO:0031529	GO:0042060	GO:0051496	GO:0003065	GO:0055010	GO:0031941	GO:0001725	GO:0051015	GO:0008307	GO:0032587
tr|H0YLA4|H0YLA4_HUMAN	Sorbitol dehydrogenase OS=Homo sapiens GN=SORD PE=1 SV=1|H0YLA4|H0YLA4_HUMAN	GO:0051287	GO:0055114	GO:0030317	GO:0008270	GO:0031966	GO:0046370	GO:0051160	GO:0005615	GO:0003939	GO:0005929	GO:0019861	GO:0006062	GO:0006006	GO:0030246
tr|H0YN65|H0YN65_HUMAN	Carbohydrate sulfotransferase 14 OS=Homo sapiens GN=CHST14 PE=4 SV=1|H0YN65|H0YN65_HUMAN	GO:0016021	GO:0000139	GO:0042301	GO:0001537	GO:0016051	GO:0030208	GO:0044281
tr|H0YNE7|H0YNE7_HUMAN	Fibroblast growth factor (Fragment) OS=Homo sapiens GN=FGF7 PE=3 SV=1|H0YNE7|H0YNE7_HUMAN	GO:0051781	GO:0010838	GO:0005111	GO:0010463	GO:0043129	GO:0001541	GO:0008083	GO:0008286	GO:0060665	GO:0050918	GO:0005615	GO:0060501	GO:0005794	GO:0034394	GO:0031069	GO:0008201	GO:0042060	GO:0050731	GO:0061033	GO:0042056	GO:0008543	GO:0031532	GO:0006656	GO:0051549
tr|H0YNE9|H0YNE9_HUMAN	Ras-related protein Rab-8B (Fragment) OS=Homo sapiens GN=RAB8B PE=1 SV=1|H0YNE9|H0YNE9_HUMAN	GO:0005102	GO:0045046	GO:0034332	GO:0031346	GO:0005525	GO:0030911	GO:0006184	GO:0007264	GO:0051461	GO:0031410	GO:0048471	GO:0003924	GO:0005886	GO:0005778	GO:0051286	GO:0005739
tr|H3BLU7|H3BLU7_HUMAN	Aflatoxin B1 aldehyde reductase member 2 (Fragment) OS=Homo sapiens GN=AKR7A2 PE=1 SV=1|H3BLU7|H3BLU7_HUMAN	GO:0044597	GO:0005975	GO:0005794	GO:0009055	GO:0004032	GO:0019119	GO:0006081	GO:0044598	GO:0005739
tr|H3BLZ8|H3BLZ8_HUMAN	Probable ATP-dependent RNA helicase DDX17 OS=Homo sapiens GN=DDX17 PE=1 SV=1|H3BLZ8|H3BLZ8_HUMAN	GO:0003724	GO:0008026	GO:0009791	GO:0033148	GO:0005730	GO:0006396	GO:0008186	GO:0003713	GO:0072358	GO:0030331	GO:0003723	GO:0045944	GO:2001014	GO:0005524
tr|H3BMH2|H3BMH2_HUMAN	Ras-related protein Rab-11A (Fragment) OS=Homo sapiens GN=RAB11A PE=3 SV=1|H3BMH2|H3BMH2_HUMAN	GO:0001525	GO:0055038	GO:0005802	GO:0032402	GO:0030133	GO:0030659	GO:0006833	GO:0051223	GO:0006928	GO:0005525	GO:0006184	GO:0031175	GO:0070121	GO:0007264	GO:0072659	GO:0032154	GO:0043234	GO:0055085	GO:0048169	GO:0019003	GO:0003924	GO:0005886	GO:0048227	GO:0007049	GO:0000910	GO:0005739	GO:0019905
tr|H3BR27|H3BR27_HUMAN	RNA-binding motif protein, X chromosome, N-terminally processed OS=Homo sapiens GN=RBMX PE=1 SV=1|H3BR27|H3BR27_HUMAN	GO:0005515	GO:0071347	GO:0007275	GO:0000166	GO:0048025	GO:0000381	GO:0006376	GO:0005719	GO:0001047	GO:0003727	GO:0006509	GO:0071013	GO:0048026	GO:0070062	GO:0045944	GO:0051260	GO:0003682	GO:0003729
tr|H3BRU6|H3BRU6_HUMAN	Poly(rC)-binding protein 2 (Fragment) OS=Homo sapiens GN=PCBP2 PE=1 SV=1|H3BRU6|H3BRU6_HUMAN	GO:0043161	GO:0005829	GO:0003723	GO:0005730	GO:0050687	GO:0000398	GO:0031625	GO:0045087	GO:0003677	GO:0032480	GO:0030529	GO:0005654
tr|H3BS70|H3BS70_HUMAN	Enoyl-CoA delta isomerase 1, mitochondrial (Fragment) OS=Homo sapiens GN=ECI1 PE=1 SV=1|H3BS70|H3BS70_HUMAN	GO:0042802	GO:0005743	GO:0005759	GO:0004165	GO:0006635
tr|H3BTH8|H3BTH8_HUMAN	Hyaluronan and proteoglycan link protein 3 OS=Homo sapiens GN=HAPLN3 PE=4 SV=1|H3BTH8|H3BTH8_HUMAN	GO:0007155	GO:0005540	GO:0005578
tr|H3BTL1|H3BTL1_HUMAN	Microtubule-associated protein 1 light chain 3 beta, isoform CRA_f OS=Homo sapiens GN=MAP1LC3B PE=3 SV=1|H3BTL1|H3BTL1_HUMAN	GO:0008017	GO:0005875	GO:0000421	GO:0030424	GO:0005874	GO:0030425	GO:0000045	GO:0031410	GO:0032092	GO:0043025	GO:0019904	GO:0012505
tr|H3BTP7|H3BTP7_HUMAN	60S ribosomal protein L4 (Fragment) OS=Homo sapiens GN=RPL4 PE=1 SV=1|H3BTP7|H3BTP7_HUMAN	GO:0006413	GO:0019083	GO:0003723	GO:0005730	GO:0003735	GO:0006414	GO:0005515	GO:0006415	GO:0006614	GO:0022625	GO:0000184
tr|H6VRF8|H6VRF8_HUMAN	Keratin 1 OS=Homo sapiens GN=KRT1 PE=3 SV=1|H6VRF8|H6VRF8_HUMAN	GO:0006979	GO:0042730	GO:0008544	GO:0004872	GO:0005515	GO:0045095	GO:0005200	GO:0045765	GO:0001867	GO:0030246	GO:0005886
tr|H7BYI2|H7BYI2_HUMAN	SWI/SNF-related matrix-associated actin-dependent regulator of chromatin subfamily A-like protein 1 (Fragment) OS=Homo sapiens GN=SMARCAL1 PE=1 SV=1|H7BYI2|H7BYI2_HUMAN	GO:0016568	GO:0006357	GO:0036310	GO:0003677	GO:0005524	GO:0004386	GO:0008094	GO:0000733	GO:0005634
tr|H7C118|H7C118_HUMAN	Protein phosphatase 1 regulatory subunit 7 (Fragment) OS=Homo sapiens GN=PPP1R7 PE=1 SV=1|H7C118|H7C118_HUMAN	GO:0005737	GO:0050790	GO:0008599
tr|H7C1D4|H7C1D4_HUMAN	Translin (Fragment) OS=Homo sapiens GN=TSN PE=1 SV=1|H7C1D4|H7C1D4_HUMAN	GO:0005737	GO:0004519	GO:0003729	GO:0043565	GO:0090305	GO:0032403	GO:0003697	GO:0005634	GO:0006310
tr|H7C1Z9|H7C1Z9_HUMAN	Peptidyl-prolyl cis-trans isomerase (Fragment) OS=Homo sapiens GN=FKBP14 PE=4 SV=1|H7C1Z9|H7C1Z9_HUMAN	GO:0006987	GO:0000413	GO:0005509	GO:0006457	GO:0003755	GO:0005528	GO:0005788	GO:0016020
tr|H7C3G9|H7C3G9_HUMAN	N-acetyl-D-glucosamine kinase OS=Homo sapiens GN=NAGK PE=1 SV=2|H7C3G9|H7C3G9_HUMAN	GO:0005524	GO:0006051	GO:0006044	GO:0009384	GO:0005515	GO:0045127
tr|H7C3M2|H7C3M2_HUMAN	60S ribosomal protein L3 (Fragment) OS=Homo sapiens GN=RPL3 PE=1 SV=1|H7C3M2|H7C3M2_HUMAN	GO:0006413	GO:0019083	GO:0003723	GO:0005730	GO:0003735	GO:0006414	GO:0006415	GO:0006614	GO:0022625	GO:0000184
tr|H7C4U6|H7C4U6_HUMAN	Arf-GAP with GTPase, ANK repeat and PH domain-containing protein 3 (Fragment) OS=Homo sapiens GN=AGAP3 PE=1 SV=1|H7C4U6|H7C4U6_HUMAN	GO:0008060	GO:0032312	GO:0008270	GO:0005543	GO:0003924	GO:0005737	GO:0016020	GO:0005525
tr|H7C557|H7C557_HUMAN	Multiple epidermal growth factor-like domains protein 6 OS=Homo sapiens GN=MEGF6 PE=4 SV=2|H7C557|H7C557_HUMAN	GO:0005576	GO:0005515	GO:0005509
tr|H7C5E6|H7C5E6_HUMAN	Testis anion transporter 1 (Fragment) OS=Homo sapiens GN=SLC26A8 PE=4 SV=1|H7C5E6|H7C5E6_HUMAN	GO:0015116	GO:0007126	GO:0016021	GO:0019531	GO:0008272	GO:0007283	GO:0006821	GO:0030154	GO:0005515	GO:0007275	GO:0005254	GO:0019532	GO:0015301	GO:0005886
tr|I1SRC5|I1SRC5_HUMAN	UBE2L3/KRAS fusion protein OS=Homo sapiens PE=2 SV=1|I1SRC5|I1SRC5_HUMAN	GO:0005525	GO:0043524	GO:0048169	GO:0008284	GO:0035022	GO:0007411	GO:0000186	GO:0051384	GO:0019003	GO:0043406	GO:0048011	GO:0007596	GO:0019002	GO:0045121	GO:0019221	GO:0008542	GO:0050900	GO:0005886	GO:0035176	GO:0005739	GO:0051092	GO:0007173	GO:0051146	GO:0051000	GO:0030275	GO:0003924	GO:0010628	GO:0051385	GO:0030036	GO:0006184	GO:0000165	GO:0008543	GO:0032228	GO:0008286
tr|I1VZV6|I1VZV6_HUMAN	Hemoglobin alpha 1 OS=Homo sapiens GN=HBA1 PE=3 SV=1|I1VZV6|I1VZV6_HUMAN	GO:0042744	GO:0051291	GO:0010942	GO:0015701	GO:0004601	GO:0022627	GO:0005344	GO:0019825	GO:0031720	GO:0015671	GO:0020037	GO:0044281	GO:0031838	GO:0005506	GO:0005833
tr|I3L397|I3L397_HUMAN	Eukaryotic translation initiation factor 5A-1 (Fragment) OS=Homo sapiens GN=EIF5A PE=1 SV=3|I3L397|I3L397_HUMAN	GO:0006413	GO:0043066	GO:0006406	GO:0003746	GO:0007568	GO:0047485	GO:0006611	GO:0005789	GO:0003743	GO:0006452	GO:0043022	GO:0005829	GO:0005643	GO:0030425	GO:0008284	GO:0008612	GO:0043025	GO:0006917	GO:0017070	GO:0005642	GO:0045905	GO:0051149	GO:0045901	GO:0043687
tr|I3L3N5|I3L3N5_HUMAN	Platelet-activating factor acetylhydrolase IB subunit alpha (Fragment) OS=Homo sapiens GN=PAFAH1B1 PE=1 SV=1|I3L3N5|I3L3N5_HUMAN	GO:0000235	GO:0031512	GO:0021766	GO:0042803	GO:0046329	GO:0008090	GO:0000236	GO:0050885	GO:0033267	GO:0000132	GO:0016042	GO:0031982	GO:0030426	GO:0031252	GO:0008201	GO:0007268	GO:0007405	GO:0010977	GO:0005829	GO:0000776	GO:0001667	GO:0051081	GO:0047179	GO:0007611	GO:0021540	GO:0031513	GO:0021819	GO:0034452	GO:0045505	GO:0048471	GO:0032403	GO:0008344	GO:0001675	GO:0016787	GO:0046469	GO:0005871	GO:0045931	GO:0043274	GO:0051219	GO:0047496	GO:0031965	GO:0021895	GO:0036035	GO:0001961	GO:0007097	GO:0030036	GO:0000086	GO:0048854	GO:0051660	GO:0005813	GO:0005730	GO:0043025	GO:0017145	GO:0031023	GO:0032319	GO:0005938	GO:0009306	GO:0008017	GO:0001764	GO:0045773
tr|J3K000|J3K000_HUMAN	PEPD protein OS=Homo sapiens GN=PEPD PE=2 SV=1|J3K000|J3K000_HUMAN	GO:0030145	GO:0004181	GO:0004177	GO:0016805	GO:0006520	GO:0030574	GO:0006508
tr|J3KMX3|J3KMX3_HUMAN	Alpha-fetoprotein OS=Homo sapiens GN=AFP PE=1 SV=1|J3KMX3|J3KMX3_HUMAN	GO:0006810	GO:0031100	GO:0001542	GO:0001889	GO:0046872	GO:0031016	GO:0005615	GO:0060395	GO:0005737	GO:0042448	GO:0010033
tr|J3KN29|J3KN29_HUMAN	26S proteasome non-ATPase regulatory subunit 9 OS=Homo sapiens GN=PSMD9 PE=1 SV=1|J3KN29|J3KN29_HUMAN	GO:0000209	GO:0005654	GO:0006521	GO:0051437	GO:0042981	GO:0016032	GO:0051436	GO:0046676	GO:0005829	GO:0002479	GO:0003713	GO:0000084	GO:0070682	GO:0008540	GO:0000216	GO:0031145	GO:0045893	GO:0016071	GO:0032024	GO:0043425	GO:0006977
tr|J3KNE3|J3KNE3_HUMAN	Platelet-activating factor acetylhydrolase IB subunit beta (Fragment) OS=Homo sapiens GN=PAFAH1B2 PE=1 SV=1|J3KNE3|J3KNE3_HUMAN	GO:0005829	GO:0003847	GO:0016042	GO:0007420	GO:0007283	GO:0006928	GO:0046982	GO:0016239	GO:0042803	GO:0047179
tr|J3KNQ4|J3KNQ4_HUMAN	Alpha-parvin OS=Homo sapiens GN=PARVA PE=1 SV=1|J3KNQ4|J3KNQ4_HUMAN	GO:0005829	GO:0060271	GO:0051291	GO:0043234	GO:0030036	GO:0007155	GO:0005925	GO:0003779	GO:0015629	GO:0034329	GO:0030027	GO:0005634
tr|J3KPM9|J3KPM9_HUMAN	Signal transducer and activator of transcription OS=Homo sapiens GN=STAT1 PE=1 SV=1|J3KPM9|J3KPM9_HUMAN	GO:0000979	GO:0004871	GO:0042803	GO:0002053	GO:0000983	GO:0016525	GO:0060397	GO:0007584	GO:0003690	GO:0031663	GO:0005829	GO:0005654	GO:0060334	GO:0060338	GO:0043330	GO:0030424	GO:0043124	GO:0043542	GO:0045944	GO:0001937	GO:0006919	GO:0032869	GO:0019048	GO:0033209	GO:0072308	GO:0000122	GO:0051591	GO:0030425	GO:0072136	GO:0009615	GO:0008015	GO:0005509	GO:0019899	GO:0048661	GO:0072162	GO:0005164	GO:0005730	GO:0003340	GO:0006917
tr|J3KQ18|J3KQ18_HUMAN	D-dopachrome decarboxylase OS=Homo sapiens GN=DDT PE=1 SV=1|J3KQ18|J3KQ18_HUMAN	GO:0005737	GO:0004167	GO:0042438	GO:0033981
tr|J3KQ32|J3KQ32_HUMAN	Obg-like ATPase 1 OS=Homo sapiens GN=OLA1 PE=1 SV=1|J3KQ32|J3KQ32_HUMAN	GO:0005730	GO:0006200	GO:0005524	GO:0005515	GO:0005737	GO:0016787	GO:0005525
tr|J3KQ55|J3KQ55_HUMAN	Vascular non-inflammatory molecule 2 OS=Homo sapiens GN=VNN2 PE=4 SV=1|J3KQ55|J3KQ55_HUMAN	GO:0031225	GO:0017159	GO:0006807	GO:0015939	GO:0005886	GO:0006928
tr|J3KQE5|J3KQE5_HUMAN	GTP-binding nuclear protein Ran (Fragment) OS=Homo sapiens GN=RAN PE=1 SV=1|J3KQE5|J3KQE5_HUMAN	GO:0034629	GO:0000785	GO:0005654	GO:0032092	GO:0007052	GO:0042470	GO:0005525	GO:0030521	GO:0051301	GO:0006611	GO:0006184	GO:0006259	GO:0005829	GO:0005643	GO:0030036	GO:0019904	GO:0007264	GO:0007067	GO:0003713	GO:0019048	GO:0007286	GO:0019058	GO:0045893	GO:0019003	GO:0003682	GO:0003924	GO:0006606	GO:0050681	GO:0006405
tr|J3KQJ1|J3KQJ1_HUMAN	Sulfatase-modifying factor 2 OS=Homo sapiens GN=SUMF2 PE=1 SV=1|J3KQJ1|J3KQJ1_HUMAN	GO:0046872	GO:0005788	GO:0043687	GO:0042803
tr|J3KR44|J3KR44_HUMAN	Ubiquitin thioesterase OTUB1 OS=Homo sapiens GN=OTUB1 PE=1 SV=2|J3KR44|J3KR44_HUMAN	GO:2000780	GO:0008242	GO:0019784	GO:0031625	GO:0043130	GO:0006508	GO:1901315	GO:0004843	GO:0071108	GO:0005737
tr|J3KRE2|J3KRE2_HUMAN	Rho GDP-dissociation inhibitor 1 OS=Homo sapiens GN=ARHGDIA PE=1 SV=1|J3KRE2|J3KRE2_HUMAN	GO:0007266	GO:0048011	GO:0005515	GO:0005094	GO:0050771	GO:0051056	GO:0006928	GO:0007162	GO:0001772	GO:0050772	GO:0005829	GO:0006916	GO:0032880	GO:0005096	GO:0005856	GO:0043547
tr|J3KRP2|J3KRP2_HUMAN	26S protease regulatory subunit 8 (Fragment) OS=Homo sapiens GN=PSMC5 PE=1 SV=1|J3KRP2|J3KRP2_HUMAN	GO:0031410	GO:0045892	GO:0031531	GO:0016032	GO:0051436	GO:0008233	GO:0031595	GO:0002479	GO:0000216	GO:0000084	GO:0043069	GO:0006977	GO:0005829	GO:0003712	GO:0006200	GO:0031145	GO:0005675	GO:0017025	GO:0042981	GO:0006521	GO:0005524	GO:0051437	GO:0016887	GO:0006366	GO:0045893	GO:0016071	GO:0005730	GO:0000209
tr|J3KSD8|J3KSD8_HUMAN	Bleomycin hydrolase (Fragment) OS=Homo sapiens GN=BLMH PE=1 SV=3|J3KSD8|J3KSD8_HUMAN	GO:0004180	GO:0005515	GO:0000209	GO:0004177	GO:0002474	GO:0004197	GO:0006508	GO:0005634	GO:0005829
tr|J3KSK7|J3KSK7_HUMAN	Myosin phosphatase Rho-interacting protein (Fragment) OS=Homo sapiens GN=MPRIP PE=4 SV=1|J3KSK7|J3KSK7_HUMAN	GO:0005856	GO:0005737	GO:0003779	GO:0005543
tr|J3QLE5|J3QLE5_HUMAN	Small nuclear ribonucleoprotein-associated protein N (Fragment) OS=Homo sapiens GN=SNRPN PE=4 SV=1|J3QLE5|J3QLE5_HUMAN	GO:0008380	GO:0009725	GO:0005685	GO:0005686	GO:0003676	GO:0005681	GO:0005515
tr|J3QLI9|J3QLI9_HUMAN	Small nuclear ribonucleoprotein Sm D1 OS=Homo sapiens GN=SNRPD1 PE=1 SV=1|J3QLI9|J3QLI9_HUMAN	GO:0030532	GO:0005829	GO:0003723	GO:0000245	GO:0007507	GO:0000387	GO:0005515	GO:0034660	GO:0071013	GO:0005654	GO:0005689
tr|J3QRJ3|J3QRJ3_HUMAN	Thy-1 membrane glycoprotein OS=Homo sapiens GN=THY1 PE=4 SV=1|J3QRJ3|J3QRJ3_HUMAN	GO:0034235	GO:0050771	GO:0032321	GO:0016324	GO:0007010	GO:0030426	GO:0005783	GO:0030336	GO:0016337	GO:0005178	GO:0045121	GO:0050860	GO:0046549	GO:0006469	GO:0005887	GO:0009897	GO:0051281	GO:0005100	GO:0050870	GO:0001525	GO:0048041	GO:0031225
tr|J3QRN6|J3QRN6_HUMAN	Unconventional myosin-Id OS=Homo sapiens GN=MYO1D PE=1 SV=1|J3QRN6|J3QRN6_HUMAN	GO:0005516	GO:0000146	GO:0016459	GO:0005524	GO:0030898	GO:0003779	GO:0048306	GO:0030673	GO:0010923	GO:0005790
tr|J3QRS3|J3QRS3_HUMAN	Myosin regulatory light chain 12A OS=Homo sapiens GN=MYL12A PE=4 SV=1|J3QRS3|J3QRS3_HUMAN	GO:0030018	GO:0008360	GO:0005509	GO:0072661	GO:0001725	GO:0035254	GO:0016460
tr|J9JID7|J9JID7_HUMAN	Lamin B2, isoform CRA_a OS=Homo sapiens GN=LMNB2 PE=1 SV=1|J9JID7|J9JID7_HUMAN	GO:0005638	GO:0005637	GO:0005198
tr|K7EJT5|K7EJT5_HUMAN	60S ribosomal protein L22 (Fragment) OS=Homo sapiens GN=RPL22 PE=1 SV=1|K7EJT5|K7EJT5_HUMAN	GO:0006413	GO:0019083	GO:0003723	GO:0003735	GO:0006414	GO:0046632	GO:0006415	GO:0008201	GO:0006614	GO:0022625	GO:0000184
tr|K7EKE8|K7EKE8_HUMAN	Nectin-2 (Fragment) OS=Homo sapiens GN=PVRL2 PE=4 SV=1|K7EKE8|K7EKE8_HUMAN	GO:0050839	GO:0007010	GO:0060370	GO:0042271	GO:0019064	GO:0033005	GO:0046814	GO:0002891	GO:0002860	GO:0001675	GO:0034332	GO:0032990	GO:0051856	GO:0009566	GO:0015026	GO:0007289	GO:0016021	GO:0005915	GO:0009986	GO:0034329	GO:0007156	GO:0051654	GO:0030382	GO:0042803	GO:0043064
tr|K7EL96|K7EL96_HUMAN	Perilipin-3 (Fragment) OS=Homo sapiens GN=PLIN3 PE=1 SV=3|K7EL96|K7EL96_HUMAN	GO:0005794	GO:0016192	GO:0010008	GO:0005515	GO:0005811
tr|K7ELW0|K7ELW0_HUMAN	Protein DJ-1 OS=Homo sapiens GN=PARK7 PE=1 SV=1|K7ELW0|K7ELW0_HUMAN	GO:0007338	GO:0051920	GO:2000277	GO:0032091	GO:0051583	GO:0060081	GO:0070301	GO:0060765	GO:0042743	GO:0050821	GO:0005829	GO:0004601	GO:0051899	GO:0030424	GO:0042493	GO:0006914	GO:0007005	GO:2001237	GO:0006508	GO:0008233	GO:0042803	GO:0043524	GO:0050727	GO:0005634	GO:0003729	GO:0005739	GO:0008344
tr|K7EM18|K7EM18_HUMAN	Eukaryotic translation initiation factor 1 OS=Homo sapiens GN=EIF1 PE=1 SV=1|K7EM18|K7EM18_HUMAN	GO:0005737	GO:0006950	GO:0006446	GO:0009048	GO:0003743
tr|K7EMC7|K7EMC7_HUMAN	Cytoglobin OS=Homo sapiens GN=CYGB PE=3 SV=1|K7EMC7|K7EMC7_HUMAN	GO:0005737	GO:0015671	GO:0006979	GO:0005344	GO:0043005	GO:0005506	GO:0020037	GO:0004601	GO:0019825	GO:0043025	GO:0055114
tr|K7EMY7|K7EMY7_HUMAN	Haloacid dehalogenase-like hydrolase domain-containing protein 2 (Fragment) OS=Homo sapiens GN=HDHD2 PE=4 SV=1|K7EMY7|K7EMY7_HUMAN	GO:0016787	GO:0046872	GO:0008152
tr|K7EQA1|K7EQA1_HUMAN	Programmed cell death protein 5 OS=Homo sapiens GN=PDCD5 PE=1 SV=1|K7EQA1|K7EQA1_HUMAN	GO:0005737	GO:0006917	GO:0003677	GO:0005634
tr|K7EQQ3|K7EQQ3_HUMAN	Keratin, type I cytoskeletal 9 OS=Homo sapiens GN=KRT9 PE=1 SV=1|K7EQQ3|K7EQQ3_HUMAN	GO:0005200	GO:0007283	GO:0045109	GO:0043588	GO:0045095	GO:0048471
tr|K7ERI8|K7ERI8_HUMAN	Uncharacterized protein OS=Homo sapiens PE=3 SV=1|K7ERI8|K7ERI8_HUMAN	GO:0031901	GO:0007264	GO:0030139	GO:0042470	GO:0006184	GO:0005515	GO:0003924	GO:0030100	GO:0005811	GO:0007032	GO:0015031	GO:0005525	GO:0005886
tr|K7ERI9|K7ERI9_HUMAN	Truncated apolipoprotein C-I (Fragment) OS=Homo sapiens GN=APOC1 PE=4 SV=1|K7ERI9|K7ERI9_HUMAN	GO:0010873	GO:0042627	GO:0033344	GO:0034361	GO:0008203	GO:0034364	GO:0034379	GO:0042157	GO:0031210	GO:0010900	GO:0048261	GO:0034375	GO:0005504	GO:0051005	GO:0033700	GO:0006641	GO:0005783	GO:0045717	GO:0004859	GO:0034382	GO:0032375	GO:0010916	GO:0060228
tr|K7ES54|K7ES54_HUMAN	Follistatin-related protein 3 (Fragment) OS=Homo sapiens GN=FSTL3 PE=4 SV=1|K7ES54|K7ES54_HUMAN	GO:0048185	GO:0030324	GO:0030325	GO:0030514	GO:0001822	GO:0030141	GO:0007283	GO:0008584	GO:0005615	GO:0071248	GO:0001503	GO:0002244	GO:0005794	GO:0032926	GO:0044306	GO:0045671	GO:0022409	GO:0045944	GO:0048471	GO:0001968	GO:0005634
tr|K7ESL0|K7ESL0_HUMAN	Spermidine synthase (Fragment) OS=Homo sapiens GN=SRM PE=1 SV=1|K7ESL0|K7ESL0_HUMAN	GO:0008295	GO:0044281	GO:0004766	GO:0005829	GO:0042803
tr|M0QX27|M0QX27_HUMAN	Urokinase plasminogen activator surface receptor (Fragment) OS=Homo sapiens GN=PLAUR PE=4 SV=1|M0QX27|M0QX27_HUMAN	GO:0006501	GO:0010628	GO:0043066	GO:0005788	GO:0030162	GO:0010629	GO:0006928	GO:0005789	GO:0031225	GO:0005576	GO:0009986	GO:0043403	GO:0048762	GO:0030377	GO:0042730	GO:0007165	GO:0006935	GO:0016255	GO:0019898	GO:0019899	GO:0060742	GO:0005887
tr|M0QXF7|M0QXF7_HUMAN	UPF0556 protein C19orf10 (Fragment) OS=Homo sapiens GN=C19orf10 PE=1 SV=1|M0QXF7|M0QXF7_HUMAN	GO:0006987	GO:0005793	GO:0005788	GO:0005576
tr|M0QXK0|M0QXK0_HUMAN	DnaJ homolog subfamily B member 1 (Fragment) OS=Homo sapiens GN=DNAJB1 PE=1 SV=1|M0QXK0|M0QXK0_HUMAN	GO:0005737	GO:0005730	GO:0031072	GO:0051085	GO:0006986	GO:0070389	GO:0051082
tr|M0QXS5|M0QXS5_HUMAN	Heterogeneous nuclear ribonucleoprotein L (Fragment) OS=Homo sapiens GN=HNRNPL PE=1 SV=1|M0QXS5|M0QXS5_HUMAN	GO:0005737	GO:0005654	GO:0045120	GO:0003723	GO:0000398	GO:0005515	GO:0044212	GO:0030529	GO:0000166
tr|M0QYI6|M0QYI6_HUMAN	NEDD8-conjugating enzyme Ubc12 (Fragment) OS=Homo sapiens GN=UBE2M PE=1 SV=1|M0QYI6|M0QYI6_HUMAN	GO:0043525	GO:0019788	GO:0045116	GO:0005515	GO:0016567	GO:0018169	GO:0005524	GO:0004842
tr|M0QYU1|M0QYU1_HUMAN	Glycogen [starch] synthase, muscle (Fragment) OS=Homo sapiens GN=GYS1 PE=1 SV=1|M0QYU1|M0QYU1_HUMAN	GO:0005978	GO:0005536	GO:0016234	GO:0044281	GO:0004373	GO:0006006	GO:0007507	GO:0019901	GO:0005829
tr|M0QYZ2|M0QYZ2_HUMAN	AP-2 complex subunit sigma OS=Homo sapiens GN=AP2S1 PE=1 SV=1|M0QYZ2|M0QYZ2_HUMAN	GO:0007411	GO:0030100	GO:0030122	GO:0042059	GO:0048011	GO:0048268	GO:0016032	GO:0008565	GO:0006886	GO:0005829	GO:0019886	GO:0050690	GO:0007268	GO:0030121
tr|M0QZH0|M0QZH0_HUMAN	Reticulocalbin-3 (Fragment) OS=Homo sapiens GN=RCN3 PE=4 SV=1|M0QZH0|M0QZH0_HUMAN	GO:0005509	GO:0005515	GO:0005788
tr|M0QZI4|M0QZI4_HUMAN	Phospholipase D3 (Fragment) OS=Homo sapiens GN=PLD3 PE=1 SV=1|M0QZI4|M0QZI4_HUMAN	GO:0005789	GO:0016042	GO:0005515	GO:0044281	GO:0070290	GO:0004630	GO:0016021	GO:0006655
tr|M0QZN2|M0QZN2_HUMAN	40S ribosomal protein S5 OS=Homo sapiens GN=RPS5 PE=1 SV=1|M0QZN2|M0QZN2_HUMAN	GO:0006413	GO:0019083	GO:0003729	GO:0003735	GO:0006450	GO:0022627	GO:0006415	GO:0006614	GO:0000184
tr|M0R009|M0R009_HUMAN	Alpha-1B-glycoprotein (Fragment) OS=Homo sapiens GN=A1BG PE=4 SV=3|M0R009|M0R009_HUMAN	GO:0005576
tr|M0R0K9|M0R0K9_HUMAN	Transcription intermediary factor 1-beta (Fragment) OS=Homo sapiens GN=TRIM28 PE=1 SV=1|M0R0K9|M0R0K9_HUMAN	GO:0006367	GO:0005654	GO:0000122	GO:0003714	GO:0008270	GO:0001837	GO:0070087	GO:0060669	GO:0005719	GO:0004672	GO:0060028	GO:0046777	GO:0051259	GO:0004842	GO:0031625	GO:0003713	GO:0005720	GO:0016567	GO:0043565	GO:0003700	GO:0016925	GO:0045893	GO:0045739
tr|M0R0W6|M0R0W6_HUMAN	Tyrosine-protein kinase receptor UFO OS=Homo sapiens GN=AXL PE=1 SV=1|M0R0W6|M0R0W6_HUMAN	GO:0001961	GO:0048469	GO:0001764	GO:0030168	GO:0034101	GO:0032689	GO:0001786	GO:0034446	GO:0007283	GO:2000669	GO:0005615	GO:0021885	GO:0060068	GO:0032825	GO:0046982	GO:0009986	GO:0007167	GO:0051250	GO:0035457	GO:0006954	GO:0032720	GO:0004714	GO:0031668	GO:0097028	GO:0043277	GO:0043524	GO:0071222	GO:0042698	GO:0005887	GO:0001974	GO:0045087	GO:0005524	GO:0051897	GO:0032940
tr|M0R0Y2|M0R0Y2_HUMAN	Alpha-soluble NSF attachment protein OS=Homo sapiens GN=NAPA PE=1 SV=1|M0R0Y2|M0R0Y2_HUMAN	GO:0045176	GO:0043129	GO:0006891	GO:0097208	GO:0006944	GO:0005615	GO:0005764	GO:0006886	GO:0035249	GO:0005829	GO:0007420	GO:0035494	GO:0010807	GO:0004190	GO:0006892	GO:0070044	GO:0033619	GO:0019905	GO:0030182
tr|M0R1M7|M0R1M7_HUMAN	Microtubule-associated protein 1S (Fragment) OS=Homo sapiens GN=MAP1S PE=1 SV=1|M0R1M7|M0R1M7_HUMAN	GO:0005829	GO:0008017	GO:0001578	GO:0047497	GO:0005874	GO:0030425	GO:0006915	GO:0007420	GO:0045202	GO:0051015	GO:0004536	GO:0042802	GO:0003677	GO:0048812	GO:0043025	GO:0048471	GO:0005819	GO:0048487	GO:0005634
tr|M0R210|M0R210_HUMAN	40S ribosomal protein S16 OS=Homo sapiens GN=RPS16 PE=1 SV=1|M0R210|M0R210_HUMAN	GO:0006413	GO:0019083	GO:0003723	GO:0006364	GO:0003735	GO:0006414	GO:0022627	GO:0042274	GO:0006415	GO:0006614	GO:0000184
tr|M0R2X8|M0R2X8_HUMAN	Angiopoietin-related protein 4 (Fragment) OS=Homo sapiens GN=ANGPTL4 PE=4 SV=1|M0R2X8|M0R2X8_HUMAN	GO:0001666	GO:0045766	GO:0051260	GO:0070328	GO:0005615	GO:0004857	GO:0005102	GO:0051005	GO:0030154	GO:0007165	GO:0044255	GO:0005578	GO:0044281	GO:0043066
tr|Q05BM8|Q05BM8_HUMAN	Polypeptide N-acetylgalactosaminyltransferase OS=Homo sapiens GN=GALNT1 PE=2 SV=1|Q05BM8|Q05BM8_HUMAN	GO:0018242	GO:0018243	GO:0032580	GO:0016021	GO:0030145	GO:0004653	GO:0043687	GO:0048471	GO:0005576	GO:0030246	GO:0016266
tr|Q05D08|Q05D08_HUMAN	PA2G4 protein (Fragment) OS=Homo sapiens GN=PA2G4 PE=2 SV=1|Q05D08|Q05D08_HUMAN	GO:0007050	GO:0003723	GO:0006417	GO:0005730	GO:0006364	GO:0031625	GO:0003677	GO:0003700	GO:0030529	GO:0045892	GO:0008283	GO:0005737	GO:0016787
tr|Q05DA4|Q05DA4_HUMAN	P4HA2 protein OS=Homo sapiens GN=P4HA2 PE=2 SV=1|Q05DA4|Q05DA4_HUMAN	GO:0055114	GO:0004656	GO:0016702	GO:0009055	GO:0031418	GO:0005788	GO:0018401	GO:0005506
tr|Q05DB4|Q05DB4_HUMAN	HEBP2 protein (Fragment) OS=Homo sapiens GN=HEBP2 PE=2 SV=1|Q05DB4|Q05DB4_HUMAN	GO:0005739
tr|Q05DH1|Q05DH1_HUMAN	Proteasome subunit alpha type (Fragment) OS=Homo sapiens GN=PSMA7 PE=2 SV=1|Q05DH1|Q05DH1_HUMAN	GO:0000209	GO:0005654	GO:0006521	GO:0051437	GO:0042981	GO:0010467	GO:0051436	GO:0004298	GO:0005829	GO:0002479	GO:0019773	GO:0042802	GO:0019048	GO:0000084	GO:0000216	GO:0031145	GO:0016071	GO:0006977
tr|Q0D2M2|Q0D2M2_HUMAN	HIST1H2BC protein OS=Homo sapiens GN=HIST1H2BC PE=2 SV=1|Q0D2M2|Q0D2M2_HUMAN	GO:0000786	GO:0003677	GO:0006334	GO:0005634	GO:0046982
tr|Q0PHS1|Q0PHS1_HUMAN	Glucose-6-phosphate 1-dehydrogenase (Fragment) OS=Homo sapiens GN=G6PD PE=3 SV=1|Q0PHS1|Q0PHS1_HUMAN	GO:0010734	GO:0043231	GO:0043249	GO:0050661	GO:0004345	GO:0051156	GO:0005536	GO:0019322	GO:0005829	GO:0046390	GO:0001816	GO:0009051	GO:0006695	GO:0005813	GO:0006749	GO:0042803	GO:0034599	GO:0009898
tr|Q0QEN7|Q0QEN7_HUMAN	ATP synthase subunit beta (Fragment) OS=Homo sapiens GN=ATP5B PE=2 SV=1|Q0QEN7|Q0QEN7_HUMAN	GO:0001525	GO:0046961	GO:0008553	GO:0006933	GO:0006898	GO:0006172	GO:0046933	GO:0030228	GO:0051453	GO:0015991	GO:0042776	GO:0005509	GO:0042288	GO:0042645	GO:0009986	GO:0042777	GO:0005754	GO:0006629	GO:0043499	GO:0006200	GO:0005886	GO:0005524	GO:0022904
tr|Q0QF37|Q0QF37_HUMAN	Malate dehydrogenase (Fragment) OS=Homo sapiens GN=MDH2 PE=2 SV=1|Q0QF37|Q0QF37_HUMAN	GO:0006107	GO:0030060	GO:0005730	GO:0005743	GO:0006734	GO:0043621	GO:0006108	GO:0046554	GO:0006099	GO:0044262	GO:0006475	GO:0000166	GO:0006094	GO:0005759	GO:0005886
tr|Q0VGA5|Q0VGA5_HUMAN	SARS protein OS=Homo sapiens GN=SARS PE=2 SV=1|Q0VGA5|Q0VGA5_HUMAN	GO:0005829	GO:0004828	GO:0003723	GO:0097056	GO:0005739	GO:0006434	GO:0008033	GO:0005524
tr|Q0VGD6|Q0VGD6_HUMAN	HNRPR protein (Fragment) OS=Homo sapiens GN=HNRPR PE=2 SV=1|Q0VGD6|Q0VGD6_HUMAN	GO:0005737	GO:0005730	GO:0005654	GO:0003723	GO:0000398	GO:0005515	GO:0000166	GO:0071013
tr|Q13707|Q13707_HUMAN	ACTA2 protein (Fragment) OS=Homo sapiens GN=ACTA2 PE=3 SV=1|Q13707|Q13707_HUMAN	GO:0009615	GO:0048741	GO:0042643	GO:0055003	GO:0005865	GO:0006915	GO:0060047	GO:0017022	GO:0005829	GO:0030240	GO:0055008	GO:0031674	GO:0033275	GO:0072144	GO:0001725	GO:0030485	GO:0016887	GO:0005524	GO:0008217	GO:0005200	GO:0014829
tr|Q1JQ76|Q1JQ76_HUMAN	Ribosomal protein (Fragment) OS=Homo sapiens GN=RPL10A PE=2 SV=1|Q1JQ76|Q1JQ76_HUMAN	GO:0006413	GO:0019083	GO:0003723	GO:0005739	GO:0003735	GO:0006414	GO:0006415	GO:0009653	GO:0006614	GO:0022625	GO:0000184
tr|Q1L857|Q1L857_HUMAN	Ceruloplasmin (Fragment) OS=Homo sapiens PE=4 SV=1|Q1L857|Q1L857_HUMAN	GO:0005615	GO:0006825	GO:0006879	GO:0051087	GO:0005507	GO:0055085	GO:0004322
tr|Q2HIZ0|Q2HIZ0_HUMAN	Thrombospondin 3 OS=Homo sapiens GN=THBS3 PE=2 SV=1|Q2HIZ0|Q2HIZ0_HUMAN	GO:0007160	GO:0043931	GO:0008201	GO:0060346	GO:0005509	GO:0005576	GO:0003417	GO:0048471
tr|Q2LC89|Q2LC89_HUMAN	PD-1-ligand 2 (Fragment) OS=Homo sapiens GN=PDL2 PE=2 SV=1|Q2LC89|Q2LC89_HUMAN	GO:0012505	GO:0005886	GO:0042130	GO:0031295	GO:0016021	GO:0005576	GO:0006955	GO:0042102
tr|Q2TSD0|Q2TSD0_HUMAN	Glyceraldehyde-3-phosphate dehydrogenase OS=Homo sapiens PE=2 SV=1|Q2TSD0|Q2TSD0_HUMAN	GO:0051402	GO:0005829	GO:0051287	GO:0008017	GO:0055114	GO:0015630	GO:0035606	GO:0050821	GO:0000226	GO:0035605	GO:0004365	GO:0006096	GO:0006094	GO:0048471	GO:0050661	GO:0044281	GO:0005811	GO:0016020	GO:0005634
tr|Q2TU64|Q2TU64_HUMAN	T-complex protein 1 subunit gamma OS=Homo sapiens PE=2 SV=1|Q2TU64|Q2TU64_HUMAN	GO:0005832	GO:0051084	GO:0005886	GO:0005524	GO:0051082	GO:0005874
tr|Q2TU84|Q2TU84_HUMAN	Aspartate aminotransferase OS=Homo sapiens GN=GIG18 PE=2 SV=1|Q2TU84|Q2TU84_HUMAN	GO:0019509	GO:0006114	GO:0006107	GO:0005829	GO:0005764	GO:0006533	GO:0019551	GO:0006532	GO:0004609	GO:0032869	GO:0004069	GO:0080130	GO:0055089	GO:0019550	GO:0051384	GO:0031406	GO:0006595	GO:0006094	GO:0043679	GO:0030170
tr|Q2VIN3|Q2VIN3_HUMAN	RBM1 (Fragment) OS=Homo sapiens PE=4 SV=1|Q2VIN3|Q2VIN3_HUMAN	GO:0005515	GO:0071347	GO:0000381	GO:0005719	GO:0001047	GO:0006509	GO:0071013	GO:0070062	GO:0045944	GO:0003682	GO:0003729
tr|Q32Q10|Q32Q10_HUMAN	RSU1 protein (Fragment) OS=Homo sapiens GN=RSU1 PE=2 SV=1|Q32Q10|Q32Q10_HUMAN	GO:0005829	GO:0034329	GO:0007265
tr|Q32Q12|Q32Q12_HUMAN	Nucleoside diphosphate kinase OS=Homo sapiens GN=NME1-NME2 PE=1 SV=1|Q32Q12|Q32Q12_HUMAN	GO:0004550	GO:0046872	GO:0006228	GO:0005524	GO:0006183	GO:0005737	GO:0006241
tr|Q3B770|Q3B770_HUMAN	Eukaryotic translation initiation factor 3 subunit A (Fragment) OS=Homo sapiens GN=EIF3A PE=2 SV=1|Q3B770|Q3B770_HUMAN	GO:0003743	GO:0005829	GO:0005730	GO:0005638	GO:0043022	GO:0005852	GO:0005515	GO:0001732	GO:0005198	GO:0042256
tr|Q3B7A7|Q3B7A7_HUMAN	Phosphoribosylglycinamide formyltransferase, phosphoribosylglycinamide synthetase, phosphoribosylaminoimidazole synthetase OS=Homo sapiens GN=GART PE=2 SV=1|Q3B7A7|Q3B7A7_HUMAN	GO:0010035	GO:0005829	GO:0009113	GO:0046872	GO:0032259	GO:0005524	GO:0004637	GO:0048513	GO:0004641	GO:0008168	GO:0004644	GO:0006189	GO:0010033
tr|Q3KR19|Q3KR19_HUMAN	ECM2 protein OS=Homo sapiens GN=ECM2 PE=2 SV=1|Q3KR19|Q3KR19_HUMAN	GO:0007160	GO:0070052	GO:0008201	GO:0005178	GO:0010811	GO:0005614	GO:0030198
tr|Q4LE79|Q4LE79_HUMAN	DSP variant protein (Fragment) OS=Homo sapiens GN=DSP variant protein PE=2 SV=1|Q4LE79|Q4LE79_HUMAN	GO:0042060	GO:0018149	GO:0002934	GO:0030674	GO:0016337	GO:0005739	GO:0045109	GO:0006921	GO:0030216	GO:0071896	GO:0003223	GO:0034332	GO:0043588	GO:0005200	GO:0016323	GO:0030057	GO:0005916	GO:0005882	GO:0001533
tr|Q4VAP9|Q4VAP9_HUMAN	COL8A2 protein (Fragment) OS=Homo sapiens GN=COL8A2 PE=2 SV=1|Q4VAP9|Q4VAP9_HUMAN	GO:0001525	GO:0005788	GO:0016337	GO:0030674	GO:0005201	GO:0048593	GO:0030198	GO:0005604	GO:0050673	GO:0005581
tr|Q4W4Y1|Q4W4Y1_HUMAN	Dopamine receptor interacting protein 4 OS=Homo sapiens GN=DRIP4 PE=2 SV=1|Q4W4Y1|Q4W4Y1_HUMAN	GO:0005815	GO:0046983	GO:0042470	GO:0007049	GO:0019048	GO:0048306	GO:0005829	GO:0006915	GO:0017124	GO:0051301	GO:0015031
tr|Q4ZG77|Q4ZG77_HUMAN	Putative uncharacterized protein PSMD14 (Fragment) OS=Homo sapiens GN=PSMD14 PE=4 SV=1|Q4ZG77|Q4ZG77_HUMAN	GO:0000209	GO:0004175	GO:0005654	GO:0003984	GO:0070628	GO:0070536	GO:0006521	GO:0051437	GO:0042981	GO:0010467	GO:0016032	GO:0051436	GO:0061133	GO:0005829	GO:0002479	GO:0046872	GO:0000084	GO:0004221	GO:0000502	GO:0008237	GO:0010950	GO:0000216	GO:0031145	GO:0061136	GO:0016071	GO:0006977
tr|Q4ZG85|Q4ZG85_HUMAN	Putative uncharacterized protein CRIM1 (Fragment) OS=Homo sapiens GN=CRIM1 PE=4 SV=1|Q4ZG85|Q4ZG85_HUMAN	GO:0004867	GO:0016021	GO:0001558	GO:0005010	GO:0007399	GO:0043086	GO:0005520	GO:0005576	GO:0048009	GO:0005886
tr|Q53EV1|Q53EV1_HUMAN	RAB-interacting factor variant (Fragment) OS=Homo sapiens PE=2 SV=1|Q53EV1|Q53EV1_HUMAN	GO:0005085	GO:0006944	GO:0008270	GO:0007264	GO:0015031
tr|Q53F10|Q53F10_HUMAN	UV excision repair protein RAD23 homolog B variant (Fragment) OS=Homo sapiens PE=2 SV=1|Q53F10|Q53F10_HUMAN	GO:0000718	GO:0031593	GO:0005730	GO:0003697	GO:0005654	GO:0005737	GO:0032434	GO:0071942	GO:0000715
tr|Q53F35|Q53F35_HUMAN	Acidic (Leucine-rich) nuclear phosphoprotein 32 family, member B variant (Fragment) OS=Homo sapiens PE=2 SV=1|Q53F35|Q53F35_HUMAN	GO:0000084	GO:0042127	GO:0006913	GO:0005634	GO:0005783	GO:0048471
tr|Q53F48|Q53F48_HUMAN	Heterogeneous nuclear ribonucleoprotein H3 isoform a variant (Fragment) OS=Homo sapiens PE=2 SV=1|Q53F48|Q53F48_HUMAN	GO:0005730	GO:0003723	GO:0000398	GO:0030529	GO:0000166
tr|Q53FB0|Q53FB0_HUMAN	Chloride intracellular channel 1 variant (Fragment) OS=Homo sapiens PE=2 SV=1|Q53FB0|Q53FB0_HUMAN	GO:0005247	GO:0034765	GO:0031965	GO:0005739	GO:0005903	GO:0034707	GO:0045669	GO:0051881	GO:0006821	GO:0005515	GO:0007165	GO:0005886
tr|Q53FK2|Q53FK2_HUMAN	Stress 70 protein chaperone, microsome-associated, 60kDa variant (Fragment) OS=Homo sapiens PE=2 SV=1|Q53FK2|Q53FK2_HUMAN	GO:0005783	GO:0005524
tr|Q53FP8|Q53FP8_HUMAN	Calponin (Fragment) OS=Homo sapiens PE=2 SV=1|Q53FP8|Q53FP8_HUMAN	GO:0005856	GO:0003779	GO:0006940	GO:0005516	GO:0031032
tr|Q53FR4|Q53FR4_HUMAN	Vacuolar protein sorting 35 variant (Fragment) OS=Homo sapiens PE=2 SV=1|Q53FR4|Q53FR4_HUMAN	GO:0015031	GO:0016020	GO:0005829	GO:0008219	GO:0005768	GO:0005515	GO:0042147
tr|Q53GD8|Q53GD8_HUMAN	Peptidyl-prolyl cis-trans isomerase (Fragment) OS=Homo sapiens PE=2 SV=1|Q53GD8|Q53GD8_HUMAN	GO:0004872	GO:0006457	GO:0005528	GO:0000413	GO:0016020	GO:0005634	GO:0003755
tr|Q53GE2|Q53GE2_HUMAN	Capping protein (Actin filament) muscle Z-line, alpha 2 variant (Fragment) OS=Homo sapiens PE=2 SV=1 >tr|Q53GC7|Q53GC7_HUMAN Capping protein (Actin filament) muscle Z-line, alpha 2 variant (Fragment) OS=Homo sapiens PE=2 SV=1|Q53GE2|Q53GE2_HUMAN	GO:0048146	GO:0061180	GO:0009267	GO:0060716	GO:0008290	GO:0051899	GO:0060056	GO:0045019	GO:0051450	GO:0000188	GO:2001244	GO:0001960	GO:0046777	GO:0042524	GO:0071455	GO:0070836	GO:0030534	GO:0003779	GO:0032091	GO:0033138	GO:0005008	GO:0002053	GO:0006641	GO:0000187	GO:0030193	GO:0045087	GO:0042593	GO:0045907	GO:0009925	GO:0016324	GO:0005109	GO:0060045	GO:0016050	GO:0005198	GO:0002080	GO:0045944	GO:0050998	GO:0014812	GO:0001937	GO:0005113	GO:0005783	GO:0033137	GO:0005578	GO:0030857	GO:0051592	GO:0016504	GO:0001889	GO:0005768	GO:2000286	GO:0060501	GO:0032570	GO:0001666	GO:0030863	GO:0033484	GO:0007420	GO:0005829	GO:0010828	GO:0010524	GO:0014902	GO:0008104	GO:0019861	GO:0060317	GO:0090090	GO:0043627	GO:0005524	GO:0055009	GO:2001238	GO:0007595	GO:0006940	GO:0000122	GO:0019217	GO:0008624	GO:0090263	GO:0051693	GO:0051260	GO:0048554	GO:0051091	GO:0060492	GO:0060665	GO:0048471	GO:0030514	GO:0072584	GO:0031295	GO:0005125	GO:0005901	GO:0071560	GO:0042632	GO:0000139	GO:0001570	GO:0019915	GO:0005887
tr|Q53GF5|Q53GF5_HUMAN	Proteasome subunit alpha type (Fragment) OS=Homo sapiens PE=2 SV=1|Q53GF5|Q53GF5_HUMAN	GO:0000209	GO:0009615	GO:0005654	GO:0005515	GO:0006521	GO:0051437	GO:0042981	GO:0010467	GO:0016032	GO:0051436	GO:0004298	GO:0005829	GO:0002479	GO:0019773	GO:0000084	GO:0000216	GO:0031145	GO:0016071	GO:0006977
tr|Q53GN4|Q53GN4_HUMAN	WD repeat domain 1, isoform CRA_a (Fragment) OS=Homo sapiens GN=WDR1 PE=2 SV=1|Q53GN4|Q53GN4_HUMAN	GO:0005856	GO:0007605	GO:0002576	GO:0003779	GO:0005576	GO:0030168	GO:0005829
tr|Q53GP1|Q53GP1_HUMAN	N-sulfoglucosamine sulfohydrolase (Sulfamidase) variant (Fragment) OS=Homo sapiens PE=2 SV=1|Q53GP1|Q53GP1_HUMAN	GO:0046872	GO:0005975	GO:0008484	GO:0006027	GO:0016250	GO:0006029	GO:0044281	GO:0043202
tr|Q53GU8|Q53GU8_HUMAN	Transforming growth factor, beta-induced, 68kDa variant (Fragment) OS=Homo sapiens PE=2 SV=1|Q53GU8|Q53GU8_HUMAN	GO:0001525	GO:0005615	GO:0050840	GO:0050896	GO:0005178	GO:0008283	GO:0005886	GO:0007601	GO:0005578	GO:0030198	GO:0007162
tr|Q53HC2|Q53HC2_HUMAN	Peroxiredoxin 3 isoform a variant (Fragment) OS=Homo sapiens PE=2 SV=1|Q53HC2|Q53HC2_HUMAN	GO:0008385	GO:0032496	GO:0042744	GO:0008022	GO:0051920	GO:0019901	GO:0033673	GO:0043027	GO:0004601	GO:0008284	GO:0001893	GO:0043154	GO:0042802	GO:0051881	GO:0030099	GO:0005769	GO:0007005	GO:0055114	GO:0051092	GO:0043524	GO:0008785	GO:0005739
tr|Q53HV1|Q53HV1_HUMAN	Ribosomal protein S4, X-linked X isoform variant (Fragment) OS=Homo sapiens PE=2 SV=1|Q53HV1|Q53HV1_HUMAN	GO:0000184	GO:0006415	GO:0006413	GO:0007275	GO:0005844	GO:0006414	GO:0045727	GO:0008284	GO:0003735	GO:0019083	GO:0006614	GO:0019843	GO:0022627
tr|Q53T09|Q53T09_HUMAN	Putative uncharacterized protein XRCC5 (Fragment) OS=Homo sapiens GN=XRCC5 PE=4 SV=1|Q53T09|Q53T09_HUMAN	GO:0050769	GO:0005654	GO:0008022	GO:0043066	GO:0016032	GO:0006310	GO:0006303	GO:0008283	GO:0005958	GO:0045892	GO:0005737	GO:0005730	GO:0043564	GO:0044212	GO:0031625	GO:0000783	GO:0000723	GO:0060218	GO:0003691	GO:0051575	GO:0004003	GO:0005524
tr|Q53T60|Q53T60_HUMAN	Putative uncharacterized protein DARS (Fragment) OS=Homo sapiens GN=DARS PE=3 SV=1|Q53T60|Q53T60_HUMAN	GO:0005829	GO:0003676	GO:0006461	GO:0006422	GO:0005524	GO:0004815	GO:0004046	GO:0005515
tr|Q59E93|Q59E93_HUMAN	Membrane alanine aminopeptidase variant (Fragment) OS=Homo sapiens PE=2 SV=1|Q59E93|Q59E93_HUMAN	GO:0031983	GO:0005829	GO:0042277	GO:0001525	GO:0008270	GO:0009897	GO:0005793	GO:0035814	GO:0004872	GO:0004177	GO:0006508	GO:0008237	GO:0030154	GO:0012506	GO:0006725	GO:0019048	GO:0005887
tr|Q59EG0|Q59EG0_HUMAN	Basement membrane-specific heparan sulfate proteoglycan core protein variant (Fragment) OS=Homo sapiens PE=2 SV=1|Q59EG0|Q59EG0_HUMAN	GO:0006024	GO:0005796	GO:0006629	GO:0001525	GO:0008022	GO:0005604	GO:0005975	GO:0043202	GO:0005615	GO:0042157	GO:0030204	GO:0006027	GO:0044281	GO:0005886
tr|Q59EG8|Q59EG8_HUMAN	Proteasome 26S non-ATPase subunit 2 variant (Fragment) OS=Homo sapiens PE=2 SV=1|Q59EG8|Q59EG8_HUMAN	GO:0000209	GO:0042176	GO:0005654	GO:0005515	GO:0006521	GO:0051437	GO:0042981	GO:0010467	GO:0016032	GO:0051436	GO:0005829	GO:0002479	GO:0000084	GO:0000216	GO:0031145	GO:0016071	GO:0005838	GO:0006977	GO:0030234
tr|Q59EH3|Q59EH3_HUMAN	Acid phosphatase 1 isoform c variant (Fragment) OS=Homo sapiens PE=2 SV=1|Q59EH3|Q59EH3_HUMAN	GO:0005737	GO:0004726	GO:0003993	GO:0007268	GO:0009898	GO:0035335	GO:0005634	GO:0017124
tr|Q59EJ3|Q59EJ3_HUMAN	Heat shock 70kDa protein 1A variant (Fragment) OS=Homo sapiens PE=2 SV=1|Q59EJ3|Q59EJ3_HUMAN	GO:0001916	GO:0044183	GO:0010467	GO:0016607	GO:0016323	GO:0047485	GO:0016235	GO:0005829	GO:0008285	GO:0006916	GO:0006402	GO:0045906	GO:0090084	GO:0043154	GO:0031625	GO:0008180	GO:0030308	GO:0051082	GO:0000723	GO:0002020	GO:0051059	GO:0009408	GO:0042026	GO:0048471	GO:0005783	GO:0006952	GO:0005524	GO:0030529	GO:0006986	GO:0016324	GO:0005739	GO:0006281
tr|Q59ET0|Q59ET0_HUMAN	Glucan , branching enzyme 1 variant (Fragment) OS=Homo sapiens PE=2 SV=1|Q59ET0|Q59ET0_HUMAN	GO:0004553	GO:0005978	GO:0043169	GO:0030246	GO:0044281	GO:0003844	GO:0006006	GO:0005829
tr|Q59GB4|Q59GB4_HUMAN	Dihydropyrimidinase-like 2 variant (Fragment) OS=Homo sapiens PE=2 SV=1|Q59GB4|Q59GB4_HUMAN	GO:0030154	GO:0030425	GO:0006208	GO:0016812	GO:0030424	GO:0007010	GO:0007399	GO:0019901	GO:0043025	GO:0005739
tr|Q59GH5|Q59GH5_HUMAN	COP9 signalosome subunit 5 variant (Fragment) OS=Homo sapiens PE=2 SV=1|Q59GH5|Q59GH5_HUMAN	GO:0005852	GO:0006413	GO:0005515	GO:0003743	GO:0010388	GO:0005730	GO:0005667	GO:0046872	GO:0003713	GO:0008180	GO:0051726	GO:0008237	GO:0045944	GO:0006508	GO:0046328
tr|Q59GM9|Q59GM9_HUMAN	Alpha-1,4 glucan phosphorylase (Fragment) OS=Homo sapiens PE=2 SV=1|Q59GM9|Q59GM9_HUMAN	GO:0005737	GO:0008184	GO:0005980	GO:0030170	GO:0030246	GO:0044281	GO:0030424	GO:0008144	GO:0006006	GO:0042803
tr|Q5CAQ5|Q5CAQ5_HUMAN	Tumor rejection antigen (Gp96) 1 OS=Homo sapiens GN=TRA1 PE=2 SV=1|Q5CAQ5|Q5CAQ5_HUMAN	GO:0030433	GO:0006457	GO:0005788	GO:0031247	GO:0042470	GO:0046790	GO:0005509	GO:0015031	GO:0005789	GO:0050750	GO:0005829	GO:0006916	GO:0001666	GO:0006987	GO:0051082	GO:0019903	GO:0030496	GO:0003723	GO:0051208	GO:0048471	GO:0044459	GO:0071318	GO:0045087	GO:0005524	GO:0043666
tr|Q5GGW2|Q5GGW2_HUMAN	Rhabdomyosarcoma antigen MU-RMS-40.21 OS=Homo sapiens GN=RPS18 PE=2 SV=1|Q5GGW2|Q5GGW2_HUMAN	GO:0006413	GO:0019083	GO:0006417	GO:0051726	GO:0019843	GO:0003735	GO:0006414	GO:0022627	GO:0042254	GO:0005515	GO:0006415	GO:0007275	GO:0006614	GO:0000184
tr|Q5HYE3|Q5HYE3_HUMAN	Putative uncharacterized protein DKFZp686H1812 OS=Homo sapiens GN=DKFZp686H1812 PE=2 SV=1|Q5HYE3|Q5HYE3_HUMAN	GO:0005576
tr|Q5HYG2|Q5HYG2_HUMAN	Putative uncharacterized protein DKFZp686H0286 OS=Homo sapiens GN=DKFZp686H0286 PE=2 SV=1|Q5HYG2|Q5HYG2_HUMAN	GO:0007420	GO:0016021	GO:0007156	GO:0005509	GO:0005886
tr|Q5HYM1|Q5HYM1_HUMAN	Putative uncharacterized protein DKFZp686O1553 (Fragment) OS=Homo sapiens GN=DKFZp686O1553 PE=1 SV=1|Q5HYM1|Q5HYM1_HUMAN	GO:0005509	GO:0005615	GO:0006508	GO:0048306	GO:0045916	GO:0004252	GO:0042803	GO:0001867
tr|Q5JPE4|Q5JPE4_HUMAN	Putative uncharacterized protein DKFZp667O202 OS=Homo sapiens GN=DKFZp667O202 PE=4 SV=1|Q5JPE4|Q5JPE4_HUMAN	GO:0046872	GO:0006896	GO:0010008	GO:0004647	GO:0015031
tr|Q5JS72|Q5JS72_HUMAN	Peripheral plasma membrane protein CASK OS=Homo sapiens GN=CASK PE=4 SV=1|Q5JS72|Q5JS72_HUMAN	GO:0005911	GO:0007595	GO:0090280	GO:0005604	GO:0005652	GO:0042734	GO:0015629	GO:0016323	GO:0060170	GO:0005730	GO:0005829	GO:0001953	GO:0004385	GO:0006468	GO:0004674	GO:0016363	GO:0061045	GO:0042043	GO:0045944	GO:0010839	GO:0090288	GO:0005516	GO:0005524
tr|Q5JTM7|Q5JTM7_HUMAN	Olfactomedin-like protein 2A (Fragment) OS=Homo sapiens GN=OLFML2A PE=4 SV=1|Q5JTM7|Q5JTM7_HUMAN	GO:0050840	GO:0005576	GO:0042803	GO:0031012	GO:0030198
tr|Q5JXI8|Q5JXI8_HUMAN	Four and a half LIM domains protein 1 (Fragment) OS=Homo sapiens GN=FHL1 PE=1 SV=1|Q5JXI8|Q5JXI8_HUMAN	GO:0005829	GO:2000134	GO:0008270	GO:0030308	GO:0007517	GO:0009887	GO:0010972	GO:0030154	GO:0005515	GO:0005634	GO:0005886
tr|Q5PY49|Q5PY49_HUMAN	Urokinase plasminogen activator (Fragment) OS=Homo sapiens PE=1 SV=1|Q5PY49|Q5PY49_HUMAN	GO:0001666	GO:0001525	GO:2000097	GO:0007566	GO:0043403	GO:0033628	GO:0014910	GO:0042730	GO:0006935	GO:0005615	GO:0009986	GO:0006508	GO:0005515	GO:0042127	GO:0016301	GO:0004252	GO:0010469	GO:0055093	GO:0005886
tr|Q5RLJ0|Q5RLJ0_HUMAN	CLE OS=Homo sapiens PE=2 SV=1|Q5RLJ0|Q5RLJ0_HUMAN	GO:0005815	GO:0005730	GO:0045944	GO:0000993	GO:0042802	GO:0003677	GO:0072669	GO:0048471	GO:0019048
tr|Q5SSB9|Q5SSB9_HUMAN	Ficolin-3 OS=Homo sapiens GN=FCN3 PE=4 SV=1|Q5SSB9|Q5SSB9_HUMAN	GO:0005615	GO:0030246	GO:0007165	GO:0001867	GO:0005102	GO:0005581
tr|Q5STU3|Q5STU3_HUMAN	Spliceosome RNA helicase DDX39B OS=Homo sapiens GN=DDX39B PE=1 SV=2|Q5STU3|Q5STU3_HUMAN	GO:0005687	GO:0043008	GO:0010501	GO:0004004	GO:0005681	GO:0000245	GO:0016607	GO:0005524	GO:0005688	GO:0030621	GO:0000346	GO:0017070	GO:0005737	GO:0046784
tr|Q5T1Z0|Q5T1Z0_HUMAN	Phospholysine phosphohistidine inorganic pyrophosphate phosphatase OS=Homo sapiens GN=LHPP PE=4 SV=1|Q5T1Z0|Q5T1Z0_HUMAN	GO:0005730	GO:0000287	GO:0008969	GO:0006470	GO:0004427	GO:0005829	GO:0042803
tr|Q5T9B7|Q5T9B7_HUMAN	Adenylate kinase isoenzyme 1 OS=Homo sapiens GN=AK1 PE=1 SV=1|Q5T9B7|Q5T9B7_HUMAN	GO:0007050	GO:0004017	GO:0046034	GO:0009165	GO:0005524	GO:0016310	GO:0005737	GO:0005886
tr|Q5TZP0|Q5TZP0_HUMAN	Matrix metalloproteinase 1 (Interstitial collagenase) OS=Homo sapiens PE=2 SV=1|Q5TZP0|Q5TZP0_HUMAN	GO:0008270	GO:0005509	GO:0022617	GO:0050900	GO:0004222	GO:0006508	GO:0019048	GO:0005578	GO:0030574	GO:0007596
tr|Q5U000|Q5U000_HUMAN	Cathepsin Z OS=Homo sapiens PE=2 SV=1|Q5U000|Q5U000_HUMAN	GO:0005615	GO:0060441	GO:0005764	GO:0004197	GO:0006508	GO:0005783
tr|Q5U043|Q5U043_HUMAN	Alcohol dehydrogenase 5 (Class III), chi polypeptide OS=Homo sapiens PE=2 SV=1|Q5U043|Q5U043_HUMAN	GO:0003016	GO:0008270	GO:0006069	GO:0018467	GO:0001523	GO:0005739	GO:0051903	GO:0051409	GO:0009055	GO:0051775	GO:0004022	GO:0046294	GO:0045777	GO:0006068	GO:0007568	GO:0000166	GO:0042803	GO:0032496	GO:0018119	GO:0005504	GO:0005634
tr|Q5U0A0|Q5U0A0_HUMAN	Proteasome subunit alpha type OS=Homo sapiens PE=2 SV=1|Q5U0A0|Q5U0A0_HUMAN	GO:0000209	GO:0005654	GO:0005515	GO:0006521	GO:0051437	GO:0042981	GO:0010467	GO:0016032	GO:0051436	GO:0004298	GO:0005730	GO:0005829	GO:0002479	GO:0019773	GO:0000084	GO:0000216	GO:0031145	GO:0016071	GO:0006977
tr|Q5U0B9|Q5U0B9_HUMAN	Stem cell growth factor; lymphocyte secreted C-type lectin OS=Homo sapiens GN=CLEC11A PE=2 SV=1|Q5U0B9|Q5U0B9_HUMAN	GO:0008083	GO:0008284	GO:0030246	GO:0005813	GO:0005576
tr|Q5U8W9|Q5U8W9_HUMAN	Protein arginine methyltransferase 1 isoform 4 OS=Homo sapiens GN=HRMT1L2 PE=2 SV=1|Q5U8W9|Q5U8W9_HUMAN	GO:0005829	GO:0043234	GO:0045653	GO:0044020	GO:0016275	GO:0031175	GO:0035241	GO:0019919	GO:0043985	GO:0007166	GO:0005515	GO:0030519	GO:0001701	GO:0005634	GO:0035242
tr|Q5UGI6|Q5UGI6_HUMAN	Serine/cysteine proteinase inhibitor clade G member 1 splice variant 2 (Fragment) OS=Homo sapiens GN=SERPING1 PE=2 SV=1|Q5UGI6|Q5UGI6_HUMAN	GO:0030168	GO:0005515	GO:0001869	GO:0031093	GO:0010951	GO:0008015	GO:0005615	GO:0004867	GO:0042730	GO:0007597	GO:0006958	GO:0002576	GO:0006508	GO:0008233
tr|Q5VSQ6|Q5VSQ6_HUMAN	Procollagen-proline, 2-oxoglutarate 4-dioxygenase (Proline 4-hydroxylase), alpha polypeptide I variant (Fragment) OS=Homo sapiens GN=P4HA1 PE=2 SV=1|Q5VSQ6|Q5VSQ6_HUMAN	GO:0055114	GO:0005739	GO:0004656	GO:0016702	GO:0031418	GO:0005788	GO:0018401	GO:0030199	GO:0005506
tr|Q5VU21|Q5VU21_HUMAN	PAI-1 mRNA-binding protein variant OS=Homo sapiens PE=2 SV=1|Q5VU21|Q5VU21_HUMAN	GO:0005737	GO:0003730	GO:0005515
tr|Q5VVC8|Q5VVC8_HUMAN	60S ribosomal protein L11 (Fragment) OS=Homo sapiens GN=RPL11 PE=1 SV=1|Q5VVC8|Q5VVC8_HUMAN	GO:0006413	GO:0019083	GO:0005730	GO:0006364	GO:0042273	GO:0019843	GO:0003735	GO:0006414	GO:0034504	GO:0005515	GO:0006415	GO:0006614	GO:0022625	GO:0000184
tr|Q5VVP7|Q5VVP7_HUMAN	C-reactive protein(1-205) OS=Homo sapiens GN=CRP PE=4 SV=1|Q5VVP7|Q5VVP7_HUMAN	GO:0001666	GO:0008228	GO:0046872	GO:0006958	GO:0030169	GO:0005615	GO:0010745	GO:0010888	GO:0051258	GO:0051637	GO:0015485	GO:0010288	GO:0042803	GO:0033265	GO:0006953
tr|Q5VY30|Q5VY30_HUMAN	Retinol binding protein 4, plasma, isoform CRA_b OS=Homo sapiens GN=RBP4 PE=1 SV=2|Q5VY30|Q5VY30_HUMAN	GO:0006094	GO:0030324	GO:0034632	GO:0060347	GO:0005515	GO:0050908	GO:0032868	GO:0048562	GO:0045471	GO:0032526	GO:0034633	GO:0007283	GO:0008584	GO:0005615	GO:0030277	GO:0048706	GO:0042572	GO:0060068	GO:0060044	GO:0016918	GO:0060059	GO:0042574	GO:0060157	GO:0051024	GO:0048807	GO:0032024	GO:0042593	GO:0019841	GO:0060065
tr|Q5VZU9|Q5VZU9_HUMAN	Tripeptidyl-peptidase 2 OS=Homo sapiens GN=TPP2 PE=1 SV=1|Q5VZU9|Q5VZU9_HUMAN	GO:0008240	GO:0004252	GO:0000209	GO:0004177	GO:0042277	GO:0002474	GO:0006508	GO:0005634	GO:0005829
tr|Q60FE5|Q60FE5_HUMAN	Filamin A OS=Homo sapiens GN=FLNA PE=1 SV=1|Q60FE5|Q60FE5_HUMAN	GO:0004871	GO:0030168	GO:0007195	GO:0015629	GO:0051220	GO:0050821	GO:0005576	GO:0034394	GO:0005829	GO:0043433	GO:0001948	GO:0051764	GO:0043123	GO:0034329	GO:0017160	GO:0042384	GO:0002576	GO:0090307	GO:0051015	GO:0048365	GO:0042803	GO:0031532	GO:0034988	GO:0005886	GO:0008134	GO:0042177	GO:0005634	GO:0031523	GO:0042993	GO:0005938	GO:0043113
tr|Q69YJ3|Q69YJ3_HUMAN	Putative uncharacterized protein DKFZp762L185 (Fragment) OS=Homo sapiens GN=DKFZp762L185 PE=2 SV=1|Q69YJ3|Q69YJ3_HUMAN	GO:0005604	GO:0050896	GO:0005509	GO:0007601
tr|Q6DEN2|Q6DEN2_HUMAN	DPYSL3 protein OS=Homo sapiens GN=DPYSL3 PE=2 SV=1|Q6DEN2|Q6DEN2_HUMAN	GO:0007411	GO:0030336	GO:0070382	GO:0035374	GO:0030027	GO:0030426	GO:0031941	GO:0051017	GO:0051219	GO:0044297	GO:0005615	GO:0006208	GO:0005829	GO:0051764	GO:0048678	GO:0071345	GO:0016812	GO:0010976	GO:0010977	GO:0051260	GO:0017124	GO:0051491
tr|Q6FG99|Q6FG99_HUMAN	RPLP1 protein OS=Homo sapiens GN=RPLP1 PE=2 SV=1|Q6FG99|Q6FG99_HUMAN	GO:0006413	GO:0019083	GO:0003723	GO:0006414	GO:0005515	GO:0006415	GO:0006614	GO:0022625	GO:0000184
tr|Q6FGL0|Q6FGL0_HUMAN	Galectin (Fragment) OS=Homo sapiens GN=LGALS3 PE=2 SV=1|Q6FGL0|Q6FGL0_HUMAN	GO:0005681	GO:0005743	GO:0008380	GO:0045087	GO:0001501	GO:0019863	GO:0030154	GO:0006397	GO:0005578	GO:0030246	GO:0030198	GO:0005886
tr|Q6FH17|Q6FH17_HUMAN	ARF6 protein OS=Homo sapiens GN=ARF6 PE=2 SV=1|Q6FH17|Q6FH17_HUMAN	GO:0005525	GO:0030838	GO:0006915	GO:0048261	GO:0055037	GO:0015031	GO:0030866	GO:0001889	GO:0055113	GO:0031527	GO:0031529	GO:0034143	GO:0005769	GO:0005794	GO:0010008	GO:0034394	GO:0035020	GO:0060998	GO:0031996	GO:0090004	GO:0007155	GO:0051489	GO:0003924	GO:0006928	GO:0006184	GO:0090162	GO:0005938	GO:0001726
tr|Q6FHE1|Q6FHE1_HUMAN	FST protein OS=Homo sapiens GN=FST PE=2 SV=1|Q6FHE1|Q6FHE1_HUMAN	GO:0004871	GO:0048185	GO:0000122	GO:0045596	GO:0051798	GO:0043616	GO:0043395	GO:0008585	GO:0007389	GO:0002244	GO:0005576	GO:0005737	GO:0031069	GO:0046882	GO:0032926	GO:0042475	GO:0007276	GO:0030509	GO:0005634
tr|Q6FHG6|Q6FHG6_HUMAN	PRELP protein (Fragment) OS=Homo sapiens GN=PRELP PE=2 SV=1|Q6FHG6|Q6FHG6_HUMAN	GO:0005796	GO:0005975	GO:0042340	GO:0043202	GO:0001501	GO:0007569	GO:0008201	GO:0005578	GO:0005201	GO:0044281	GO:0018146
tr|Q6FHL9|Q6FHL9_HUMAN	PEA15 protein OS=Homo sapiens GN=PEA15 PE=2 SV=1|Q6FHL9|Q6FHL9_HUMAN	GO:0005080	GO:0005875	GO:0035556	GO:0006916	GO:0046325	GO:0005737	GO:0043278
tr|Q6FHM4|Q6FHM4_HUMAN	COX5B protein OS=Homo sapiens GN=COX5B PE=2 SV=1|Q6FHM4|Q6FHM4_HUMAN	GO:0046872	GO:0005743	GO:0007585	GO:0043434	GO:0044281	GO:0022904	GO:0004129
tr|Q6FHN2|Q6FHN2_HUMAN	CTSK protein (Fragment) OS=Homo sapiens GN=CTSK PE=2 SV=1|Q6FHN2|Q6FHN2_HUMAN	GO:0005615	GO:0036021	GO:0045087	GO:0001957	GO:0045453	GO:0004197	GO:0006508
tr|Q6FHU3|Q6FHU3_HUMAN	PSME1 protein (Fragment) OS=Homo sapiens GN=PSME1 PE=2 SV=1|Q6FHU3|Q6FHU3_HUMAN	GO:0000209	GO:0005654	GO:0005515	GO:0006521	GO:0051437	GO:0042981	GO:0010467	GO:0016032	GO:0008537	GO:0051436	GO:0061133	GO:0005829	GO:0002479	GO:0000084	GO:0010950	GO:0000216	GO:0031145	GO:0016071	GO:0006977
tr|Q6FI03|Q6FI03_HUMAN	G3BP protein OS=Homo sapiens GN=G3BP PE=2 SV=1|Q6FI03|Q6FI03_HUMAN	GO:0005829	GO:0090305	GO:0006810	GO:0007265	GO:0003723	GO:0004004	GO:0004519	GO:0004003	GO:0003677	GO:0005524	GO:0005515	GO:0005634	GO:0005886
tr|Q6FIE5|Q6FIE5_HUMAN	PHP14 protein OS=Homo sapiens GN=PHP14 PE=2 SV=1|Q6FIE5|Q6FIE5_HUMAN	GO:0035971	GO:0005829	GO:0008969	GO:0050860	GO:0019855	GO:0051350	GO:2000147	GO:0044325	GO:0004721	GO:2000984	GO:2000249
tr|Q6FIG4|Q6FIG4_HUMAN	RAB1B protein OS=Homo sapiens GN=RAB1B PE=2 SV=1|Q6FIG4|Q6FIG4_HUMAN	GO:0005525	GO:0005794	GO:0016020	GO:0007264	GO:0005739	GO:0015031
tr|Q6I9U9|Q6I9U9_HUMAN	LGMN protein OS=Homo sapiens GN=LGMN PE=2 SV=1|Q6I9U9|Q6I9U9_HUMAN	GO:0001101	GO:0043202	GO:0045087	GO:0042359	GO:0006508	GO:0004197	GO:0005770	GO:0043524	GO:0019886	GO:0040015	GO:0045177
tr|Q6IAM0|Q6IAM0_HUMAN	Eukaryotic translation initiation factor 3 subunit G OS=Homo sapiens GN=EIF3S4 PE=2 SV=1|Q6IAM0|Q6IAM0_HUMAN	GO:0005852	GO:0006413	GO:0005515	GO:0003743	GO:0005634	GO:0005829	GO:0000166	GO:0048471
tr|Q6IB71|Q6IB71_HUMAN	Proteasome subunit alpha type OS=Homo sapiens GN=PSMA3 PE=2 SV=1|Q6IB71|Q6IB71_HUMAN	GO:0000209	GO:0005654	GO:0005515	GO:0006521	GO:0051437	GO:0042981	GO:0010467	GO:0051436	GO:0004298	GO:0005829	GO:0002479	GO:0019773	GO:0019048	GO:0000084	GO:0000216	GO:0031145	GO:0016071	GO:0006977
tr|Q6IBD2|Q6IBD2_HUMAN	CST6 protein OS=Homo sapiens GN=CST6 PE=2 SV=1|Q6IBD2|Q6IBD2_HUMAN	GO:0008344	GO:0005730	GO:0010951	GO:0008544	GO:0002020	GO:0042981	GO:0009653	GO:0005576	GO:0004869	GO:0005737	GO:0001533
tr|Q6IBG1|Q6IBG1_HUMAN	MYL9 protein OS=Homo sapiens GN=MYL9 PE=2 SV=1|Q6IBG1|Q6IBG1_HUMAN	GO:0007411	GO:0005829	GO:0030018	GO:0008307	GO:0008360	GO:0005859	GO:0005509	GO:0072661	GO:0001725	GO:0035254	GO:0006937
tr|Q6IBT3|Q6IBT3_HUMAN	CCT7 protein OS=Homo sapiens GN=CCT7 PE=2 SV=1|Q6IBT3|Q6IBT3_HUMAN	GO:0042802	GO:0005832	GO:0051086	GO:0005524	GO:0051082	GO:0005739	GO:0005874
tr|Q6IBU0|Q6IBU0_HUMAN	EIF5 protein OS=Homo sapiens GN=EIF5 PE=2 SV=1|Q6IBU0|Q6IBU0_HUMAN	GO:0003743	GO:0005829	GO:0016070	GO:0006184	GO:0003924	GO:0006446	GO:0005525
tr|Q6IPN0|Q6IPN0_HUMAN	Reticulon OS=Homo sapiens GN=RTN4 PE=2 SV=1|Q6IPN0|Q6IPN0_HUMAN	GO:0001525	GO:0043005	GO:0060317	GO:0045665	GO:0048011	GO:0021801	GO:0030176	GO:0033603	GO:0030334	GO:0048679	GO:0071786	GO:0043209	GO:0045687	GO:2000172	GO:0005635	GO:0043025	GO:0019987	GO:0043234	GO:0070571	GO:0030517	GO:0007413	GO:0051930	GO:0032403	GO:0005886
tr|Q6LAF9|Q6LAF9_HUMAN	Cathepsin B (Fragment) OS=Homo sapiens PE=2 SV=1|Q6LAF9|Q6LAF9_HUMAN	GO:0042277	GO:0009749	GO:0030984	GO:0009897	GO:0005739	GO:0045471	GO:0005901	GO:0009611	GO:0005615	GO:0045087	GO:0006508	GO:0043434	GO:0004197	GO:0036021	GO:0042470	GO:0007519	GO:0014070	GO:0042981	GO:0070670	GO:0048471	GO:0016324	GO:0097067	GO:0042383	GO:0050790	GO:0014075	GO:0060548	GO:0006914	GO:0009612
tr|Q6LET3|Q6LET3_HUMAN	HPRT1 protein (Fragment) OS=Homo sapiens GN=HPRT1 PE=2 SV=1|Q6LET3|Q6LET3_HUMAN	GO:0019835	GO:0046038	GO:0006168	GO:0045964	GO:0051289	GO:0001975	GO:0021954	GO:0000166	GO:0006178	GO:0007625	GO:0004422	GO:0021895	GO:0021756	GO:0048813	GO:0032263	GO:0007283	GO:0046651	GO:0005829	GO:0032264	GO:0000287	GO:0052657	GO:0043103	GO:0006166	GO:0042803
tr|Q6MZL2|Q6MZL2_HUMAN	Putative uncharacterized protein DKFZp686M0562 (Fragment) OS=Homo sapiens GN=DKFZp686M0562 PE=2 SV=1|Q6MZL2|Q6MZL2_HUMAN	GO:0005509	GO:0005615	GO:0006508	GO:0048306	GO:0045916	GO:0004252	GO:0042803	GO:0001867
tr|Q6MZW0|Q6MZW0_HUMAN	Putative uncharacterized protein DKFZp686J11235 (Fragment) OS=Homo sapiens GN=DKFZp686J11235 PE=1 SV=1|Q6MZW0|Q6MZW0_HUMAN	GO:0018298	GO:0006955	GO:0003823
tr|Q6MZZ3|Q6MZZ3_HUMAN	Putative uncharacterized protein DKFZp686I0746 OS=Homo sapiens GN=DKFZp686I0746 PE=2 SV=1|Q6MZZ3|Q6MZZ3_HUMAN	GO:0006810	GO:0005515	GO:0005829	GO:0005874	GO:0031252	GO:0019886	GO:0000776	GO:0007067	GO:0005813	GO:0006987	GO:0003774	GO:0008219	GO:0007399	GO:0005868	GO:0000086	GO:0000922
tr|Q6NVY0|Q6NVY0_HUMAN	Calcyclin binding protein OS=Homo sapiens GN=CACYBP PE=2 SV=1|Q6NVY0|Q6NVY0_HUMAN	GO:0005641	GO:0043005	GO:0045740	GO:0044297	GO:0055007	GO:0060416	GO:0007568	GO:0071277	GO:0042803	GO:0060548	GO:0030877
tr|Q6NZ52|Q6NZ52_HUMAN	Ribosomal protein L27a OS=Homo sapiens GN=RPL27A PE=2 SV=1|Q6NZ52|Q6NZ52_HUMAN	GO:0006413	GO:0019083	GO:0003723	GO:0003735	GO:0006414	GO:0005515	GO:0006415	GO:0006614	GO:0022625	GO:0000184
tr|Q6NZ55|Q6NZ55_HUMAN	60S ribosomal protein L13 OS=Homo sapiens GN=RPL13 PE=2 SV=1|Q6NZ55|Q6NZ55_HUMAN	GO:0006413	GO:0019083	GO:0003723	GO:0003735	GO:0006414	GO:0005515	GO:0006415	GO:0006614	GO:0022625	GO:0000184
tr|Q6P163|Q6P163_HUMAN	APOC2 protein OS=Homo sapiens GN=APOC2 PE=2 SV=1|Q6P163|Q6P163_HUMAN	GO:0042953	GO:0042627	GO:0033344	GO:0045723	GO:0034371	GO:0034366	GO:0010898	GO:0060697	GO:0034361	GO:0051006	GO:0043691	GO:0060230	GO:0043274	GO:0016004	GO:0042157	GO:0055102	GO:0034363	GO:0045833	GO:0042493	GO:0048261	GO:0008289	GO:0070328	GO:0033700	GO:0034384	GO:0042803	GO:0010902	GO:0034382	GO:0034362	GO:0010518	GO:0032375	GO:0010916	GO:0042632
tr|Q6P6D7|Q6P6D7_HUMAN	Phosphoglycerate mutase 1 (Brain) OS=Homo sapiens GN=PGAM1 PE=2 SV=1|Q6P6D7|Q6P6D7_HUMAN	GO:0045730	GO:0046538	GO:0005829	GO:0043456	GO:0019901	GO:0006094	GO:0006110	GO:0004082	GO:0005634	GO:0004083
tr|Q6PIX2|Q6PIX2_HUMAN	SFPQ protein (Fragment) OS=Homo sapiens GN=SFPQ PE=2 SV=1|Q6PIX2|Q6PIX2_HUMAN	GO:0042382	GO:0016363	GO:0003723	GO:0006310	GO:0006281	GO:0006355	GO:0003677	GO:0005515	GO:0000166	GO:0000380	GO:0005737
tr|Q6X907|Q6X907_HUMAN	Neuropilin-1 OS=Homo sapiens GN=NRP1 PE=2 SV=1|Q6X907|Q6X907_HUMAN	GO:0031410	GO:0009986	GO:0030501	GO:0010468	GO:0005080	GO:0071526	GO:0017154	GO:0048843	GO:0060301	GO:0030426	GO:0010595	GO:0008201	GO:0045669	GO:0007507	GO:0048010	GO:0016358	GO:0005829	GO:0014911	GO:0035729	GO:0048012	GO:0048008	GO:0015026	GO:0048485	GO:0050731	GO:0005886	GO:0035767	GO:0048471	GO:0016021	GO:0038084	GO:0019955	GO:0005635	GO:0001569	GO:0007267	GO:0019838	GO:0060666	GO:0007155	GO:0005883	GO:0033689	GO:0005509	GO:0002116	GO:0007413	GO:0021636	GO:0043025	GO:2000599	GO:0009611	GO:0009887	GO:0001938	GO:0005576	GO:0060627	GO:0006917	GO:0005021
tr|Q6ZME7|Q6ZME7_HUMAN	cDNA FLJ23972 fis, clone HEP18230, highly similar to 65 kDa FK506-binding protein (EC 5.2.1.8) OS=Homo sapiens PE=2 SV=1|Q6ZME7|Q6ZME7_HUMAN	GO:0006457	GO:0005788	GO:0005528	GO:0005509	GO:0000413	GO:0016020	GO:0003755
tr|Q6ZN40|Q6ZN40_HUMAN	Tropomyosin 1 (Alpha), isoform CRA_f OS=Homo sapiens GN=TPM1 PE=1 SV=1|Q6ZN40|Q6ZN40_HUMAN	GO:0042803	GO:0032059	GO:0034614	GO:0001701	GO:0047485	GO:0032781	GO:0060048	GO:0030336	GO:0005862	GO:0005829	GO:0005200	GO:0045785	GO:0051693	GO:0006937	GO:0030049	GO:0045214	GO:0031529	GO:0042060	GO:0051496	GO:0003065	GO:0055010	GO:0031941	GO:0001725	GO:0051015	GO:0008307	GO:0032587
tr|Q7RU04|Q7RU04_HUMAN	Aminopeptidase B OS=Homo sapiens GN=RNPEP PE=4 SV=1|Q7RU04|Q7RU04_HUMAN	GO:0005507	GO:0042277	GO:0030141	GO:0045776	GO:0008270	GO:0009897	GO:0043005	GO:0019370	GO:0050897	GO:0005615	GO:0006508	GO:0070006	GO:0007568	GO:0060041	GO:0004301	GO:0005794
tr|Q7Z528|Q7Z528_HUMAN	E3-16 OS=Homo sapiens PE=2 SV=1|Q7Z528|Q7Z528_HUMAN	GO:0006917	GO:0005615	GO:0001540	GO:0030660	GO:0005524	GO:0007399	GO:0031301	GO:0010008	GO:0042985	GO:0005634	GO:0005886
tr|Q7Z759|Q7Z759_HUMAN	CCT8 protein OS=Homo sapiens GN=CCT8 PE=2 SV=1|Q7Z759|Q7Z759_HUMAN	GO:0051084	GO:0045111	GO:0016235	GO:0005813	GO:0005524	GO:0051082	GO:0042623	GO:0005829	GO:0005874
tr|Q7Z7M4|Q7Z7M4_HUMAN	Superoxide dismutase (Fragment) OS=Homo sapiens GN=SOD2 PE=2 SV=1|Q7Z7M4|Q7Z7M4_HUMAN	GO:0043524	GO:0032364	GO:0006357	GO:0030097	GO:0034021	GO:0051289	GO:0045429	GO:0042542	GO:0010332	GO:0007507	GO:0010269	GO:0051602	GO:0042554	GO:0051881	GO:0006749	GO:0009791	GO:0001889	GO:0001315	GO:0006916	GO:0030145	GO:0042645	GO:0001666	GO:0010043	GO:0050665	GO:0019430	GO:0071361	GO:0010042	GO:0007626	GO:0050790	GO:0033591	GO:0042802	GO:0022904	GO:0014823	GO:0048666	GO:0003677	GO:0055072	GO:0004784	GO:0048773	GO:0055093	GO:0003032	GO:0045599	GO:0003069	GO:0019825	GO:0001836	GO:0046686	GO:0042493	GO:0005743	GO:0048147	GO:0032496	GO:0048678
tr|Q8IVC0|Q8IVC0_HUMAN	Serpin peptidase inhibitor, clade D (Heparin cofactor), member 1 OS=Homo sapiens GN=SERPIND1 PE=2 SV=1|Q8IVC0|Q8IVC0_HUMAN	GO:0006935	GO:0010951	GO:0004867	GO:0008201	GO:0007596	GO:0030162	GO:0005576
tr|Q8IYQ9|Q8IYQ9_HUMAN	Importin subunit alpha OS=Homo sapiens GN=KPNA3 PE=2 SV=1|Q8IYQ9|Q8IYQ9_HUMAN	GO:0005829	GO:0008565	GO:0008022	GO:0005643	GO:0019221	GO:0006461	GO:0008139	GO:0006607	GO:0019048	GO:0005654
tr|Q8N7G1|Q8N7G1_HUMAN	Purine nucleoside phosphorylase OS=Homo sapiens PE=2 SV=1|Q8N7G1|Q8N7G1_HUMAN	GO:0006148	GO:0006738	GO:0008144	GO:0006955	GO:0042301	GO:0042102	GO:0006144	GO:0005576	GO:0006195	GO:0005829	GO:0005856	GO:0005179	GO:0042493	GO:0002060	GO:0001664	GO:0001882	GO:0004731	GO:0007586	GO:0070970	GO:0034418	GO:0043101	GO:0034356	GO:0046638
tr|Q8NBV9|Q8NBV9_HUMAN	cDNA FLJ90717 fis, clone PLACE1008657, highly similar to Bovine adseverin OS=Homo sapiens PE=2 SV=1|Q8NBV9|Q8NBV9_HUMAN	GO:0005546	GO:0045010	GO:0051047	GO:0001786	GO:0017156	GO:0005509	GO:0051014	GO:0008285	GO:0005545	GO:0043065	GO:0045654	GO:0005856	GO:0051693	GO:0051015	GO:0032330	GO:0005938
tr|Q8TCF0|Q8TCF0_HUMAN	LBP protein OS=Homo sapiens GN=LBP PE=2 SV=1|Q8TCF0|Q8TCF0_HUMAN	GO:0032722	GO:0002232	GO:0005102	GO:0032760	GO:0090023	GO:0008063	GO:0050829	GO:0032490	GO:0015920	GO:0070891	GO:0042535	GO:0060265	GO:0051637	GO:0071223	GO:0005615	GO:0031663	GO:0044130	GO:0043032	GO:0002281	GO:0008228	GO:0051636	GO:0006953	GO:0001530	GO:0034145	GO:0032720	GO:0032757	GO:0008289	GO:0050830	GO:0032755	GO:0006968
tr|Q8WVW9|Q8WVW9_HUMAN	Similar to signal recognition particle 9kD (Fragment) OS=Homo sapiens PE=2 SV=1|Q8WVW9|Q8WVW9_HUMAN	GO:0005829	GO:0005786	GO:0005785	GO:0045900	GO:0008312	GO:0006614	GO:0005047
tr|Q96PQ9|Q96PQ9_HUMAN	Lysyl oxidase OS=Homo sapiens GN=LOX PE=4 SV=1|Q96PQ9|Q96PQ9_HUMAN	GO:0042060	GO:0030324	GO:0005507	GO:0055114	GO:0048545	GO:0005581	GO:0048251	GO:0004720	GO:0005615	GO:0006464	GO:0005515	GO:0030199	GO:0042493	GO:0001568	GO:0005634
tr|Q9H879|Q9H879_HUMAN	cDNA FLJ13892 fis, clone THYRO1001656, moderately similar to Homo sapiens Leman coiled-coil protein (LCCP) mRNA OS=Homo sapiens PE=2 SV=1|Q9H879|Q9H879_HUMAN	GO:0042802	GO:0005923	GO:0016324	GO:0016055	GO:0055037	GO:0035329	GO:0031410	GO:0005829
tr|Q9HBP0|Q9HBP0_HUMAN	Putative uncharacterized protein OS=Homo sapiens PE=2 SV=1|Q9HBP0|Q9HBP0_HUMAN	GO:0032925	GO:0060279	GO:0000082	GO:0045578	GO:0001541	GO:0045650	GO:0006952	GO:0010862	GO:0043512	GO:0048333	GO:0008083	GO:0017046	GO:0051799	GO:0045077	GO:0042476	GO:0061029	GO:0045944	GO:0042541	GO:0005125	GO:0007399	GO:0070699	GO:0043509	GO:0042802	GO:0046882	GO:0007050	GO:0042326	GO:0008285	GO:0046982	GO:0046881	GO:0071372	GO:0045648	GO:0008584	GO:0005179	GO:0060021	GO:0030308	GO:0042701	GO:0002244	GO:0006917	GO:0071397
tr|Q9NSD0|Q9NSD0_HUMAN	Protein S OS=Homo sapiens PE=2 SV=1|Q9NSD0|Q9NSD0_HUMAN	GO:0000139	GO:0030168	GO:0031093	GO:0010951	GO:0017187	GO:0005509	GO:0005789	GO:0050900	GO:0005576	GO:0005796	GO:0042730	GO:0030449	GO:0002576	GO:0006508	GO:0004866	GO:0043687	GO:0045087
tr|Q9UNM1|Q9UNM1_HUMAN	Chaperonin 10-related protein (Fragment) OS=Homo sapiens GN=EPFP1 PE=3 SV=1|Q9UNM1|Q9UNM1_HUMAN	GO:0006457	GO:0051087	GO:0005524	GO:0006919	GO:0005759	GO:0051082	GO:0006986
tr|R4GMU1|R4GMU1_HUMAN	GDH/6PGL endoplasmic bifunctional protein OS=Homo sapiens GN=H6PD PE=4 SV=1|R4GMU1|R4GMU1_HUMAN	GO:0017057	GO:0006098	GO:0005788	GO:0004345	GO:0050661	GO:0047936
tr|R4GMU8|R4GMU8_HUMAN	Ragulator complex protein LAMTOR5 OS=Homo sapiens GN=LAMTOR5 PE=1 SV=1|R4GMU8|R4GMU8_HUMAN	GO:0019079	GO:0043154	GO:0005515	GO:0006916	GO:0005829	GO:0009615
tr|R4GN08|R4GN08_HUMAN	Actin-related protein 2/3 complex subunit 4 (Fragment) OS=Homo sapiens GN=ARPC4 PE=4 SV=1|R4GN08|R4GN08_HUMAN	GO:0005885	GO:0030674	GO:0051015	GO:0042995	GO:0045010	GO:0005737
tr|S4R371|S4R371_HUMAN	Fatty acid-binding protein, heart (Fragment) OS=Homo sapiens GN=FABP3 PE=1 SV=1|S4R371|S4R371_HUMAN	GO:0005324	GO:0050543	GO:0008285	GO:0042493	GO:0008092	GO:0016528	GO:0070542	GO:0006810	GO:0006631	GO:0005829	GO:0032868
tr|S4R3E9|S4R3E9_HUMAN	Protein NEDD8-MDP1 OS=Homo sapiens GN=NEDD8-MDP1 PE=4 SV=1|S4R3E9|S4R3E9_HUMAN	GO:0006511	GO:0006357	GO:0031625	GO:0045116	GO:0014070	GO:0009653	GO:0008104	GO:0005634
tr|S4R435|S4R435_HUMAN	Protein RPS10-NUDT3 (Fragment) OS=Homo sapiens GN=RPS10-NUDT3 PE=3 SV=1|S4R435|S4R435_HUMAN	GO:0006413	GO:0019083	GO:0005730	GO:0006414	GO:0022627	GO:0005515	GO:0006415	GO:0006614	GO:0000184
tr|S6B2A1|S6B2A1_HUMAN	IgG L chain OS=Homo sapiens PE=2 SV=1|S6B2A1|S6B2A1_HUMAN	GO:0003823	GO:0045087	GO:0005886	GO:0006958	GO:0005576
tr|U3KQ24|U3KQ24_HUMAN	Pyroglutamyl-peptidase 1 OS=Homo sapiens GN=PGPEP1 PE=4 SV=2|U3KQ24|U3KQ24_HUMAN	GO:0005829	GO:0006508	GO:0008234
tr|U3KQA9|U3KQA9_HUMAN	Uncharacterized protein (Fragment) OS=Homo sapiens PE=3 SV=3|U3KQA9|U3KQA9_HUMAN	GO:0006470	GO:0004722
tr|U3KQE7|U3KQE7_HUMAN	Cathepsin S (Fragment) OS=Homo sapiens GN=CTSS PE=1 SV=1|U3KQE7|U3KQE7_HUMAN	GO:0045087	GO:0002480	GO:0006508	GO:0004197	GO:0036021	GO:0097067	GO:0019886	GO:0005576	GO:0002250	GO:0016020
tr|V9GYE3|V9GYE3_HUMAN	Apolipoprotein A-II OS=Homo sapiens GN=APOA2 PE=1 SV=1|V9GYE3|V9GYE3_HUMAN	GO:0060695	GO:0006641	GO:0042803	GO:0042627	GO:0045416	GO:0033344	GO:0018206	GO:0009749	GO:0042157	GO:0030300	GO:0043691	GO:0051384	GO:0031210	GO:0002740	GO:0005788	GO:0008203	GO:0031100	GO:0018158	GO:0006656	GO:0034375	GO:0060228	GO:0042632	GO:0015485	GO:0034384	GO:0055102	GO:0019048	GO:0002526	GO:0050995	GO:0046340	GO:0060192	GO:0010903	GO:0043627	GO:0034190	GO:0060621	GO:0034380	GO:0009395	GO:0046982	GO:0034361	GO:0008035	GO:0010873	GO:0042493	GO:0017127	GO:0006457	GO:0070653	GO:0031647	GO:0034366	GO:0034374	GO:0033700	GO:0050996
tr|V9HW11|V9HW11_HUMAN	Epididymis secretory sperm binding protein Li 83p OS=Homo sapiens GN=HEL-S-83p PE=2 SV=1|V9HW11|V9HW11_HUMAN	GO:0007155	GO:0009986	GO:0016020
tr|V9HW25|V9HW25_HUMAN	Epididymis secretory protein Li 273 OS=Homo sapiens GN=HEL-S-273 PE=2 SV=1|V9HW25|V9HW25_HUMAN	GO:0005829	GO:0008307	GO:0043462	GO:0030049	GO:0005862	GO:0003779	GO:0005200
tr|V9HW35|V9HW35_HUMAN	Epididymis secretory protein Li 55 OS=Homo sapiens GN=HEL-S-55 PE=2 SV=1|V9HW35|V9HW35_HUMAN	GO:0042744	GO:0070995	GO:0005102	GO:0051920	GO:0043066	GO:0043027	GO:0046983	GO:0004601	GO:0016480	GO:0043154	GO:0044445	GO:0001016	GO:0031410	GO:0006954	GO:0048471	GO:0060785	GO:0005634	GO:0005782	GO:0032967	GO:0005739
tr|V9HW62|V9HW62_HUMAN	Lactoylglutathione lyase OS=Homo sapiens GN=HEL-S-74 PE=2 SV=1|V9HW62|V9HW62_HUMAN	GO:0006357	GO:0046872	GO:0005975	GO:0006749	GO:0006916	GO:0004462	GO:0009438	GO:0005737
tr|V9HW65|V9HW65_HUMAN	Annexin OS=Homo sapiens GN=HEL-S-270 PE=2 SV=1|V9HW65|V9HW65_HUMAN	GO:0001501	GO:0001525	GO:0051099	GO:0005546	GO:0005604	GO:0043220	GO:0007589	GO:0017137	GO:0042470	GO:0005509	GO:0019897	GO:0031340	GO:0008092	GO:0042383	GO:0042730	GO:0043234	GO:0030199	GO:0071229	GO:0005769	GO:0005544	GO:0030496	GO:0048471	GO:0005811	GO:0004859	GO:0035749
tr|V9HWC6|V9HWC6_HUMAN	Peptidyl-prolyl cis-trans isomerase OS=Homo sapiens GN=HEL-S-39 PE=2 SV=1|V9HWC6|V9HWC6_HUMAN	GO:0006457	GO:0005788	GO:0042470	GO:0042277	GO:0051082	GO:0000413	GO:0030198	GO:0003755
tr|V9HWJ5|V9HWJ5_HUMAN	Nicotinate-nucleotide pyrophosphorylase [carboxylating] OS=Homo sapiens GN=HEL-S-90n PE=2 SV=1|V9HWJ5|V9HWJ5_HUMAN	GO:0005829	GO:0004514	GO:0051259	GO:0009435	GO:0034213	GO:0006767	GO:0042803
tr|V9HWK1|V9HWK1_HUMAN	Triosephosphate isomerase OS=Homo sapiens GN=HEL-S-49 PE=2 SV=1|V9HWK1|V9HWK1_HUMAN	GO:0005829	GO:0006098	GO:0019682	GO:0004807	GO:0006096	GO:0006094	GO:0005634	GO:0009790
tr|W6I206|W6I206_HUMAN	Lysyl oxidase-like 2 delta e13 OS=Homo sapiens GN=LOXL2 PE=2 SV=1|W6I206|W6I206_HUMAN	GO:0043542	GO:0032332	GO:0003714	GO:0005604	GO:0016020	GO:0007155	GO:0001837	GO:0016570	GO:0001935	GO:0004720	GO:0007568	GO:0005615	GO:0009055	GO:0002040	GO:0018277	GO:0045892	GO:0005044	GO:0005694	GO:0001666	GO:0030199	GO:0055114	GO:0003682	GO:0005507	GO:0005634	GO:0035064
tr|W8QEH3|W8QEH3_HUMAN	Lamin A/C OS=Homo sapiens GN=LMNA PE=3 SV=1|W8QEH3|W8QEH3_HUMAN	GO:0005654	GO:0005198	GO:0005515	GO:0006921	GO:0042981	GO:0055015	GO:0030334	GO:0007283	GO:0007517	GO:0090343	GO:0006998	GO:0005638	GO:0030951	GO:0071456	GO:0005635	GO:0035105	GO:0006987	GO:0016363	GO:0048471
tr|X5D2R7|X5D2R7_HUMAN	Proteasome subunit beta type OS=Homo sapiens GN=PSM8 PE=3 SV=1|X5D2R7|X5D2R7_HUMAN	GO:0000209	GO:0005654	GO:0060337	GO:0006521	GO:0051437	GO:0042981	GO:0010467	GO:0051436	GO:0004298	GO:0005839	GO:0005829	GO:0045444	GO:0002479	GO:0019048	GO:0000084	GO:0000216	GO:0031145	GO:0016071	GO:0006977
tr|X6R9L0|X6R9L0_HUMAN	DnaJ homolog subfamily C member 3 OS=Homo sapiens GN=DNAJC3 PE=1 SV=1|X6R9L0|X6R9L0_HUMAN	GO:0009615	GO:0051603	GO:0016301	GO:0051087	GO:0006457	GO:0005788	GO:0031205	GO:0006469	GO:0005829	GO:0031072	GO:0006987	GO:0004860	GO:0051082	GO:0051787
tr|X6RA14|X6RA14_HUMAN	S-formylglutathione hydrolase OS=Homo sapiens GN=ESD PE=1 SV=1|X6RA14|X6RA14_HUMAN	GO:0016023	GO:0047374	GO:0018738	GO:0005794	GO:0005634	GO:0004091
tr|X6RJP6|X6RJP6_HUMAN	Transgelin-2 (Fragment) OS=Homo sapiens GN=TAGLN2 PE=1 SV=1|X6RJP6|X6RJP6_HUMAN	GO:0031965	GO:0007517	GO:0005886	GO:0005515
