# Supplementary material for: iTRAQ-Based Quantitative Proteomic Comparison of Early- and Late-Passage Human Dermal Papilla Cell Secretome in Relation to Inducing Hair Follicle Regeneration
Source: PLoS One. 2016 Dec 1;11(12):e0167474. doi: 10.1371/journal.pone.0167474 (PMC5132394; doi:10.1371/journal.pone.0167474)
Supplement: S8 Table — Proteins differentially expressed between CM from early- vs. late-passage DPCs were involved in 153 KEGG pathways. (XLS) [file pone.0167474.s008.xls]

## Sheet: Sheet1
DP9- VS -DP3
#	Pathway	Sample1 (196)	Sample2 (1204)	Pvalue	Pathway ID
1	ECM-receptor interaction	17	49	0.00101998	ko04512
2	Focal adhesion	23	80	0.00261431	ko04510
3	Hypertrophic cardiomyopathy (HCM)	11	28	0.00268585	ko05410
4	TGF-beta signaling pathway	10	27	0.0068853	ko04350
5	Protein digestion and absorption	10	28	0.00921833	ko04974
6	Dilated cardiomyopathy	11	35	0.0181454	ko05414
7	Cardiac muscle contraction	5	12	0.0324072	ko04260
8	Pathogenic Escherichia coli infection	9	29	0.0343087	ko05130
9	Glycolysis / Gluconeogenesis	7	21	0.0414072	ko00010
10	Phototransduction - fly	4	9	0.0438391	ko04745
11	Phagosome	13	50	0.049759	ko04145
12	p53 signaling pathway	7	22	0.0526207	ko04115
13	Arrhythmogenic right ventricular cardiomyopathy (ARVC)	7	22	0.0526207	ko05412
14	Adherens junction	6	18	0.0578182	ko04520
15	Tight junction	7	24	0.0802942	ko04530
16	Vascular smooth muscle contraction	5	15	0.0813989	ko04270
17	Parkinson's disease	4	11	0.0881411	ko05012
18	Peroxisome	3	7	0.0898169	ko04146
19	Malaria	6	20	0.0912779	ko05144
20	Hematopoietic cell lineage	6	20	0.0912779	ko04640
21	Huntington's disease	5	16	0.103368	ko05016
22	Neurotrophin signaling pathway	5	16	0.103368	ko04722
23	Oocyte meiosis	5	16	0.103368	ko04114
24	Regulation of actin cytoskeleton	14	61	0.104942	ko04810
25	Leukocyte transendothelial migration	7	26	0.114989	ko04670
26	Starch and sucrose metabolism	4	12	0.116008	ko00500
27	RNA degradation	4	12	0.116008	ko03018
28	Rheumatoid arthritis	6	22	0.133203	ko05323
29	Toxoplasmosis	5	18	0.154926	ko05145
30	Steroid biosynthesis	1	1	0.162791	ko00100
31	alpha-Linolenic acid metabolism	1	1	0.162791	ko00592
32	Vitamin B6 metabolism	1	1	0.162791	ko00750
33	Butirosin and neomycin biosynthesis	1	1	0.162791	ko00524
34	Amoebiasis	10	44	0.16425	ko05146
35	Type II diabetes mellitus	3	9	0.168589	ko04930
36	Cell cycle	3	9	0.168589	ko04110
37	Vibrio cholerae infection	4	14	0.181169	ko05110
38	Bladder cancer	4	14	0.181169	ko05219
39	Ether lipid metabolism	2	5	0.188526	ko00565
40	Bacterial invasion of epithelial cells	6	25	0.209787	ko05100
41	Salmonella infection	6	25	0.209787	ko05132
42	Glycosaminoglycan degradation	3	10	0.213418	ko00531
43	PPAR signaling pathway	5	20	0.214936	ko03320
44	Gastric acid secretion	4	15	0.217449	ko04971
45	Renin-angiotensin system	2	6	0.253715	ko04614
46	Olfactory transduction	2	6	0.253715	ko04740
47	Insulin signaling pathway	4	16	0.255476	ko04910
48	Small cell lung cancer	4	16	0.255476	ko05222
49	Oxidative phosphorylation	3	11	0.260396	ko00190
50	Linoleic acid metabolism	1	2	0.299194	ko00591
51	Carbohydrate digestion and absorption	1	2	0.299194	ko04973
52	Osteoclast differentiation	3	12	0.308526	ko04380
53	GnRH signaling pathway	3	12	0.308526	ko04912
54	Pertussis	5	23	0.315318	ko05133
55	Glycine, serine and threonine metabolism	2	7	0.319274	ko00260
56	Salivary secretion	2	7	0.319274	ko04970
57	Amphetamine addiction	2	7	0.319274	ko05031
58	Vasopressin-regulated water reabsorption	2	7	0.319274	ko04962
59	Cytokine-cytokine receptor interaction	4	18	0.334654	ko04060
60	Transcriptional misregulation in cancer	5	24	0.350227	ko05202
61	Fc gamma R-mediated phagocytosis	5	24	0.350227	ko04666
62	Amino sugar and nucleotide sugar metabolism	3	13	0.35693	ko00520
63	Alzheimer's disease	4	19	0.374823	ko05010
64	Mineral absorption	2	8	0.383363	ko04978
65	Adipocytokine signaling pathway	2	8	0.383363	ko04920
66	Epithelial cell signaling in Helicobacter pylori infection	2	8	0.383363	ko05120
67	Gap junction	3	14	0.404865	ko04540
68	Prostate cancer	3	14	0.404865	ko05215
69	Legionellosis	3	14	0.404865	ko05134
70	Prion diseases	3	14	0.404865	ko05020
71	Glycosphingolipid biosynthesis - ganglio series	1	3	0.413468	ko00604
72	Nucleotide excision repair	1	3	0.413468	ko03420
73	Phototransduction	1	3	0.413468	ko04744
74	Glycosphingolipid biosynthesis - globo series	1	3	0.413468	ko00603
75	Thyroid cancer	1	3	0.413468	ko05216
76	Mucin type O-Glycan biosynthesis	1	3	0.413468	ko00512
77	Tyrosine metabolism	2	9	0.444727	ko00350
78	Serotonergic synapse	2	9	0.444727	ko04726
79	Fructose and mannose metabolism	2	9	0.444727	ko00051
80	Long-term potentiation	2	9	0.444727	ko04720
81	Lysosome	10	57	0.452765	ko04142
82	African trypanosomiasis	3	16	0.497005	ko05143
83	Melanogenesis	2	10	0.502555	ko04916
84	Other glycan degradation	2	10	0.502555	ko00511
85	Glycerophospholipid metabolism	1	4	0.509189	ko00564
86	Type I diabetes mellitus	1	4	0.509189	ko04940
87	Shigellosis	4	23	0.530043	ko05131
88	Pathways in cancer	8	48	0.533246	ko05200
89	NOD-like receptor signaling pathway	2	11	0.556368	ko04621
90	Synaptic vesicle cycle	2	11	0.556368	ko04721
91	Glioma	2	11	0.556368	ko05214
92	Dopaminergic synapse	2	11	0.556368	ko04728
93	Viral myocarditis	4	24	0.566006	ko05416
94	Antigen processing and presentation	3	18	0.581493	ko04612
95	Drug metabolism - cytochrome P450	1	5	0.589355	ko00982
96	Axon guidance	4	25	0.60042	ko04360
97	Influenza A	4	25	0.60042	ko05164
98	Pentose phosphate pathway	2	12	0.605936	ko00030
99	Alcoholism	2	12	0.605936	ko05034
100	Complement and coagulation cascades	9	59	0.643247	ko04610
101	Fc epsilon RI signaling pathway	2	13	0.65121	ko04664
102	Measles	2	13	0.65121	ko05162
103	Galactose metabolism	1	6	0.656483	ko00052
104	Collecting duct acid secretion	1	6	0.656483	ko04966
105	Lysine degradation	1	6	0.656483	ko00310
106	Jak-STAT signaling pathway	1	6	0.656483	ko04630
107	Progesterone-mediated oocyte maturation	1	6	0.656483	ko04914
108	Long-term depression	1	6	0.656483	ko04730
109	Fat digestion and absorption	1	6	0.656483	ko04975
110	Phenylalanine metabolism	1	6	0.656483	ko00360
111	Amyotrophic lateral sclerosis (ALS)	1	6	0.656483	ko05014
112	B cell receptor signaling pathway	2	14	0.692267	ko04662
113	Phosphatidylinositol signaling system	1	7	0.712684	ko04070
114	Arachidonic acid metabolism	1	7	0.712684	ko00590
115	Glutamatergic synapse	1	7	0.712684	ko04724
116	Cell adhesion molecules (CAMs)	3	22	0.721404	ko04514
117	Metabolism of xenobiotics by cytochrome P450	1	8	0.75973	ko00980
118	Citrate cycle (TCA cycle)	1	8	0.75973	ko00020
119	Pancreatic secretion	1	8	0.75973	ko04972
120	Calcium signaling pathway	2	16	0.762456	ko04020
121	Epstein-Barr virus infection	4	32	0.791777	ko05169
122	Chemokine signaling pathway	2	17	0.79207	ko04062
123	Glutathione metabolism	2	17	0.79207	ko00480
124	Cholinergic synapse	1	9	0.799105	ko04725
125	Toll-like receptor signaling pathway	1	9	0.799105	ko04620
126	Endocrine and other factor-regulated calcium reabsorption	1	9	0.799105	ko04961
127	Vitamin digestion and absorption	1	9	0.799105	ko04977
128	Autoimmune thyroid disease	1	9	0.799105	ko05320
129	Intestinal immune network for IgA production	1	9	0.799105	ko04672
130	Systemic lupus erythematosus	3	25	0.800407	ko05322
131	Tuberculosis	4	33	0.812026	ko05152
132	MAPK signaling pathway	4	34	0.830648	ko04010
133	VEGF signaling pathway	1	10	0.832055	ko04370
134	T cell receptor signaling pathway	1	10	0.832055	ko04660
135	Melanoma	1	11	0.859624	ko05218
136	mRNA surveillance pathway	1	11	0.859624	ko03015
137	ErbB signaling pathway	1	12	0.882687	ko04012
138	Chagas disease (American trypanosomiasis)	1	12	0.882687	ko05142
139	Endocytosis	4	38	0.890488	ko04144
140	Spliceosome	2	23	0.910215	ko03040
141	Staphylococcus aureus infection	3	32	0.914741	ko05150
142	Leishmaniasis	1	14	0.918108	ko05140
143	Metabolic pathways	20	161	0.941711	ko01100
144	NF-kappa B signaling pathway	1	16	0.942872	ko04064
145	Aminoacyl-tRNA biosynthesis	1	16	0.942872	ko00970
146	Protein processing in endoplasmic reticulum	4	44	0.945767	ko04141
147	Natural killer cell mediated cytotoxicity	1	17	0.952297	ko04650
148	Wnt signaling pathway	1	18	0.960174	ko04310
149	RNA transport	2	30	0.968419	ko03013
150	Purine metabolism	1	20	0.972254	ko00230
151	Ribosome	2	31	0.972916	ko03010
152	HTLV-I infection	1	22	0.980683	ko05166
153	Proteasome	1	25	0.988793	ko03050
#	Pathway	Proteins
1	ECM-receptor interaction	sp|O95965|ITGBL_HUMAN, sp|P05997|CO5A2_HUMAN, tr|A0A024R972|A0A024R972_HUMAN, tr|A0A024RAB6|A0A024RAB6_HUMAN, tr|A0A024R884|A0A024R884_HUMAN, sp|Q9NR99|MXRA5_HUMAN, tr|G3XAP6|G3XAP6_HUMAN, sp|P12110|CO6A2_HUMAN, sp|Q9H6X2|ANTR1_HUMAN, tr|A0A024R9Q1|A0A024R9Q1_HUMAN, sp|P25940|CO5A3_HUMAN, sp|P02461|CO3A1_HUMAN, tr|A0A087WX80|A0A087WX80_HUMAN, tr|H0UI49|H0UI49_HUMAN, sp|P07996|TSP1_HUMAN, sp|P0857…
2	Focal adhesion	sp|O95965|ITGBL_HUMAN, sp|P05997|CO5A2_HUMAN, tr|A0A024R972|A0A024R972_HUMAN, sp|Q9GZP0|PDGFD_HUMAN, tr|A0A024R884|A0A024R884_HUMAN, tr|G3XAP6|G3XAP6_HUMAN, sp|P12110|CO6A2_HUMAN, sp|Q9H6X2|ANTR1_HUMAN, tr|A0A024R9Q1|A0A024R9Q1_HUMAN, sp|P25940|CO5A3_HUMAN, sp|P02461|CO3A1_HUMAN, tr|A0A087WX80|A0A087WX80_HUMAN, tr|H0UI49|H0UI49_HUMAN, sp|P07996|TSP1_HUMAN, sp|Q9Y490|TLN1_HUMAN, sp|P08572|CO4A2_HU…
3	Hypertrophic cardiomyopathy (HCM)	tr|W8QEH3|W8QEH3_HUMAN, sp|O95965|ITGBL_HUMAN, sp|Q96RW7|HMCN1_HUMAN, tr|A0A087WX80|A0A087WX80_HUMAN, sp|P35579|MYH9_HUMAN, tr|V9HW25|V9HW25_HUMAN, sp|P67936|TPM4_HUMAN, tr|A0A087WWU8|A0A087WWU8_HUMAN, tr|H0YL52|H0YL52_HUMAN, sp|P61158|ARP3_HUMAN, tr|B4DW52|B4DW52_HUMAN
4	TGF-beta signaling pathway	sp|P07585|PGS2_HUMAN, tr|B7Z9B8|B7Z9B8_HUMAN, tr|B7ZLY3|B7ZLY3_HUMAN, tr|B2RCM5|B2RCM5_HUMAN, tr|G3XAP6|G3XAP6_HUMAN, sp|P23142|FBLN1_HUMAN, tr|G3V3X5|G3V3X5_HUMAN, tr|A0A024R9Q1|A0A024R9Q1_HUMAN, sp|P07996|TSP1_HUMAN, tr|Q9HBP0|Q9HBP0_HUMAN
5	Protein digestion and absorption	sp|P05997|CO5A2_HUMAN, tr|D6RGG3|D6RGG3_HUMAN, tr|G3V0G6|G3V0G6_HUMAN, tr|A0A087X0K0|A0A087X0K0_HUMAN, sp|P12110|CO6A2_HUMAN, sp|Q9H6X2|ANTR1_HUMAN, sp|P25940|CO5A3_HUMAN, sp|P02461|CO3A1_HUMAN, sp|P42785|PCP_HUMAN, sp|P08572|CO4A2_HUMAN
6	Dilated cardiomyopathy	tr|W8QEH3|W8QEH3_HUMAN, sp|O95965|ITGBL_HUMAN, sp|Q96RW7|HMCN1_HUMAN, tr|A0A087WX80|A0A087WX80_HUMAN, sp|P35579|MYH9_HUMAN, tr|V9HW25|V9HW25_HUMAN, sp|P67936|TPM4_HUMAN, tr|A0A087WWU8|A0A087WWU8_HUMAN, tr|H0YL52|H0YL52_HUMAN, sp|P61158|ARP3_HUMAN, tr|B4DW52|B4DW52_HUMAN
7	Cardiac muscle contraction	sp|P35579|MYH9_HUMAN, tr|V9HW25|V9HW25_HUMAN, sp|P67936|TPM4_HUMAN, tr|A0A087WWU8|A0A087WWU8_HUMAN, tr|H0YL52|H0YL52_HUMAN
8	Pathogenic Escherichia coli infection	tr|F5H5D3|F5H5D3_HUMAN, sp|P63104|1433Z_HUMAN, sp|O15144|ARPC2_HUMAN, tr|G9K388|G9K388_HUMAN, sp|P27348|1433T_HUMAN, tr|A0A024R5M3|A0A024R5M3_HUMAN, sp|P07437|TBB5_HUMAN, sp|P61158|ARP3_HUMAN, tr|B4DW52|B4DW52_HUMAN
9	Glycolysis / Gluconeogenesis	tr|A0A024QZK7|A0A024QZK7_HUMAN, tr|F5H0C8|F5H0C8_HUMAN, tr|Q2TSD0|Q2TSD0_HUMAN, tr|Q6P6D7|Q6P6D7_HUMAN, tr|A0A0A0MTS2|A0A0A0MTS2_HUMAN, sp|P06733|ENOA_HUMAN, sp|P04075|ALDOA_HUMAN
10	Phototransduction - fly	tr|E9PBG7|E9PBG7_HUMAN, sp|P61158|ARP3_HUMAN, tr|B4DW52|B4DW52_HUMAN, tr|H0Y7A7|H0Y7A7_HUMAN
11	Phagosome	sp|O95965|ITGBL_HUMAN, tr|G3XAP6|G3XAP6_HUMAN, tr|A0A087WYY1|A0A087WYY1_HUMAN, tr|A0A024R9Q1|A0A024R9Q1_HUMAN, tr|F5H5D3|F5H5D3_HUMAN, sp|P07996|TSP1_HUMAN, sp|Q14204|DYHC1_HUMAN, tr|B2R582|B2R582_HUMAN, sp|P21281|VATB2_HUMAN, sp|P07437|TBB5_HUMAN, sp|P61158|ARP3_HUMAN, tr|B3KR70|B3KR70_HUMAN, tr|B4DW52|B4DW52_HUMAN
12	p53 signaling pathway	tr|A6XND0|A6XND0_HUMAN, tr|G3XAP6|G3XAP6_HUMAN, sp|P22692|IBP4_HUMAN, sp|Q99574|NEUS_HUMAN, tr|A0A024R9Q1|A0A024R9Q1_HUMAN, sp|P24593|IBP5_HUMAN, sp|P07996|TSP1_HUMAN
13	Arrhythmogenic right ventricular cardiomyopathy (ARVC)	tr|W8QEH3|W8QEH3_HUMAN, sp|O95965|ITGBL_HUMAN, tr|A0A087WX80|A0A087WX80_HUMAN, sp|O43707|ACTN4_HUMAN, sp|P12814|ACTN1_HUMAN, sp|P61158|ARP3_HUMAN, tr|B4DW52|B4DW52_HUMAN
14	Adherens junction	tr|A4QPB0|A4QPB0_HUMAN, sp|O43707|ACTN4_HUMAN, sp|P12814|ACTN1_HUMAN, tr|Q53FP8|Q53FP8_HUMAN, sp|P61158|ARP3_HUMAN, tr|B4DW52|B4DW52_HUMAN
15	Tight junction	sp|P35579|MYH9_HUMAN, tr|A0A024R889|A0A024R889_HUMAN, sp|O43707|ACTN4_HUMAN, sp|P12814|ACTN1_HUMAN, tr|A0A024R5M3|A0A024R5M3_HUMAN, sp|P61158|ARP3_HUMAN, tr|B4DW52|B4DW52_HUMAN
16	Vascular smooth muscle contraction	sp|P35579|MYH9_HUMAN, tr|G3V1V0|G3V1V0_HUMAN, tr|A0A087WV23|A0A087WV23_HUMAN, tr|B4DPW5|B4DPW5_HUMAN, tr|H0Y7A7|H0Y7A7_HUMAN
17	Parkinson's disease	tr|Q0QEN7|Q0QEN7_HUMAN, tr|D6RDU5|D6RDU5_HUMAN, tr|B2RD14|B2RD14_HUMAN, tr|A0A023T695|A0A023T695_HUMAN
18	Peroxisome	tr|Q7Z7M4|Q7Z7M4_HUMAN, tr|A0A0A0MSI0|A0A0A0MSI0_HUMAN, tr|A1YYW4|A1YYW4_HUMAN
19	Malaria	tr|A0A075B6H2|A0A075B6H2_HUMAN, tr|G3XAP6|G3XAP6_HUMAN, tr|V9HW11|V9HW11_HUMAN, tr|A0A024R9Q1|A0A024R9Q1_HUMAN, sp|P07996|TSP1_HUMAN, tr|B3VL17|B3VL17_HUMAN
20	Hematopoietic cell lineage	sp|O95965|ITGBL_HUMAN, tr|A0A075B6H2|A0A075B6H2_HUMAN, tr|A0A087WYY1|A0A087WYY1_HUMAN, sp|Q92626|PXDN_HUMAN, tr|E9PNW4|E9PNW4_HUMAN, tr|Q59E93|Q59E93_HUMAN
21	Huntington's disease	tr|Q7Z7M4|Q7Z7M4_HUMAN, tr|A1YYW4|A1YYW4_HUMAN, tr|Q0QEN7|Q0QEN7_HUMAN, tr|A0A087WVQ6|A0A087WVQ6_HUMAN, tr|Q6MZZ3|Q6MZZ3_HUMAN
22	Neurotrophin signaling pathway	sp|P63104|1433Z_HUMAN, tr|G9K388|G9K388_HUMAN, sp|P27348|1433T_HUMAN, tr|E9PBG7|E9PBG7_HUMAN, tr|H0Y7A7|H0Y7A7_HUMAN
23	Oocyte meiosis	sp|P63104|1433Z_HUMAN, tr|G9K388|G9K388_HUMAN, sp|P27348|1433T_HUMAN, tr|E9PBG7|E9PBG7_HUMAN, tr|H0Y7A7|H0Y7A7_HUMAN
24	Regulation of actin cytoskeleton	sp|O95965|ITGBL_HUMAN, sp|Q9GZP0|PDGFD_HUMAN, sp|Q9H6X2|ANTR1_HUMAN, sp|P35579|MYH9_HUMAN, tr|A4QPB0|A4QPB0_HUMAN, sp|Q9Y281|COF2_HUMAN, sp|P26038|MOES_HUMAN, sp|O15144|ARPC2_HUMAN, sp|O43707|ACTN4_HUMAN, sp|P12814|ACTN1_HUMAN, sp|Q01995|TAGL_HUMAN, tr|G3V1A4|G3V1A4_HUMAN, sp|P61158|ARP3_HUMAN, tr|B4DW52|B4DW52_HUMAN
25	Leukocyte transendothelial migration	sp|P48061|SDF1_HUMAN, sp|P26038|MOES_HUMAN, sp|O43707|ACTN4_HUMAN, sp|P12814|ACTN1_HUMAN, sp|Q01995|TAGL_HUMAN, sp|P61158|ARP3_HUMAN, tr|B4DW52|B4DW52_HUMAN
26	Starch and sucrose metabolism	tr|A0A024QZK7|A0A024QZK7_HUMAN, tr|Q59GM9|Q59GM9_HUMAN, tr|A0A0A0MTS2|A0A0A0MTS2_HUMAN, tr|Q6IPN0|Q6IPN0_HUMAN
27	RNA degradation	tr|Q5U0B9|Q5U0B9_HUMAN, tr|F5H0C8|F5H0C8_HUMAN, tr|B2R582|B2R582_HUMAN, sp|P06733|ENOA_HUMAN
28	Rheumatoid arthritis	tr|A5GZ70|A5GZ70_HUMAN, sp|P48061|SDF1_HUMAN, tr|Q5TZP0|Q5TZP0_HUMAN, tr|Q6FHN2|Q6FHN2_HUMAN, sp|P21281|VATB2_HUMAN, tr|B3KR70|B3KR70_HUMAN
29	Toxoplasmosis	tr|A0A024R972|A0A024R972_HUMAN, tr|A0A087WX80|A0A087WX80_HUMAN, tr|H0UI49|H0UI49_HUMAN, tr|E9PKE3|E9PKE3_HUMAN, tr|A0A087WV23|A0A087WV23_HUMAN
30	Steroid biosynthesis	tr|A0A0A0MT32|A0A0A0MT32_HUMAN
31	alpha-Linolenic acid metabolism	tr|A0A087WV23|A0A087WV23_HUMAN
32	Vitamin B6 metabolism	tr|B4DHQ3|B4DHQ3_HUMAN
33	Butirosin and neomycin biosynthesis	tr|A0A024QZK7|A0A024QZK7_HUMAN
34	Amoebiasis	sp|P05997|CO5A2_HUMAN, tr|A0A024R972|A0A024R972_HUMAN, sp|Q99574|NEUS_HUMAN, sp|P25940|CO5A3_HUMAN, sp|P02461|CO3A1_HUMAN, tr|A0A087WX80|A0A087WX80_HUMAN, tr|H0UI49|H0UI49_HUMAN, sp|P08572|CO4A2_HUMAN, sp|O43707|ACTN4_HUMAN, sp|P12814|ACTN1_HUMAN
35	Type II diabetes mellitus	sp|Q9BXJ0|C1QT5_HUMAN, tr|Q4VAP9|Q4VAP9_HUMAN, tr|A0A024QZK7|A0A024QZK7_HUMAN
36	Cell cycle	sp|P63104|1433Z_HUMAN, tr|G9K388|G9K388_HUMAN, sp|P27348|1433T_HUMAN
37	Vibrio cholerae infection	sp|P21281|VATB2_HUMAN, sp|P61158|ARP3_HUMAN, tr|B3KR70|B3KR70_HUMAN, tr|B4DW52|B4DW52_HUMAN
38	Bladder cancer	tr|G3XAP6|G3XAP6_HUMAN, tr|A0A024R9Q1|A0A024R9Q1_HUMAN, sp|P07996|TSP1_HUMAN, tr|Q5TZP0|Q5TZP0_HUMAN
39	Ether lipid metabolism	tr|E7EUF1|E7EUF1_HUMAN, tr|A0A087WV23|A0A087WV23_HUMAN
40	Bacterial invasion of epithelial cells	tr|A0A087WVQ6|A0A087WVQ6_HUMAN, sp|O15144|ARPC2_HUMAN, tr|D6RDU5|D6RDU5_HUMAN, tr|A0A024R5M3|A0A024R5M3_HUMAN, sp|P61158|ARP3_HUMAN, tr|B4DW52|B4DW52_HUMAN
41	Salmonella infection	sp|P35579|MYH9_HUMAN, sp|Q14204|DYHC1_HUMAN, sp|O15144|ARPC2_HUMAN, sp|Q14315|FLNC_HUMAN, sp|P61158|ARP3_HUMAN, tr|B4DW52|B4DW52_HUMAN
42	Glycosaminoglycan degradation	tr|B2R6P1|B2R6P1_HUMAN, sp|P54802|ANAG_HUMAN, tr|B4DVA7|B4DVA7_HUMAN
43	PPAR signaling pathway	sp|Q9BXJ0|C1QT5_HUMAN, tr|Q4VAP9|Q4VAP9_HUMAN, tr|B3KUE5|B3KUE5_HUMAN, tr|J3QS39|J3QS39_HUMAN, tr|Q5TZP0|Q5TZP0_HUMAN
44	Gastric acid secretion	tr|E9PBG7|E9PBG7_HUMAN, sp|P61158|ARP3_HUMAN, tr|B4DW52|B4DW52_HUMAN, tr|H0Y7A7|H0Y7A7_HUMAN
45	Renin-angiotensin system	tr|B4E324|B4E324_HUMAN, tr|Q59E93|Q59E93_HUMAN
46	Olfactory transduction	tr|E9PBG7|E9PBG7_HUMAN, tr|H0Y7A7|H0Y7A7_HUMAN
47	Insulin signaling pathway	tr|A0A024QZK7|A0A024QZK7_HUMAN, tr|Q59GM9|Q59GM9_HUMAN, tr|Q6IPN0|Q6IPN0_HUMAN, tr|H0Y7A7|H0Y7A7_HUMAN
48	Small cell lung cancer	tr|A0A024R972|A0A024R972_HUMAN, tr|A0A087WX80|A0A087WX80_HUMAN, tr|H0UI49|H0UI49_HUMAN, sp|P08572|CO4A2_HUMAN
49	Oxidative phosphorylation	tr|Q0QEN7|Q0QEN7_HUMAN, sp|P21281|VATB2_HUMAN, tr|B3KR70|B3KR70_HUMAN
50	Linoleic acid metabolism	tr|A0A087WV23|A0A087WV23_HUMAN
51	Carbohydrate digestion and absorption	tr|A0A024QZK7|A0A024QZK7_HUMAN
52	Osteoclast differentiation	sp|O95965|ITGBL_HUMAN, tr|M0R009|M0R009_HUMAN, tr|Q6FHN2|Q6FHN2_HUMAN
53	GnRH signaling pathway	tr|A0A087WV23|A0A087WV23_HUMAN, tr|E9PBG7|E9PBG7_HUMAN, tr|H0Y7A7|H0Y7A7_HUMAN
54	Pertussis	tr|Q5UGI6|Q5UGI6_HUMAN, sp|Q9Y281|COF2_HUMAN, tr|A0A024RC87|A0A024RC87_HUMAN, tr|G3V1A4|G3V1A4_HUMAN, tr|H0Y7A7|H0Y7A7_HUMAN
55	Glycine, serine and threonine metabolism	tr|B4DHQ3|B4DHQ3_HUMAN, tr|Q6P6D7|Q6P6D7_HUMAN
56	Salivary secretion	sp|P01034|CYTC_HUMAN, tr|H0Y7A7|H0Y7A7_HUMAN
57	Amphetamine addiction	tr|E9PBG7|E9PBG7_HUMAN, tr|H0Y7A7|H0Y7A7_HUMAN
58	Vasopressin-regulated water reabsorption	sp|Q14204|DYHC1_HUMAN, tr|Q6MZZ3|Q6MZZ3_HUMAN
59	Cytokine-cytokine receptor interaction	sp|Q9GZP0|PDGFD_HUMAN, sp|P48061|SDF1_HUMAN, sp|Q92626|PXDN_HUMAN, tr|Q9HBP0|Q9HBP0_HUMAN
60	Transcriptional misregulation in cancer	tr|A5GZ70|A5GZ70_HUMAN, tr|A6XND0|A6XND0_HUMAN, tr|Q0D2M2|Q0D2M2_HUMAN, sp|P22692|IBP4_HUMAN, sp|P24593|IBP5_HUMAN
61	Fc gamma R-mediated phagocytosis	sp|Q9Y281|COF2_HUMAN, tr|A0A087WV23|A0A087WV23_HUMAN, sp|O15144|ARPC2_HUMAN, sp|Q01995|TAGL_HUMAN, tr|G3V1A4|G3V1A4_HUMAN
62	Amino sugar and nucleotide sugar metabolism	tr|B4DVA7|B4DVA7_HUMAN, tr|A0A024QZK7|A0A024QZK7_HUMAN, tr|A0A0A0MTS2|A0A0A0MTS2_HUMAN
63	Alzheimer's disease	tr|B4DGD0|B4DGD0_HUMAN, tr|Q0QEN7|Q0QEN7_HUMAN, tr|Q2TSD0|Q2TSD0_HUMAN, tr|H0Y7A7|H0Y7A7_HUMAN
64	Mineral absorption	sp|Q99584|S10AD_HUMAN, tr|B2MV14|B2MV14_HUMAN
65	Adipocytokine signaling pathway	sp|Q9BXJ0|C1QT5_HUMAN, tr|Q4VAP9|Q4VAP9_HUMAN
66	Epithelial cell signaling in Helicobacter pylori infection	sp|P21281|VATB2_HUMAN, tr|B3KR70|B3KR70_HUMAN
67	Gap junction	sp|Q9GZP0|PDGFD_HUMAN, tr|F5H5D3|F5H5D3_HUMAN, sp|P07437|TBB5_HUMAN
68	Prostate cancer	sp|P07900|HS90A_HUMAN, sp|Q9GZP0|PDGFD_HUMAN, tr|B2R983|B2R983_HUMAN
69	Legionellosis	tr|A0A075B6H2|A0A075B6H2_HUMAN, tr|E9PKE3|E9PKE3_HUMAN, sp|Q5VTE0|EF1A3_HUMAN
70	Prion diseases	tr|A0A024R972|A0A024R972_HUMAN, tr|A1YYW4|A1YYW4_HUMAN, tr|E9PKE3|E9PKE3_HUMAN
71	Glycosphingolipid biosynthesis - ganglio series	tr|B4DVA7|B4DVA7_HUMAN
72	Nucleotide excision repair	tr|Q53F10|Q53F10_HUMAN
73	Phototransduction	tr|H0Y7A7|H0Y7A7_HUMAN
74	Glycosphingolipid biosynthesis - globo series	tr|B4DVA7|B4DVA7_HUMAN
75	Thyroid cancer	tr|A0A087WWU8|A0A087WWU8_HUMAN
76	Mucin type O-Glycan biosynthesis	sp|Q7Z7M9|GALT5_HUMAN
77	Tyrosine metabolism	sp|Q92626|PXDN_HUMAN, sp|P14174|MIF_HUMAN
78	Serotonergic synapse	tr|B4DGD0|B4DGD0_HUMAN, tr|A0A087WV23|A0A087WV23_HUMAN
79	Fructose and mannose metabolism	tr|A0A024QZK7|A0A024QZK7_HUMAN, sp|P04075|ALDOA_HUMAN
80	Long-term potentiation	tr|E9PBG7|E9PBG7_HUMAN, tr|H0Y7A7|H0Y7A7_HUMAN
81	Lysosome	tr|A7LFP5|A7LFP5_HUMAN, tr|B2R6P1|B2R6P1_HUMAN, sp|P54802|ANAG_HUMAN, tr|A0A0A0MT32|A0A0A0MT32_HUMAN, tr|B4DVA7|B4DVA7_HUMAN, tr|G3V3D1|G3V3D1_HUMAN, tr|B4E324|B4E324_HUMAN, tr|A0A087WVQ6|A0A087WVQ6_HUMAN, tr|Q6FHN2|Q6FHN2_HUMAN, tr|B3KR70|B3KR70_HUMAN
82	African trypanosomiasis	tr|V9HW11|V9HW11_HUMAN, tr|H0UI49|H0UI49_HUMAN, tr|B3VL17|B3VL17_HUMAN
83	Melanogenesis	tr|E9PBG7|E9PBG7_HUMAN, tr|H0Y7A7|H0Y7A7_HUMAN
84	Other glycan degradation (no map in kegg database)	tr|A7LFP5|A7LFP5_HUMAN, tr|B4DVA7|B4DVA7_HUMAN
85	Glycerophospholipid metabolism	tr|A0A087WV23|A0A087WV23_HUMAN
86	Type I diabetes mellitus	sp|P16870|CBPE_HUMAN
87	Shigellosis	sp|O15144|ARPC2_HUMAN, tr|A0A024R5M3|A0A024R5M3_HUMAN, sp|P61158|ARP3_HUMAN, tr|B4DW52|B4DW52_HUMAN
88	Pathways in cancer	sp|P07900|HS90A_HUMAN, tr|A0A024R972|A0A024R972_HUMAN, tr|A0A087WX80|A0A087WX80_HUMAN, tr|H0UI49|H0UI49_HUMAN, tr|A0A087WWU8|A0A087WWU8_HUMAN, tr|Q5TZP0|Q5TZP0_HUMAN, sp|P08572|CO4A2_HUMAN, tr|B2R983|B2R983_HUMAN
89	NOD-like receptor signaling pathway	sp|P07900|HS90A_HUMAN, tr|A0A024RC87|A0A024RC87_HUMAN
90	Synaptic vesicle cycle	tr|A0A087WVQ6|A0A087WVQ6_HUMAN, sp|P21281|VATB2_HUMAN
91	Glioma	tr|E9PBG7|E9PBG7_HUMAN, tr|H0Y7A7|H0Y7A7_HUMAN
92	Dopaminergic synapse	tr|E9PBG7|E9PBG7_HUMAN, tr|H0Y7A7|H0Y7A7_HUMAN
93	Viral myocarditis	tr|A0A087WX80|A0A087WX80_HUMAN, sp|P35579|MYH9_HUMAN, sp|P61158|ARP3_HUMAN, tr|B4DW52|B4DW52_HUMAN
94	Antigen processing and presentation	sp|P07900|HS90A_HUMAN, tr|E9PKE3|E9PKE3_HUMAN, tr|B4DH02|B4DH02_HUMAN
95	Drug metabolism - cytochrome P450	tr|B2R983|B2R983_HUMAN
96	Axon guidance	sp|P48061|SDF1_HUMAN, sp|Q9Y281|COF2_HUMAN, sp|O75326|SEM7A_HUMAN, tr|G3V1A4|G3V1A4_HUMAN
97	Influenza A	tr|E9PKE3|E9PKE3_HUMAN, tr|A0A024RC87|A0A024RC87_HUMAN, sp|P61158|ARP3_HUMAN, tr|B4DW52|B4DW52_HUMAN
98	Pentose phosphate pathway	tr|A0A0A0MTS2|A0A0A0MTS2_HUMAN, sp|P04075|ALDOA_HUMAN
99	Alcoholism	tr|Q0D2M2|Q0D2M2_HUMAN, tr|H0Y7A7|H0Y7A7_HUMAN
100	Complement and coagulation cascades	tr|Q9NSD0|Q9NSD0_HUMAN, tr|A0A075B6H2|A0A075B6H2_HUMAN, tr|A0A024R962|A0A024R962_HUMAN, tr|Q5HYM1|Q5HYM1_HUMAN, sp|Q99574|NEUS_HUMAN, sp|P36955|PEDF_HUMAN, tr|Q5UGI6|Q5UGI6_HUMAN, tr|E9PNW4|E9PNW4_HUMAN, sp|P01023|A2MG_HUMAN
101	Fc epsilon RI signaling pathway	tr|A0A087WV23|A0A087WV23_HUMAN, sp|Q01995|TAGL_HUMAN
102	Measles	tr|E9PKE3|E9PKE3_HUMAN, sp|P26038|MOES_HUMAN
103	Galactose metabolism	tr|A0A024QZK7|A0A024QZK7_HUMAN
104	Collecting duct acid secretion	sp|P21281|VATB2_HUMAN
105	Lysine degradation	sp|O00469|PLOD2_HUMAN
106	Jak-STAT signaling pathway	sp|Q92626|PXDN_HUMAN
107	Progesterone-mediated oocyte maturation	sp|P07900|HS90A_HUMAN
108	Long-term depression	tr|A0A087WV23|A0A087WV23_HUMAN
109	Fat digestion and absorption	tr|A0A087WV23|A0A087WV23_HUMAN
110	Phenylalanine metabolism	sp|P14174|MIF_HUMAN
111	Amyotrophic lateral sclerosis (ALS)	tr|A1YYW4|A1YYW4_HUMAN
112	B cell receptor signaling pathway	tr|M0R009|M0R009_HUMAN, sp|Q01995|TAGL_HUMAN
113	Phosphatidylinositol signaling system	tr|H0Y7A7|H0Y7A7_HUMAN
114	Arachidonic acid metabolism	tr|A0A087WV23|A0A087WV23_HUMAN
115	Glutamatergic synapse	tr|A0A087WV23|A0A087WV23_HUMAN
116	Cell adhesion molecules (CAMs)	tr|A0A024RAL1|A0A024RAL1_HUMAN, tr|V9HW11|V9HW11_HUMAN, tr|D3YTG3|D3YTG3_HUMAN
117	Metabolism of xenobiotics by cytochrome P450	tr|B2R983|B2R983_HUMAN
118	Citrate cycle (TCA cycle)	tr|A0A024R1Y2|A0A024R1Y2_HUMAN
119	Pancreatic secretion	tr|A0A087WV23|A0A087WV23_HUMAN
120	Calcium signaling pathway	tr|E9PBG7|E9PBG7_HUMAN, tr|H0Y7A7|H0Y7A7_HUMAN
121	Epstein-Barr virus infection	tr|E9PKE3|E9PKE3_HUMAN, sp|P63104|1433Z_HUMAN, tr|G9K388|G9K388_HUMAN, sp|P27348|1433T_HUMAN
122	Chemokine signaling pathway	sp|P48061|SDF1_HUMAN, sp|Q01995|TAGL_HUMAN
123	Glutathione metabolism	tr|B2R983|B2R983_HUMAN, tr|Q59E93|Q59E93_HUMAN
124	Cholinergic synapse	tr|E9PBG7|E9PBG7_HUMAN
125	Toll-like receptor signaling pathway	tr|Q6FHN2|Q6FHN2_HUMAN
126	Endocrine and other factor-regulated calcium reabsorption	tr|A0A087WVQ6|A0A087WVQ6_HUMAN
127	Vitamin digestion and absorption	tr|A0A087WYY1|A0A087WYY1_HUMAN
128	Autoimmune thyroid disease	sp|Q92626|PXDN_HUMAN
129	Intestinal immune network for IgA production	sp|P48061|SDF1_HUMAN
130	Systemic lupus erythematosus	tr|Q0D2M2|Q0D2M2_HUMAN, sp|O43707|ACTN4_HUMAN, sp|P12814|ACTN1_HUMAN
131	Tuberculosis	tr|A0A075B6H2|A0A075B6H2_HUMAN, tr|E9PBG7|E9PBG7_HUMAN, tr|B3KR70|B3KR70_HUMAN, tr|H0Y7A7|H0Y7A7_HUMAN
132	MAPK signaling pathway	tr|E9PKE3|E9PKE3_HUMAN, tr|A0A087WV23|A0A087WV23_HUMAN, sp|Q14315|FLNC_HUMAN, tr|A0A087WW43|A0A087WW43_HUMAN
133	VEGF signaling pathway	tr|A0A087WV23|A0A087WV23_HUMAN
134	T cell receptor signaling pathway	sp|Q01995|TAGL_HUMAN
135	Melanoma	sp|Q9GZP0|PDGFD_HUMAN
136	mRNA surveillance pathway	tr|V9HW11|V9HW11_HUMAN
137	ErbB signaling pathway	tr|E9PBG7|E9PBG7_HUMAN
138	Chagas disease (American trypanosomiasis)	sp|Q99574|NEUS_HUMAN
139	Endocytosis	tr|A0A087WYY1|A0A087WYY1_HUMAN, sp|Q9NZN4|EHD2_HUMAN, tr|E9PKE3|E9PKE3_HUMAN, tr|A0A087WVQ6|A0A087WVQ6_HUMAN
140	Spliceosome	tr|E9PKE3|E9PKE3_HUMAN, tr|Q53GN4|Q53GN4_HUMAN
141	Staphylococcus aureus infection	tr|A0A024R962|A0A024R962_HUMAN, tr|V9HW11|V9HW11_HUMAN, tr|Q5HYM1|Q5HYM1_HUMAN
142	Leishmaniasis	tr|A0A075B6H2|A0A075B6H2_HUMAN
143	Metabolic pathways (no map in kegg database)	tr|B2R6P1|B2R6P1_HUMAN, sp|P54802|ANAG_HUMAN, tr|B4DVA7|B4DVA7_HUMAN, tr|B4DHQ3|B4DHQ3_HUMAN, sp|Q92626|PXDN_HUMAN, tr|A0A024QZK7|A0A024QZK7_HUMAN, tr|F5H0C8|F5H0C8_HUMAN, tr|Q0QEN7|Q0QEN7_HUMAN, tr|A0A087WV23|A0A087WV23_HUMAN, tr|Q2TSD0|Q2TSD0_HUMAN, tr|Q6P6D7|Q6P6D7_HUMAN, sp|P21281|VATB2_HUMAN, tr|A0A0A0MTS2|A0A0A0MTS2_HUMAN, tr|Q59E93|Q59E93_HUMAN, sp|P06733|ENOA_HUMAN, sp|P04075|ALDOA_HUMAN,…
144	NF-kappa B signaling pathway	sp|P48061|SDF1_HUMAN
145	Aminoacyl-tRNA biosynthesis	tr|J3KMX3|J3KMX3_HUMAN
146	Protein processing in endoplasmic reticulum	sp|P07900|HS90A_HUMAN, sp|P07237|PDIA1_HUMAN, tr|E9PKE3|E9PKE3_HUMAN, tr|Q53F10|Q53F10_HUMAN
147	Natural killer cell mediated cytotoxicity	sp|Q01995|TAGL_HUMAN
148	Wnt signaling pathway	tr|E9PBG7|E9PBG7_HUMAN
149	RNA transport	sp|Q5VTE0|EF1A3_HUMAN, tr|H0Y8C6|H0Y8C6_HUMAN
150	Purine metabolism	tr|Q5T9B7|Q5T9B7_HUMAN
151	Ribosome	tr|Q6FG99|Q6FG99_HUMAN, tr|A0A024R7P5|A0A024R7P5_HUMAN
152	HTLV-I infection	sp|Q9Y490|TLN1_HUMAN
153	Proteasome	sp|P28074|PSB5_HUMAN
