# Supplementary material for: iTRAQ-Based Quantitative Proteomic Comparison of Early- and Late-Passage Human Dermal Papilla Cell Secretome in Relation to Inducing Hair Follicle Regeneration
Source: PLoS One. 2016 Dec 1;11(12):e0167474. doi: 10.1371/journal.pone.0167474 (PMC5132394; doi:10.1371/journal.pone.0167474)
Supplement: S10 Table — It showed the MRM transitions of each targeted peptide and CE. (XLS) [file pone.0167474.s010.xls]

Q1	Q3	Dwell time(ms)	Protein.Peptide.Fragemnt.Label	CE
652.663157	1217.616078	10	sp|P36955|PEDF_HUMAN.ALYYDLISSPDIHGTYK.+3y11.light	33.1
652.663157	1104.532014	10	sp|P36955|PEDF_HUMAN.ALYYDLISSPDIHGTYK.+3y10.light	33.1
652.663157	1017.499986	10	sp|P36955|PEDF_HUMAN.ALYYDLISSPDIHGTYK.+3y9.light	33.1
652.663157	930.467957	10	sp|P36955|PEDF_HUMAN.ALYYDLISSPDIHGTYK.+3y8.light	33.1
652.663157	718.38825	10	sp|P36955|PEDF_HUMAN.ALYYDLISSPDIHGTYK.+3y6.light	33.1
652.663157	605.304186	10	sp|P36955|PEDF_HUMAN.ALYYDLISSPDIHGTYK.+3y5.light	33.1
489.26875	322.139747	10	sp|P36955|PEDF_HUMAN.SSFVAPLEK.+2b3.light	26.5
489.26875	803.466166	10	sp|P36955|PEDF_HUMAN.SSFVAPLEK.+2y7.light	26.5
489.26875	656.397753	10	sp|P36955|PEDF_HUMAN.SSFVAPLEK.+2y6.light	26.5
489.26875	557.329339	10	sp|P36955|PEDF_HUMAN.SSFVAPLEK.+2y5.light	26.5
489.26875	486.292225	10	sp|P36955|PEDF_HUMAN.SSFVAPLEK.+2y4.light	26.5
489.26875	276.155397	10	sp|P36955|PEDF_HUMAN.SSFVAPLEK.+2y2.light	26.5
513.261122	201.123368	10	sp|P36955|PEDF_HUMAN.LSYEGEVTK.+2b2.light	27.3
513.261122	912.430903	10	sp|P36955|PEDF_HUMAN.LSYEGEVTK.+2y8.light	27.3
513.261122	825.398875	10	sp|P36955|PEDF_HUMAN.LSYEGEVTK.+2y7.light	27.3
513.261122	662.335546	10	sp|P36955|PEDF_HUMAN.LSYEGEVTK.+2y6.light	27.3
513.261122	533.292953	10	sp|P36955|PEDF_HUMAN.LSYEGEVTK.+2y5.light	27.3
513.261122	347.228896	10	sp|P36955|PEDF_HUMAN.LSYEGEVTK.+2y3.light	27.3
489.774002	277.154669	10	sp|Q06828|FMOD_HUMAN.YLPFVPSR.+2b2.light	26.5
489.774002	815.4774	10	sp|Q06828|FMOD_HUMAN.YLPFVPSR.+2y7.light	26.5
489.774002	702.393336	10	sp|Q06828|FMOD_HUMAN.YLPFVPSR.+2y6.light	26.5
489.774002	605.340572	10	sp|Q06828|FMOD_HUMAN.YLPFVPSR.+2y5.light	26.5
489.774002	458.272158	10	sp|Q06828|FMOD_HUMAN.YLPFVPSR.+2y4.light	26.5
489.774002	359.203744	10	sp|Q06828|FMOD_HUMAN.YLPFVPSR.+2y3.light	26.5
652.349684	736.398815	10	sp|Q06828|FMOD_HUMAN.IPPVNTNLENLYLQGNR.+3b7.light	33.1
652.349684	849.482879	10	sp|Q06828|FMOD_HUMAN.IPPVNTNLENLYLQGNR.+3b8.light	33.1
652.349684	1092.5684	10	sp|Q06828|FMOD_HUMAN.IPPVNTNLENLYLQGNR.+3b10.light	33.1
652.349684	750.389313	10	sp|Q06828|FMOD_HUMAN.IPPVNTNLENLYLQGNR.+3y6.light	33.1
652.349684	587.325985	10	sp|Q06828|FMOD_HUMAN.IPPVNTNLENLYLQGNR.+3y5.light	33.1
554.787307	300.170653	10	sp|P48061|SDF1_HUMAN.WIQEYLEK.+2b2.light	28.8
554.787307	922.488024	10	sp|P48061|SDF1_HUMAN.WIQEYLEK.+2y7.light	28.8
554.787307	809.40396	10	sp|P48061|SDF1_HUMAN.WIQEYLEK.+2y6.light	28.8
554.787307	681.345383	10	sp|P48061|SDF1_HUMAN.WIQEYLEK.+2y5.light	28.8
554.787307	552.302789	10	sp|P48061|SDF1_HUMAN.WIQEYLEK.+2y4.light	28.8
416.918945	436.230293	10	sp|P07585|PGS2_HUMAN.NLHALILVNNK.+3b4.light	20.3
416.918945	549.314357	10	sp|P07585|PGS2_HUMAN.NLHALILVNNK.+3b5.light	20.3
416.918945	662.398421	10	sp|P07585|PGS2_HUMAN.NLHALILVNNK.+3b6.light	20.3
416.918945	587.351137	10	sp|P07585|PGS2_HUMAN.NLHALILVNNK.+3y5.light	20.3
416.918945	474.267073	10	sp|P07585|PGS2_HUMAN.NLHALILVNNK.+3y4.light	20.3
416.918945	375.198659	10	sp|P07585|PGS2_HUMAN.NLHALILVNNK.+3y3.light	20.3
558.326599	929.545479	10	sp|P07585|PGS2_HUMAN.VSPGAFTPLVK.+2y9.light	29
558.326599	832.492716	10	sp|P07585|PGS2_HUMAN.VSPGAFTPLVK.+2y8.light	29
558.326599	775.471252	10	sp|P07585|PGS2_HUMAN.VSPGAFTPLVK.+2y7.light	29
558.326599	704.434138	10	sp|P07585|PGS2_HUMAN.VSPGAFTPLVK.+2y6.light	29
558.326599	456.318046	10	sp|P07585|PGS2_HUMAN.VSPGAFTPLVK.+2y4.light	29
558.326599	465.276378	10	sp|P07585|PGS2_HUMAN.VSPGAFTPLVK.+2y9+2.light	29
497.271824	835.467229	10	sp|P07585|PGS2_HUMAN.SAIQLGNYK.+2y7.light	26.8
497.271824	722.383165	10	sp|P07585|PGS2_HUMAN.SAIQLGNYK.+2y6.light	26.8
497.271824	594.324588	10	sp|P07585|PGS2_HUMAN.SAIQLGNYK.+2y5.light	26.8
497.271824	481.240524	10	sp|P07585|PGS2_HUMAN.SAIQLGNYK.+2y4.light	26.8
497.271824	310.176132	10	sp|P07585|PGS2_HUMAN.SAIQLGNYK.+2y2.light	26.8
811.44342	526.287139	10	sp|Q8IUX7|AEBP1_HUMAN.DTPVLSELPEPVVAR.+2b5.light	38.1
811.44342	1209.683764	10	sp|Q8IUX7|AEBP1_HUMAN.DTPVLSELPEPVVAR.+2y11.light	38.1
811.44342	1096.5997	10	sp|Q8IUX7|AEBP1_HUMAN.DTPVLSELPEPVVAR.+2y10.light	38.1
811.44342	1009.567671	10	sp|Q8IUX7|AEBP1_HUMAN.DTPVLSELPEPVVAR.+2y9.light	38.1
811.44342	880.525078	10	sp|Q8IUX7|AEBP1_HUMAN.DTPVLSELPEPVVAR.+2y8.light	38.1
811.44342	767.441014	10	sp|Q8IUX7|AEBP1_HUMAN.DTPVLSELPEPVVAR.+2y7.light	38.1
506.72778	911.400606	10	sp|Q8IUX7|AEBP1_HUMAN.TASGGDYWR.+2y8.light	27.1
506.72778	840.363492	10	sp|Q8IUX7|AEBP1_HUMAN.TASGGDYWR.+2y7.light	27.1
506.72778	753.331464	10	sp|Q8IUX7|AEBP1_HUMAN.TASGGDYWR.+2y6.light	27.1
506.72778	696.31	10	sp|Q8IUX7|AEBP1_HUMAN.TASGGDYWR.+2y5.light	27.1
506.72778	639.288536	10	sp|Q8IUX7|AEBP1_HUMAN.TASGGDYWR.+2y4.light	27.1
481.258716	227.175404	10	sp|Q8IUX7|AEBP1_HUMAN.ILNPGEYR.+2b2.light	26.2
481.258716	341.218332	10	sp|Q8IUX7|AEBP1_HUMAN.ILNPGEYR.+2b3.light	26.2
481.258716	848.426093	10	sp|Q8IUX7|AEBP1_HUMAN.ILNPGEYR.+2y7.light	26.2
481.258716	735.342029	10	sp|Q8IUX7|AEBP1_HUMAN.ILNPGEYR.+2y6.light	26.2
481.258716	621.299101	10	sp|Q8IUX7|AEBP1_HUMAN.ILNPGEYR.+2y5.light	26.2
481.258716	338.18228	10	sp|Q8IUX7|AEBP1_HUMAN.ILNPGEYR.+2y2.light	26.2
580.321514	947.483273	10	sp|P08254|MMP3_HUMAN.IVNYTPDLPK.+2y8.light	29.7
580.321514	833.440346	10	sp|P08254|MMP3_HUMAN.IVNYTPDLPK.+2y7.light	29.7
580.321514	670.377017	10	sp|P08254|MMP3_HUMAN.IVNYTPDLPK.+2y6.light	29.7
580.321514	569.329339	10	sp|P08254|MMP3_HUMAN.IVNYTPDLPK.+2y5.light	29.7
496.259051	300.130245	10	sp|P08254|MMP3_HUMAN.GNQFWAIR.+2b3.light	26.7
496.259051	820.446434	10	sp|P08254|MMP3_HUMAN.GNQFWAIR.+2y6.light	26.7
496.259051	692.387856	10	sp|P08254|MMP3_HUMAN.GNQFWAIR.+2y5.light	26.7
496.259051	545.319443	10	sp|P08254|MMP3_HUMAN.GNQFWAIR.+2y4.light	26.7
496.259051	359.24013	10	sp|P08254|MMP3_HUMAN.GNQFWAIR.+2y3.light	26.7
496.259051	288.203016	10	sp|P08254|MMP3_HUMAN.GNQFWAIR.+2y2.light	26.7
524.752932	265.118283	10	sp|P08254|MMP3_HUMAN.TYFFVEDK.+2b2.light	27.7
524.752932	784.387582	10	sp|P08254|MMP3_HUMAN.TYFFVEDK.+2y6.light	27.7
524.752932	637.319168	10	sp|P08254|MMP3_HUMAN.TYFFVEDK.+2y5.light	27.7
524.752932	490.250754	10	sp|P08254|MMP3_HUMAN.TYFFVEDK.+2y4.light	27.7
524.752932	391.18234	10	sp|P08254|MMP3_HUMAN.TYFFVEDK.+2y3.light	27.7
524.752932	262.139747	10	sp|P08254|MMP3_HUMAN.TYFFVEDK.+2y2.light	27.7
531.808376	299.171381	10	sp|Q9GZP0|PDGFD_HUMAN.LANVVFFPR.+2b3.light	28
531.808376	949.525413	10	sp|Q9GZP0|PDGFD_HUMAN.LANVVFFPR.+2y8.light	28
531.808376	878.488299	10	sp|Q9GZP0|PDGFD_HUMAN.LANVVFFPR.+2y7.light	28
531.808376	764.445371	10	sp|Q9GZP0|PDGFD_HUMAN.LANVVFFPR.+2y6.light	28
531.808376	665.376957	10	sp|Q9GZP0|PDGFD_HUMAN.LANVVFFPR.+2y5.light	28
531.808376	566.308544	10	sp|Q9GZP0|PDGFD_HUMAN.LANVVFFPR.+2y4.light	28
577.832048	314.171047	10	sp|Q08397|LOXL1_HUMAN.ALEPPYLPVR.+2b3.light	29.7
577.832048	970.535643	10	sp|Q08397|LOXL1_HUMAN.ALEPPYLPVR.+2y8.light	29.7
577.832048	841.49305	10	sp|Q08397|LOXL1_HUMAN.ALEPPYLPVR.+2y7.light	29.7
577.832048	744.440286	10	sp|Q08397|LOXL1_HUMAN.ALEPPYLPVR.+2y6.light	29.7
577.832048	647.387522	10	sp|Q08397|LOXL1_HUMAN.ALEPPYLPVR.+2y5.light	29.7
577.832048	371.24013	10	sp|Q08397|LOXL1_HUMAN.ALEPPYLPVR.+2y3.light	29.7
1116.5684	496.276575	10	sp|Q08397|LOXL1_HUMAN.GLPDLVPDPNYVQASTYVQR.+2b5.light	49.1
1116.5684	595.344989	10	sp|Q08397|LOXL1_HUMAN.GLPDLVPDPNYVQASTYVQR.+2b6.light	49.1
1116.5684	952.48467	10	sp|Q08397|LOXL1_HUMAN.GLPDLVPDPNYVQASTYVQR.+2y8.light	49.1
1116.5684	824.426093	10	sp|Q08397|LOXL1_HUMAN.GLPDLVPDPNYVQASTYVQR.+2y7.light	49.1
1116.5684	819.399543	10	sp|Q08397|LOXL1_HUMAN.GLPDLVPDPNYVQASTYVQR.+2y14+2.light	49.1
664.312853	356.217997	10	sp|P23142|FBLN1_HUMAN.IIEVEEEQEDPYLNDR.+3b3.light	33.7
664.312853	1021.458515	10	sp|P23142|FBLN1_HUMAN.IIEVEEEQEDPYLNDR.+3y8.light	33.7
664.312853	892.415922	10	sp|P23142|FBLN1_HUMAN.IIEVEEEQEDPYLNDR.+3y7.light	33.7
664.312853	777.388979	10	sp|P23142|FBLN1_HUMAN.IIEVEEEQEDPYLNDR.+3y6.light	33.7
664.312853	680.336215	10	sp|P23142|FBLN1_HUMAN.IIEVEEEQEDPYLNDR.+3y5.light	33.7
664.312853	517.272886	10	sp|P23142|FBLN1_HUMAN.IIEVEEEQEDPYLNDR.+3y4.light	33.7
589.77747	322.139747	10	sp|P23142|FBLN1_HUMAN.TGYYFDGISR.+2b3.light	30.1
589.77747	1020.478522	10	sp|P23142|FBLN1_HUMAN.TGYYFDGISR.+2y8.light	30.1
589.77747	857.415194	10	sp|P23142|FBLN1_HUMAN.TGYYFDGISR.+2y7.light	30.1
589.77747	694.351865	10	sp|P23142|FBLN1_HUMAN.TGYYFDGISR.+2y6.light	30.1
589.77747	547.283451	10	sp|P23142|FBLN1_HUMAN.TGYYFDGISR.+2y5.light	30.1
589.77747	432.256508	10	sp|P23142|FBLN1_HUMAN.TGYYFDGISR.+2y4.light	30.1
775.42229	534.267073	10	sp|P23142|FBLN1_HUMAN.EFTRPEEIIFLR.+2b4.light	36.8
775.42229	889.405023	10	sp|P23142|FBLN1_HUMAN.EFTRPEEIIFLR.+2b7.light	36.8
775.42229	1002.489087	10	sp|P23142|FBLN1_HUMAN.EFTRPEEIIFLR.+2b8.light	36.8
775.42229	1115.573151	10	sp|P23142|FBLN1_HUMAN.EFTRPEEIIFLR.+2b9.light	36.8
775.42229	1016.577508	10	sp|P23142|FBLN1_HUMAN.EFTRPEEIIFLR.+2y8.light	36.8
775.42229	710.900994	10	sp|P23142|FBLN1_HUMAN.EFTRPEEIIFLR.+2y11+2.light	36.8
647.301506	1079.50038	10	sp|Q9UHL4|DPP2_HUMAN.DVTADFEGQSPK.+2y10.light	32.2
647.301506	978.452701	10	sp|Q9UHL4|DPP2_HUMAN.DVTADFEGQSPK.+2y9.light	32.2
647.301506	907.415587	10	sp|Q9UHL4|DPP2_HUMAN.DVTADFEGQSPK.+2y8.light	32.2
647.301506	792.388644	10	sp|Q9UHL4|DPP2_HUMAN.DVTADFEGQSPK.+2y7.light	32.2
647.301506	645.32023	10	sp|Q9UHL4|DPP2_HUMAN.DVTADFEGQSPK.+2y6.light	32.2
405.739628	211.144104	10	sp|P22692|IBP4_HUMAN.LPGGLEPK.+2b2.light	23.5
405.739628	567.313689	10	sp|P22692|IBP4_HUMAN.LPGGLEPK.+2b6.light	23.5
405.739628	697.387916	10	sp|P22692|IBP4_HUMAN.LPGGLEPK.+2y7.light	23.5
405.739628	600.335152	10	sp|P22692|IBP4_HUMAN.LPGGLEPK.+2y6.light	23.5
405.739628	543.313689	10	sp|P22692|IBP4_HUMAN.LPGGLEPK.+2y5.light	23.5
405.739628	244.165568	10	sp|P22692|IBP4_HUMAN.LPGGLEPK.+2y2.light	23.5
720.716033	512.261593	10	sp|P42785|PCP_HUMAN.HLNFLTSEQALADFAELIK.+3b4.light	36.8
720.716033	625.345657	10	sp|P42785|PCP_HUMAN.HLNFLTSEQALADFAELIK.+3b5.light	36.8
720.716033	813.425364	10	sp|P42785|PCP_HUMAN.HLNFLTSEQALADFAELIK.+3b7.light	36.8
720.716033	1141.563649	10	sp|P42785|PCP_HUMAN.HLNFLTSEQALADFAELIK.+3b10.light	36.8
720.716033	906.49311	10	sp|P42785|PCP_HUMAN.HLNFLTSEQALADFAELIK.+3y8.light	36.8
720.716033	835.455996	10	sp|P42785|PCP_HUMAN.HLNFLTSEQALADFAELIK.+3y7.light	36.8
458.742368	251.102633	10	sp|Q9BUD6|SPON2_HUMAN.YSITFTGK.+2b2.light	25.4
458.742368	753.414131	10	sp|Q9BUD6|SPON2_HUMAN.YSITFTGK.+2y7.light	25.4
458.742368	666.382102	10	sp|Q9BUD6|SPON2_HUMAN.YSITFTGK.+2y6.light	25.4
458.742368	553.298038	10	sp|Q9BUD6|SPON2_HUMAN.YSITFTGK.+2y5.light	25.4
458.742368	452.25036	10	sp|Q9BUD6|SPON2_HUMAN.YSITFTGK.+2y4.light	25.4
458.742368	305.181946	10	sp|Q9BUD6|SPON2_HUMAN.YSITFTGK.+2y3.light	25.4
482.747984	274.118617	10	sp|Q9BUD6|SPON2_HUMAN.WSQTAFPK.+2b2.light	26.2
482.747984	778.40938	10	sp|Q9BUD6|SPON2_HUMAN.WSQTAFPK.+2y7.light	26.2
482.747984	691.377351	10	sp|Q9BUD6|SPON2_HUMAN.WSQTAFPK.+2y6.light	26.2
482.747984	563.318774	10	sp|Q9BUD6|SPON2_HUMAN.WSQTAFPK.+2y5.light	26.2
482.747984	391.233982	10	sp|Q9BUD6|SPON2_HUMAN.WSQTAFPK.+2y3.light	26.2
482.747984	244.165568	10	sp|Q9BUD6|SPON2_HUMAN.WSQTAFPK.+2y2.light	26.2
632.874248	219.112804	10	sp|Q9BUD6|SPON2_HUMAN.AFIPPAPVLPSR.+2b2.light	31.6
632.874248	933.551627	10	sp|Q9BUD6|SPON2_HUMAN.AFIPPAPVLPSR.+2y9.light	31.6
632.874248	836.498864	10	sp|Q9BUD6|SPON2_HUMAN.AFIPPAPVLPSR.+2y8.light	31.6
632.874248	739.4461	10	sp|Q9BUD6|SPON2_HUMAN.AFIPPAPVLPSR.+2y7.light	31.6
632.874248	668.408986	10	sp|Q9BUD6|SPON2_HUMAN.AFIPPAPVLPSR.+2y6.light	31.6
632.874248	467.279452	10	sp|Q9BUD6|SPON2_HUMAN.AFIPPAPVLPSR.+2y9+2.light	31.6
972.494703	925.437386	10	sp|Q14766|LTBP1_HUMAN.EAQPGQSQVSYQGLPVQK.+2b9.light	43.9
972.494703	1246.679013	10	sp|Q14766|LTBP1_HUMAN.EAQPGQSQVSYQGLPVQK.+2y11.light	43.9
972.494703	1019.552021	10	sp|Q14766|LTBP1_HUMAN.EAQPGQSQVSYQGLPVQK.+2y9.light	43.9
972.494703	932.519993	10	sp|Q14766|LTBP1_HUMAN.EAQPGQSQVSYQGLPVQK.+2y8.light	43.9
972.494703	641.398087	10	sp|Q14766|LTBP1_HUMAN.EAQPGQSQVSYQGLPVQK.+2y6.light	43.9
972.494703	471.292559	10	sp|Q14766|LTBP1_HUMAN.EAQPGQSQVSYQGLPVQK.+2y4.light	43.9
716.843735	1244.600488	10	sp|Q14766|LTBP1_HUMAN.TSTDLDVDVDQPK.+2y11.light	34.7
716.843735	1143.552809	10	sp|Q14766|LTBP1_HUMAN.TSTDLDVDVDQPK.+2y10.light	34.7
716.843735	1028.525866	10	sp|Q14766|LTBP1_HUMAN.TSTDLDVDVDQPK.+2y9.light	34.7
716.843735	915.441802	10	sp|Q14766|LTBP1_HUMAN.TSTDLDVDVDQPK.+2y8.light	34.7
716.843735	800.414859	10	sp|Q14766|LTBP1_HUMAN.TSTDLDVDVDQPK.+2y7.light	34.7
716.843735	701.346445	10	sp|Q14766|LTBP1_HUMAN.TSTDLDVDVDQPK.+2y6.light	34.7
768.40122	543.240917	10	sp|P07996|TSP1_HUMAN.IEDANLIPPVPDDK.+2b5.light	36.5
768.40122	656.324982	10	sp|P07996|TSP1_HUMAN.IEDANLIPPVPDDK.+2b6.light	36.5
768.40122	1107.604451	10	sp|P07996|TSP1_HUMAN.IEDANLIPPVPDDK.+2y10.light	36.5
768.40122	880.477459	10	sp|P07996|TSP1_HUMAN.IEDANLIPPVPDDK.+2y8.light	36.5
768.40122	767.393395	10	sp|P07996|TSP1_HUMAN.IEDANLIPPVPDDK.+2y7.light	36.5
768.40122	474.219454	10	sp|P07996|TSP1_HUMAN.IEDANLIPPVPDDK.+2y4.light	36.5
531.782556	276.134267	10	sp|P07996|TSP1_HUMAN.FQDLVDAVR.+2b2.light	28
531.782556	391.161211	10	sp|P07996|TSP1_HUMAN.FQDLVDAVR.+2b3.light	28
531.782556	787.430844	10	sp|P07996|TSP1_HUMAN.FQDLVDAVR.+2y7.light	28
531.782556	672.403901	10	sp|P07996|TSP1_HUMAN.FQDLVDAVR.+2y6.light	28
531.782556	559.319837	10	sp|P07996|TSP1_HUMAN.FQDLVDAVR.+2y5.light	28
531.782556	460.251423	10	sp|P07996|TSP1_HUMAN.FQDLVDAVR.+2y4.light	28
808.91061	1174.632731	10	sp|P07996|TSP1_HUMAN.GGVNDNFQGVLQNVR.+2y10.light	38
808.91061	1060.589804	10	sp|P07996|TSP1_HUMAN.GGVNDNFQGVLQNVR.+2y9.light	38
808.91061	913.52139	10	sp|P07996|TSP1_HUMAN.GGVNDNFQGVLQNVR.+2y8.light	38
808.91061	785.462812	10	sp|P07996|TSP1_HUMAN.GGVNDNFQGVLQNVR.+2y7.light	38
808.91061	629.372935	10	sp|P07996|TSP1_HUMAN.GGVNDNFQGVLQNVR.+2y5.light	38
808.91061	516.288871	10	sp|P07996|TSP1_HUMAN.GGVNDNFQGVLQNVR.+2y4.light	38
411.471952	803.463481	10	sp|P24593|IBP5_HUMAN.QDEEKPLHALLHGR.+4y7.light	20
411.471952	666.404569	10	sp|P24593|IBP5_HUMAN.QDEEKPLHALLHGR.+4y6.light	20
411.471952	595.367455	10	sp|P24593|IBP5_HUMAN.QDEEKPLHALLHGR.+4y5.light	20
411.471952	482.283391	10	sp|P24593|IBP5_HUMAN.QDEEKPLHALLHGR.+4y4.light	20
411.471952	369.199327	10	sp|P24593|IBP5_HUMAN.QDEEKPLHALLHGR.+4y3.light	20
522.787838	355.233982	10	sp|P04075|ALDOA_HUMAN.QLLLTADDR.+2b3.light	27.7
522.787838	803.425758	10	sp|P04075|ALDOA_HUMAN.QLLLTADDR.+2y7.light	27.7
522.787838	690.341694	10	sp|P04075|ALDOA_HUMAN.QLLLTADDR.+2y6.light	27.7
522.787838	577.25763	10	sp|P04075|ALDOA_HUMAN.QLLLTADDR.+2y5.light	27.7
522.787838	476.209952	10	sp|P04075|ALDOA_HUMAN.QLLLTADDR.+2y4.light	27.7
522.787838	290.145895	10	sp|P04075|ALDOA_HUMAN.QLLLTADDR.+2y2.light	27.7
671.859326	759.342029	10	sp|P04075|ALDOA_HUMAN.ADDGRPFPQVIK.+2b7.light	33
671.859326	1083.521784	10	sp|P04075|ALDOA_HUMAN.ADDGRPFPQVIK.+2b10.light	33
671.859326	1196.605848	10	sp|P04075|ALDOA_HUMAN.ADDGRPFPQVIK.+2b11.light	33
671.859326	1156.647319	10	sp|P04075|ALDOA_HUMAN.ADDGRPFPQVIK.+2y10.light	33
671.859326	1041.620376	10	sp|P04075|ALDOA_HUMAN.ADDGRPFPQVIK.+2y9.light	33
671.859326	984.598912	10	sp|P04075|ALDOA_HUMAN.ADDGRPFPQVIK.+2y8.light	33
1114.516364	705.32023	10	sp|P04075|ALDOA_HUMAN.YTPSGQAGAAASESLFVSNHAY.+2b7.light	49
1114.516364	1037.505071	10	sp|P04075|ALDOA_HUMAN.YTPSGQAGAAASESLFVSNHAY.+2y9.light	49
1114.516364	837.388979	10	sp|P04075|ALDOA_HUMAN.YTPSGQAGAAASESLFVSNHAY.+2y7.light	49
1114.516364	690.320565	10	sp|P04075|ALDOA_HUMAN.YTPSGQAGAAASESLFVSNHAY.+2y6.light	49
1114.516364	591.252151	10	sp|P04075|ALDOA_HUMAN.YTPSGQAGAAASESLFVSNHAY.+2y5.light	49
1114.516364	982.460861	10	sp|P04075|ALDOA_HUMAN.YTPSGQAGAAASESLFVSNHAY.+2y20+2.light	49
791.945598	743.408652	10	sp|Q14315|FLNC_HUMAN.SPFVVNVAPPLDLSK.+2b7.light	37.4
791.945598	1152.6623	10	sp|Q14315|FLNC_HUMAN.SPFVVNVAPPLDLSK.+2y11.light	37.4
791.945598	1053.593886	10	sp|Q14315|FLNC_HUMAN.SPFVVNVAPPLDLSK.+2y10.light	37.4
791.945598	939.550959	10	sp|Q14315|FLNC_HUMAN.SPFVVNVAPPLDLSK.+2y9.light	37.4
791.945598	840.482545	10	sp|Q14315|FLNC_HUMAN.SPFVVNVAPPLDLSK.+2y8.light	37.4
791.945598	769.445431	10	sp|Q14315|FLNC_HUMAN.SPFVVNVAPPLDLSK.+2y7.light	37.4
668.049235	792.497801	10	sp|Q14315|FLNC_HUMAN.APLQVAVLGPTGVAEPVEVR.+3b8.light	33.9
668.049235	849.519265	10	sp|Q14315|FLNC_HUMAN.APLQVAVLGPTGVAEPVEVR.+3b9.light	33.9
668.049235	799.430844	10	sp|Q14315|FLNC_HUMAN.APLQVAVLGPTGVAEPVEVR.+3y7.light	33.9
668.049235	728.39373	10	sp|Q14315|FLNC_HUMAN.APLQVAVLGPTGVAEPVEVR.+3y6.light	33.9
668.049235	599.351137	10	sp|Q14315|FLNC_HUMAN.APLQVAVLGPTGVAEPVEVR.+3y5.light	33.9
767.409577	1190.637542	10	sp|Q14315|FLNC_HUMAN.ITESDLSQLTASIR.+2y11.light	36.5
767.409577	988.578571	10	sp|Q14315|FLNC_HUMAN.ITESDLSQLTASIR.+2y9.light	36.5
767.409577	875.494506	10	sp|Q14315|FLNC_HUMAN.ITESDLSQLTASIR.+2y8.light	36.5
767.409577	788.462478	10	sp|Q14315|FLNC_HUMAN.ITESDLSQLTASIR.+2y7.light	36.5
767.409577	547.319837	10	sp|Q14315|FLNC_HUMAN.ITESDLSQLTASIR.+2y5.light	36.5
756.886269	1243.59132	10	sp|O00469|PLOD2_HUMAN.IVGPEENLSQAEAR.+2y11.light	36.1
756.886269	888.45337	10	sp|O00469|PLOD2_HUMAN.IVGPEENLSQAEAR.+2y8.light	36.1
756.886269	774.410442	10	sp|O00469|PLOD2_HUMAN.IVGPEENLSQAEAR.+2y7.light	36.1
756.886269	661.326378	10	sp|O00469|PLOD2_HUMAN.IVGPEENLSQAEAR.+2y6.light	36.1
750.391324	214.118617	10	sp|P12814|ACTN1_HUMAN.NVNIQNFHISWK.+2b2.light	35.9
750.391324	328.161545	10	sp|P12814|ACTN1_HUMAN.NVNIQNFHISWK.+2b3.light	35.9
750.391324	1172.621104	10	sp|P12814|ACTN1_HUMAN.NVNIQNFHISWK.+2y9.light	35.9
750.391324	1059.53704	10	sp|P12814|ACTN1_HUMAN.NVNIQNFHISWK.+2y8.light	35.9
750.391324	931.478462	10	sp|P12814|ACTN1_HUMAN.NVNIQNFHISWK.+2y7.light	35.9
750.391324	420.224145	10	sp|P12814|ACTN1_HUMAN.NVNIQNFHISWK.+2y3.light	35.9
635.314082	279.097548	10	sp|P12814|ACTN1_HUMAN.DYETATLSEIK.+2b2.light	31.7
635.314082	991.530617	10	sp|P12814|ACTN1_HUMAN.DYETATLSEIK.+2y9.light	31.7
635.314082	862.488024	10	sp|P12814|ACTN1_HUMAN.DYETATLSEIK.+2y8.light	31.7
635.314082	761.440346	10	sp|P12814|ACTN1_HUMAN.DYETATLSEIK.+2y7.light	31.7
635.314082	690.403232	10	sp|P12814|ACTN1_HUMAN.DYETATLSEIK.+2y6.light	31.7
635.314082	476.271489	10	sp|P12814|ACTN1_HUMAN.DYETATLSEIK.+2y4.light	31.7
780.400773	1149.553478	10	sp|P12814|ACTN1_HUMAN.IDQLEGDHQLIQEALIFDNK.+3b10.light	40
780.400773	1077.557501	10	sp|P12814|ACTN1_HUMAN.IDQLEGDHQLIQEALIFDNK.+3y9.light	40
780.400773	749.419216	10	sp|P12814|ACTN1_HUMAN.IDQLEGDHQLIQEALIFDNK.+3y6.light	40
780.400773	636.335152	10	sp|P12814|ACTN1_HUMAN.IDQLEGDHQLIQEALIFDNK.+3y5.light	40
780.400773	523.251088	10	sp|P12814|ACTN1_HUMAN.IDQLEGDHQLIQEALIFDNK.+3y4.light	40
780.400773	261.155731	10	sp|P12814|ACTN1_HUMAN.IDQLEGDHQLIQEALIFDNK.+3y2.light	40
969.136936	357.176861	10	sp|O43707|ACTN4_HUMAN.VEQIAAIAQELNELDYYDSHNVNTR.+3b3.light	50.3
969.136936	612.335152	10	sp|O43707|ACTN4_HUMAN.VEQIAAIAQELNELDYYDSHNVNTR.+3b6.light	50.3
969.136936	1105.502111	10	sp|O43707|ACTN4_HUMAN.VEQIAAIAQELNELDYYDSHNVNTR.+3y9.light	50.3
969.136936	942.438783	10	sp|O43707|ACTN4_HUMAN.VEQIAAIAQELNELDYYDSHNVNTR.+3y8.light	50.3
969.136936	827.411839	10	sp|O43707|ACTN4_HUMAN.VEQIAAIAQELNELDYYDSHNVNTR.+3y7.light	50.3
969.136936	1147.537828	10	sp|O43707|ACTN4_HUMAN.VEQIAAIAQELNELDYYDSHNVNTR.+3y19+2.light	50.3
960.50728	1201.678679	10	sp|O43707|ACTN4_HUMAN.LSGSNPYTTVTPQIINSK.+2y11.light	43.4
960.50728	1100.631	10	sp|O43707|ACTN4_HUMAN.LSGSNPYTTVTPQIINSK.+2y10.light	43.4
960.50728	999.583322	10	sp|O43707|ACTN4_HUMAN.LSGSNPYTTVTPQIINSK.+2y9.light	43.4
960.50728	900.514908	10	sp|O43707|ACTN4_HUMAN.LSGSNPYTTVTPQIINSK.+2y8.light	43.4
960.50728	799.467229	10	sp|O43707|ACTN4_HUMAN.LSGSNPYTTVTPQIINSK.+2y7.light	43.4
960.50728	348.18776	10	sp|O43707|ACTN4_HUMAN.LSGSNPYTTVTPQIINSK.+2y3.light	43.4
871.409971	1079.573151	10	sp|O43707|ACTN4_HUMAN.ETTDTDTADQVIASFK.+2y10.light	40.2
871.409971	978.525472	10	sp|O43707|ACTN4_HUMAN.ETTDTDTADQVIASFK.+2y9.light	40.2
871.409971	907.488358	10	sp|O43707|ACTN4_HUMAN.ETTDTDTADQVIASFK.+2y8.light	40.2
871.409971	565.334424	10	sp|O43707|ACTN4_HUMAN.ETTDTDTADQVIASFK.+2y5.light	40.2
871.409971	452.25036	10	sp|O43707|ACTN4_HUMAN.ETTDTDTADQVIASFK.+2y4.light	40.2
871.409971	381.213246	10	sp|O43707|ACTN4_HUMAN.ETTDTDTADQVIASFK.+2y3.light	40.2
592.314554	543.292559	10	sp|P08572|CO4A2_HUMAN.AGFPGLPGSPGAR.+2b6.light	30.2
592.314554	908.494841	10	sp|P08572|CO4A2_HUMAN.AGFPGLPGSPGAR.+2y10.light	30.2
592.314554	811.442077	10	sp|P08572|CO4A2_HUMAN.AGFPGLPGSPGAR.+2y9.light	30.2
592.314554	754.420613	10	sp|P08572|CO4A2_HUMAN.AGFPGLPGSPGAR.+2y8.light	30.2
592.314554	641.336549	10	sp|P08572|CO4A2_HUMAN.AGFPGLPGSPGAR.+2y7.light	30.2
592.314554	544.283785	10	sp|P08572|CO4A2_HUMAN.AGFPGLPGSPGAR.+2y6.light	30.2
473.758883	372.18776	10	sp|P08572|CO4A2_HUMAN.GGVSAVPGFR.+2b5.light	25.9
473.758883	471.256174	10	sp|P08572|CO4A2_HUMAN.GGVSAVPGFR.+2b6.light	25.9
473.758883	733.399149	10	sp|P08572|CO4A2_HUMAN.GGVSAVPGFR.+2y7.light	25.9
473.758883	646.367121	10	sp|P08572|CO4A2_HUMAN.GGVSAVPGFR.+2y6.light	25.9
473.758883	575.330007	10	sp|P08572|CO4A2_HUMAN.GGVSAVPGFR.+2y5.light	25.9
473.758883	476.261593	10	sp|P08572|CO4A2_HUMAN.GGVSAVPGFR.+2y4.light	25.9
539.828974	274.139747	10	sp|P08572|CO4A2_HUMAN.SVSIGYLLVK.+2b3.light	28.3
539.828974	892.55023	10	sp|P08572|CO4A2_HUMAN.SVSIGYLLVK.+2y8.light	28.3
539.828974	805.518202	10	sp|P08572|CO4A2_HUMAN.SVSIGYLLVK.+2y7.light	28.3
539.828974	692.434138	10	sp|P08572|CO4A2_HUMAN.SVSIGYLLVK.+2y6.light	28.3
539.828974	635.412674	10	sp|P08572|CO4A2_HUMAN.SVSIGYLLVK.+2y5.light	28.3
539.828974	446.778753	10	sp|P08572|CO4A2_HUMAN.SVSIGYLLVK.+2y8+2.light	28.3
469.745107	229.118283	10	sp|Q12841|FSTL1_HUMAN.LDSSEFLK.+2b2.light	25.8
469.745107	825.398875	10	sp|Q12841|FSTL1_HUMAN.LDSSEFLK.+2y7.light	25.8
469.745107	710.371932	10	sp|Q12841|FSTL1_HUMAN.LDSSEFLK.+2y6.light	25.8
469.745107	623.339903	10	sp|Q12841|FSTL1_HUMAN.LDSSEFLK.+2y5.light	25.8
469.745107	536.307875	10	sp|Q12841|FSTL1_HUMAN.LDSSEFLK.+2y4.light	25.8
469.745107	407.265282	10	sp|Q12841|FSTL1_HUMAN.LDSSEFLK.+2y3.light	25.8
506.279117	898.466895	10	sp|Q12841|FSTL1_HUMAN.LSFQEFLK.+2y7.light	27.1
506.279117	811.434866	10	sp|Q12841|FSTL1_HUMAN.LSFQEFLK.+2y6.light	27.1
506.279117	664.366452	10	sp|Q12841|FSTL1_HUMAN.LSFQEFLK.+2y5.light	27.1
506.279117	536.307875	10	sp|Q12841|FSTL1_HUMAN.LSFQEFLK.+2y4.light	27.1
506.279117	407.265282	10	sp|Q12841|FSTL1_HUMAN.LSFQEFLK.+2y3.light	27.1
506.279117	406.221071	10	sp|Q12841|FSTL1_HUMAN.LSFQEFLK.+2y6+2.light	27.1
890.921037	1136.569462	10	sp|P07237|PDIA1_HUMAN.VDATEESDLAQQYGVR.+2y10.light	40.9
890.921037	1049.537434	10	sp|P07237|PDIA1_HUMAN.VDATEESDLAQQYGVR.+2y9.light	40.9
890.921037	934.510491	10	sp|P07237|PDIA1_HUMAN.VDATEESDLAQQYGVR.+2y8.light	40.9
890.921037	821.426427	10	sp|P07237|PDIA1_HUMAN.VDATEESDLAQQYGVR.+2y7.light	40.9
890.921037	750.389313	10	sp|P07237|PDIA1_HUMAN.VDATEESDLAQQYGVR.+2y6.light	40.9
890.921037	622.330736	10	sp|P07237|PDIA1_HUMAN.VDATEESDLAQQYGVR.+2y5.light	40.9
496.276575	244.092797	10	sp|P07237|PDIA1_HUMAN.ENLLDFIK.+2b2.light	26.7
496.276575	748.460353	10	sp|P07237|PDIA1_HUMAN.ENLLDFIK.+2y6.light	26.7
496.276575	635.376289	10	sp|P07237|PDIA1_HUMAN.ENLLDFIK.+2y5.light	26.7
496.276575	522.292225	10	sp|P07237|PDIA1_HUMAN.ENLLDFIK.+2y4.light	26.7
496.276575	407.265282	10	sp|P07237|PDIA1_HUMAN.ENLLDFIK.+2y3.light	26.7
496.276575	260.196868	10	sp|P07237|PDIA1_HUMAN.ENLLDFIK.+2y2.light	26.7
484.571939	863.378139	10	sp|P07237|PDIA1_HUMAN.YKPESEELTAER.+3b7.light	24
484.571939	718.372994	10	sp|P07237|PDIA1_HUMAN.YKPESEELTAER.+3y6.light	24
484.571939	589.330401	10	sp|P07237|PDIA1_HUMAN.YKPESEELTAER.+3y5.light	24
484.571939	476.246337	10	sp|P07237|PDIA1_HUMAN.YKPESEELTAER.+3y4.light	24
484.571939	375.198659	10	sp|P07237|PDIA1_HUMAN.YKPESEELTAER.+3y3.light	24
484.571939	304.161545	10	sp|P07237|PDIA1_HUMAN.YKPESEELTAER.+3y2.light	24
454.739825	779.429781	10	sp|Q9Y4K0|LOXL2_HUMAN.ELGYVEAK.+2y7.light	25.2
454.739825	666.345717	10	sp|Q9Y4K0|LOXL2_HUMAN.ELGYVEAK.+2y6.light	25.2
454.739825	609.324253	10	sp|Q9Y4K0|LOXL2_HUMAN.ELGYVEAK.+2y5.light	25.2
454.739825	446.260925	10	sp|Q9Y4K0|LOXL2_HUMAN.ELGYVEAK.+2y4.light	25.2
454.739825	347.192511	10	sp|Q9Y4K0|LOXL2_HUMAN.ELGYVEAK.+2y3.light	25.2
454.739825	218.149918	10	sp|Q9Y4K0|LOXL2_HUMAN.ELGYVEAK.+2y2.light	25.2
755.362627	1192.595677	10	sp|P53396|ACLY_HUMAN.TTDGVYEGVAIGGDR.+2y12.light	36.1
755.362627	1036.505799	10	sp|P53396|ACLY_HUMAN.TTDGVYEGVAIGGDR.+2y10.light	36.1
755.362627	873.442471	10	sp|P53396|ACLY_HUMAN.TTDGVYEGVAIGGDR.+2y9.light	36.1
755.362627	744.399878	10	sp|P53396|ACLY_HUMAN.TTDGVYEGVAIGGDR.+2y8.light	36.1
755.362627	588.31	10	sp|P53396|ACLY_HUMAN.TTDGVYEGVAIGGDR.+2y6.light	36.1
437.742702	617.376957	10	sp|P53396|ACLY_HUMAN.EAGVFVPR.+2y5.light	24.6
437.742702	518.308544	10	sp|P53396|ACLY_HUMAN.EAGVFVPR.+2y4.light	24.6
437.742702	371.24013	10	sp|P53396|ACLY_HUMAN.EAGVFVPR.+2y3.light	24.6
437.742702	272.171716	10	sp|P53396|ACLY_HUMAN.EAGVFVPR.+2y2.light	24.6
729.365169	1176.549121	10	sp|P00722|BGAL_ECOLI.APLDNDIGVSEATR.+2y11.light	35.1
729.365169	719.368243	10	sp|P00722|BGAL_ECOLI.APLDNDIGVSEATR.+2y7.light	35.1
755.737719	932.458455	10	sp|P00722|BGAL_ECOLI.DVSLLHKPTTQISDFHVATR.+3y8.light	38.7
755.737719	845.426427	10	sp|P00722|BGAL_ECOLI.DVSLLHKPTTQISDFHVATR.+3y7.light	38.7
542.26453	764.404963	10	sp|P00722|BGAL_ECOLI.GDFQFNISR.+2y6.light	28.4
542.26453	489.277972	10	sp|P00722|BGAL_ECOLI.GDFQFNISR.+2y4.light	28.4
550.28018	871.442077	10	sp|P00722|BGAL_ECOLI.IDPNAWVER.+2y7.light	28.7
550.28018	774.389313	10	sp|P00722|BGAL_ECOLI.IDPNAWVER.+2y6.light	28.7
671.337892	511.323859	10	sp|P00722|BGAL_ECOLI.VDEDQPFPAVPK.+2y5.light	33
671.337892	244.165568	10	sp|P00722|BGAL_ECOLI.VDEDQPFPAVPK.+2y2.light	33
894.370126	1092.47787	10	sp|P00722|BGAL_ECOLI.WSDGSYLEDQDMWR.+2y8.light	41.1
894.370126	979.393806	10	sp|P00722|BGAL_ECOLI.WSDGSYLEDQDMWR.+2y7.light	41.1
