# Supplementary material for: iTRAQ-Based Quantitative Proteomic Comparison of Early- and Late-Passage Human Dermal Papilla Cell Secretome in Relation to Inducing Hair Follicle Regeneration
Source: PLoS One. 2016 Dec 1;11(12):e0167474. doi: 10.1371/journal.pone.0167474 (PMC5132394; doi:10.1371/journal.pone.0167474)
Supplement: S11 Table — The detailed MRM ratios were listed. (XLS) [file pone.0167474.s011.xls]

Protein	Comparison	Fold change	pvalue	adj.pvalue
sp|O00469|PLOD2_HUMAN	DP3/DP9	0.438064743216486	0	0
sp|P00722|BGAL_ECOLI	DP3/DP9	1	0.999999999999999	0.999999999999999
sp|P07585|PGS2_HUMAN	DP3/DP9	12.554990793915	0	0
sp|P07996|TSP1_HUMAN	DP3/DP9	0.578637886159996	0	0
sp|P08254|MMP3_HUMAN	DP3/DP9	4.31258796361609	0	0
sp|P08572|CO4A2_HUMAN	DP3/DP9	0.284615704361421	0	0
sp|P12814|ACTN1_HUMAN	DP3/DP9	0.474675135801815	0	0
sp|P22692|IBP4_HUMAN	DP3/DP9	1.75500188378718	0	0
sp|P23142|FBLN1_HUMAN	DP3/DP9	10.9889037277406	0	0
sp|P24593|IBP5_HUMAN	DP3/DP9	0.209584104739673	0	0
sp|P36955|PEDF_HUMAN	DP3/DP9	80.3611819581259	0	0
sp|P48061|SDF1_HUMAN	DP3/DP9	13.2291709292653	0	0
sp|P53396|ACLY_HUMAN	DP3/DP9	0.581197805411315	0	0
sp|Q06828|FMOD_HUMAN	DP3/DP9	8.8667648468497	0	0
sp|Q14315|FLNC_HUMAN	DP3/DP9	0.29548162055424	0	0
sp|Q14766|LTBP1_HUMAN	DP3/DP9	5.92969369502826	0	0
sp|Q8IUX7|AEBP1_HUMAN	DP3/DP9	8.1028465099989	0	0
sp|Q9BUD6|SPON2_HUMAN	DP3/DP9	1.64866305394567	0	0
sp|Q9GZP0|PDGFD_HUMAN	DP3/DP9	2.51555733472415	0	0
sp|Q9UHL4|DPP2_HUMAN	DP3/DP9	2.33793069767164	0	0
sp|O00469|PLOD2_HUMAN	DP3_1/DP9_1	0.356809742463122	0	0
sp|P00722|BGAL_ECOLI	DP3_1/DP9_1	1	0.999999999999997	0.999999999999997
sp|P07585|PGS2_HUMAN	DP3_1/DP9_1	12.5406795506629	0	0
sp|P07996|TSP1_HUMAN	DP3_1/DP9_1	0.717462757934722	0	0
sp|P08254|MMP3_HUMAN	DP3_1/DP9_1	4.33472436040998	0	0
sp|P08572|CO4A2_HUMAN	DP3_1/DP9_1	0.282926445778852	0	0
sp|P12814|ACTN1_HUMAN	DP3_1/DP9_1	0.448879098589272	0	0
sp|P22692|IBP4_HUMAN	DP3_1/DP9_1	1.61580993580502	0	0
sp|P23142|FBLN1_HUMAN	DP3_1/DP9_1	10.3425000567838	0	0
sp|P24593|IBP5_HUMAN	DP3_1/DP9_1	0.267508804085678	0	0
sp|P36955|PEDF_HUMAN	DP3_1/DP9_1	50.77991688508	0	0
sp|P48061|SDF1_HUMAN	DP3_1/DP9_1	11.831573856881	0	0
sp|P53396|ACLY_HUMAN	DP3_1/DP9_1	0.623517419028488	1.02140518265514e-14	1.07516335016331e-14
sp|Q06828|FMOD_HUMAN	DP3_1/DP9_1	8.35032634227755	0	0
sp|Q14315|FLNC_HUMAN	DP3_1/DP9_1	0.295764509254088	0	0
sp|Q14766|LTBP1_HUMAN	DP3_1/DP9_1	5.34532120517517	0	0
sp|Q8IUX7|AEBP1_HUMAN	DP3_1/DP9_1	8.86365709328476	0	0
sp|Q9BUD6|SPON2_HUMAN	DP3_1/DP9_1	1.74059190622502	0	0
sp|Q9GZP0|PDGFD_HUMAN	DP3_1/DP9_1	2.42005478068329	0	0
sp|Q9UHL4|DPP2_HUMAN	DP3_1/DP9_1	2.35252724444472	0	0
sp|O00469|PLOD2_HUMAN	DP3_2/DP9_2	0.464948531085604	6.62212507052118e-11	6.97065796896966e-11
sp|P00722|BGAL_ECOLI	DP3_2/DP9_2	1	0.999999999999992	0.999999999999992
sp|P07585|PGS2_HUMAN	DP3_2/DP9_2	10.3456866766454	0	0
sp|P07996|TSP1_HUMAN	DP3_2/DP9_2	0.486973354858442	0	0
sp|P08254|MMP3_HUMAN	DP3_2/DP9_2	4.38967580957126	0	0
sp|P08572|CO4A2_HUMAN	DP3_2/DP9_2	0.228869282122304	0	0
sp|P12814|ACTN1_HUMAN	DP3_2/DP9_2	0.612468356781905	0	0
sp|P22692|IBP4_HUMAN	DP3_2/DP9_2	1.69983330895575	0	0
sp|P23142|FBLN1_HUMAN	DP3_2/DP9_2	10.5430666237822	0	0
sp|P24593|IBP5_HUMAN	DP3_2/DP9_2	0.16757670620221	0	0
sp|P36955|PEDF_HUMAN	DP3_2/DP9_2	96.417490752281	0	0
sp|P48061|SDF1_HUMAN	DP3_2/DP9_2	12.8108167413893	0	0
sp|P53396|ACLY_HUMAN	DP3_2/DP9_2	0.558717072714554	0	0
sp|Q06828|FMOD_HUMAN	DP3_2/DP9_2	8.7694157453938	0	0
sp|Q14315|FLNC_HUMAN	DP3_2/DP9_2	0.32902307394431	0	0
sp|Q14766|LTBP1_HUMAN	DP3_2/DP9_2	5.98875268889469	0	0
sp|Q8IUX7|AEBP1_HUMAN	DP3_2/DP9_2	8.45684639497574	0	0
sp|Q9BUD6|SPON2_HUMAN	DP3_2/DP9_2	1.54867607663673	0	0
sp|Q9GZP0|PDGFD_HUMAN	DP3_2/DP9_2	2.28787125756315	0	0
sp|Q9UHL4|DPP2_HUMAN	DP3_2/DP9_2	2.18079755795747	0	0
sp|O00469|PLOD2_HUMAN	DP3_3/DP9_3	0.506726153234501	3.56449714189466e-09	3.75210225462596e-09
sp|P00722|BGAL_ECOLI	DP3_3/DP9_3	1	0.999999999999994	0.999999999999994
sp|P07585|PGS2_HUMAN	DP3_3/DP9_3	15.2534753216738	0	0
sp|P07996|TSP1_HUMAN	DP3_3/DP9_3	0.554518493837699	0	0
sp|P08254|MMP3_HUMAN	DP3_3/DP9_3	4.21521727478333	0	0
sp|P08572|CO4A2_HUMAN	DP3_3/DP9_3	0.356053720128936	0	0
sp|P12814|ACTN1_HUMAN	DP3_3/DP9_3	0.389024013966991	0	0
sp|P22692|IBP4_HUMAN	DP3_3/DP9_3	1.96805010664951	0	0
sp|P23142|FBLN1_HUMAN	DP3_3/DP9_3	12.1694408167394	0	0
sp|P24593|IBP5_HUMAN	DP3_3/DP9_3	0.205363518149693	0	0
sp|P36955|PEDF_HUMAN	DP3_3/DP9_3	105.99640520491	0	0
sp|P48061|SDF1_HUMAN	DP3_3/DP9_3	15.2749059817438	0	0
sp|P53396|ACLY_HUMAN	DP3_3/DP9_3	0.56354858568467	0	0
sp|Q06828|FMOD_HUMAN	DP3_3/DP9_3	9.51966057749926	0	0
sp|Q14315|FLNC_HUMAN	DP3_3/DP9_3	0.265105661368084	0	0
sp|Q14766|LTBP1_HUMAN	DP3_3/DP9_3	6.51307965550805	0	0
sp|Q8IUX7|AEBP1_HUMAN	DP3_3/DP9_3	7.09727197466296	0	0
sp|Q9BUD6|SPON2_HUMAN	DP3_3/DP9_3	1.6624100954857	0	0
sp|Q9GZP0|PDGFD_HUMAN	DP3_3/DP9_3	2.87505317534464	0	0
sp|Q9UHL4|DPP2_HUMAN	DP3_3/DP9_3	2.49083458010099	0	0
